# Supplementary material for: Whole Genome Sequence Data Provides Novel Insights Into the Genetic Architecture of Meat Quality Traits in Beef
Source: Front Genet. 2020 Sep 4;11:538640. doi: 10.3389/fgene.2020.538640 (PMC7500205; doi:10.3389/fgene.2020.538640)
Supplement: TABLE S1 — Association results for WBSF. Gene annotation for the Bos taurus UMD 3.1.1 assembly was used. SNPs were assigned to genes using the following criterion: the marker was determined as genic if it was located inside a gene; if the marker was not inside a gene, it was assigned to a gene using the following four marker-gene bin distances: 5, 10, 50, and 100 kb. Otherwise, the marker was determined as a intergenic polymorphism. [file Table_1.XLSX]

## Sheet: WBSF
Trait	Marker name	Chromosome	Position	Association p-value	-log(p-value)	Bin	Marker effect	Marker effect standart error
WBSF	Chr17_57765517	Chr17	57765517	1.35e-35	34.8693	100 kb	0.952054	0.0764534
WBSF	Chr6_18257860	Chr6	18257860	4.58e-28	27.3395	100 kb	0.813037	0.074022
WBSF	Chr2_113095558	Chr2	113095558	6.66e-19	18.1763	+100 kb	1.48759	0.167514
WBSF	Chr2_113095363	Chr2	113095363	6.66e-19	18.1763	+100 kb	1.48759	0.167514
WBSF	Chr2_113095271	Chr2	113095271	6.66e-19	18.1763	+100 kb	1.48759	0.167514
WBSF	Chr2_113095229	Chr2	113095229	6.66e-19	18.1763	+100 kb	1.48759	0.167514
WBSF	Chr6_73533144	Chr6	73533144	1.1e-17	16.9576	Genic	0.502644	0.0587016
WBSF	Chr2_113095732	Chr2	113095732	3.89e-16	15.4097	+100 kb	0.631579	0.0775721
WBSF	Chr1_1825988	Chr1	1825988	2.86e-14	13.5435	50 kb	-0.477805	0.0628321
WBSF	Chr29_44117703	Chr29	44117703	3.52e-10	9.45352	5 kb	-0.184709	0.0294405
WBSF	Chr29_44067968	Chr29	44067968	5.63e-10	9.24914	Genic	-0.164077	0.0264625
WBSF	Chr3_116204490	Chr3	116204490	5.77e-10	9.23857	Genic	1.84787	0.298211
WBSF	Chr2_8497417	Chr2	8497417	6.11e-10	9.21385	+100 kb	0.924647	0.149437
WBSF	Chr29_44069472	Chr29	44069472	8.45e-10	9.07297	Genic	-0.161848	0.026376
WBSF	Chr29_44069416	Chr29	44069416	8.45e-10	9.07297	Genic	-0.161848	0.026376
WBSF	Chr29_44069177	Chr29	44069177	8.45e-10	9.07297	Genic	-0.161848	0.026376
WBSF	Chr29_44069063	Chr29	44069063	8.45e-10	9.07297	Genic	-0.161848	0.026376
WBSF	Chr29_44069042	Chr29	44069042	8.45e-10	9.07297	Genic	-0.161848	0.026376
WBSF	Chr29_44069034	Chr29	44069034	8.45e-10	9.07297	Genic	-0.161848	0.026376
WBSF	Chr29_44068812	Chr29	44068812	8.45e-10	9.07297	Genic	-0.161848	0.026376
WBSF	Chr8_533309	Chr8	533309	2.13e-09	8.67191	Genic	1.79234	0.299338
WBSF	Chr5_104557391	Chr5	104557391	4.75e-09	8.32355	50 kb	0.229692	0.0392247
WBSF	Chr5_104557022	Chr5	104557022	4.75e-09	8.32355	50 kb	0.229692	0.0392247
WBSF	Chr6_115333518	Chr6	115333518	4.81e-09	8.31799	Genic	1.41629	0.241949
WBSF	Chr29_43506618	Chr29	43506618	6.93e-09	8.15956	Genic	-0.116245	0.0200674
WBSF	Chr5_119441844	Chr5	119441844	7.85e-09	8.10511	Genic	-0.721331	0.124979
WBSF	Chr5_119441531	Chr5	119441531	7.85e-09	8.10511	Genic	-0.721331	0.124979
WBSF	Chr20_67664629	Chr20	67664629	9.76e-09	8.01043	+100 kb	1.7098	0.298144
WBSF	Chr1_57873607	Chr1	57873607	1.03e-08	7.98646	50 kb	0.674569	0.11782
WBSF	Chr1_57871301	Chr1	57871301	1.03e-08	7.98646	50 kb	0.674569	0.11782
WBSF	Chr20_13250104	Chr20	13250104	1.23e-08	7.90905	+100 kb	1.85182	0.325161
WBSF	Chr12_15513213	Chr12	15513213	1.47e-08	7.83254	5 kb	1.18641	0.209428
WBSF	Chr1_57844337	Chr1	57844337	2.21e-08	7.65572	Genic	0.667977	0.119394
WBSF	Chr29_3938090	Chr29	3938090	3.23e-08	7.49137	+100 kb	-0.123117	0.0222687
WBSF	Chr26_25252399	Chr26	25252399	3.5e-08	7.45611	Genic	-0.159068	0.0288456
WBSF	Chr16_80477517	Chr16	80477517	4.15e-08	7.38203	+100 kb	1.03028	0.187857
WBSF	Chr3_115232390	Chr3	115232390	4.34e-08	7.36298	5 kb	0.434052	0.0792554
WBSF	Chr18_41972382	Chr18	41972382	5.14e-08	7.2888	50 kb	-0.606653	0.111388
WBSF	Chr18_41970461	Chr18	41970461	5.14e-08	7.2888	50 kb	-0.606653	0.111388
WBSF	Chr18_41968017	Chr18	41968017	5.14e-08	7.2888	50 kb	-0.606653	0.111388
WBSF	Chr29_43523878	Chr29	43523878	5.99e-08	7.22277	Genic	-0.216636	0.0399758
WBSF	Chr13_31897313	Chr13	31897313	6.08e-08	7.21598	Genic	-0.11412	0.0210694
WBSF	Chr1_1666054	Chr1	1666054	6.24e-08	7.20466	10 kb	1.18251	0.218509
WBSF	Chr8_14845786	Chr8	14845786	6.93e-08	7.15942	+100 kb	1.59326	0.295429
WBSF	Chr10_76338715	Chr10	76338715	7.02e-08	7.1537	50 kb	0.510546	0.0947091
WBSF	Chr10_76338676	Chr10	76338676	7.02e-08	7.1537	50 kb	0.510546	0.0947091
WBSF	Chr10_76338595	Chr10	76338595	7.02e-08	7.1537	50 kb	0.510546	0.0947091
WBSF	Chr3_86429838	Chr3	86429838	7.85e-08	7.10529	Genic	-0.208061	0.0387407
WBSF	Chr18_41971376	Chr18	41971376	8.35e-08	7.07806	50 kb	-0.685613	0.12793
WBSF	Chr5_87186621	Chr5	87186621	9.15e-08	7.03864	+100 kb	0.475472	0.088992
WBSF	Chr24_2326720	Chr24	2326720	9.61e-08	7.01709	100 kb	1.57998	0.296217
WBSF	Chr18_41972125	Chr18	41972125	1.35e-07	6.87069	50 kb	-0.754096	0.143028
WBSF	Chr1_54944422	Chr1	54944422	1.52e-07	6.81818	+100 kb	1.55033	0.295294
WBSF	Chr1_48758011	Chr1	48758011	1.52e-07	6.81729	+100 kb	1.70722	0.3252
WBSF	Chr26_20949090	Chr26	20949090	1.62e-07	6.78991	Genic	1.55681	0.297208
WBSF	Chr3_13192444	Chr3	13192444	1.62e-07	6.78958	+100 kb	1.55658	0.297172
WBSF	Chr9_25100805	Chr9	25100805	1.7e-07	6.77033	+100 kb	-0.164642	0.0314816
WBSF	Chr8_27323751	Chr8	27323751	1.7e-07	6.76903	+100 kb	1.43593	0.274596
WBSF	Chr4_36506932	Chr4	36506932	1.74e-07	6.75916	+100 kb	1.43186	0.274038
WBSF	Chr1_48818590	Chr1	48818590	1.82e-07	6.74076	+100 kb	1.10115	0.211062
WBSF	Chr15_21477277	Chr15	21477277	2.13e-07	6.67111	+100 kb	1.01539	0.195741
WBSF	Chr23_21569995	Chr23	21569995	2.29e-07	6.64086	+100 kb	1.09511	0.211639
WBSF	Chr9_25101546	Chr9	25101546	2.37e-07	6.62458	+100 kb	-0.164963	0.0319238
WBSF	Chr5_119441500	Chr5	119441500	2.38e-07	6.62281	Genic	-0.786713	0.152268
WBSF	Chr1_126021490	Chr1	126021490	2.71e-07	6.5677	50 kb	1.54016	0.299475
WBSF	Chr6_56571306	Chr6	56571306	2.75e-07	6.56035	+100 kb	1.1875	0.231044
WBSF	Chr9_25101568	Chr9	25101568	2.78e-07	6.55661	+100 kb	-0.163654	0.0318513
WBSF	Chr29_43370690	Chr29	43370690	2.94e-07	6.53179	50 kb	-0.200265	0.0390585
WBSF	Chr29_37142285	Chr29	37142285	3.03e-07	6.5183	5 kb	-0.192486	0.0375841
WBSF	Chr29_37137934	Chr29	37137934	3.03e-07	6.5183	10 kb	-0.192486	0.0375841
WBSF	Chr9_25101871	Chr9	25101871	3.32e-07	6.47931	+100 kb	-0.179684	0.035201
WBSF	Chr18_61325939	Chr18	61325939	3.36e-07	6.47344	Genic	0.735037	0.14407
WBSF	Chr9_25101590	Chr9	25101590	3.47e-07	6.45998	+100 kb	-0.162194	0.0318272
WBSF	Chr9_68843803	Chr9	68843803	3.95e-07	6.40341	Genic	-0.251805	0.0496523
WBSF	Chr8_12918813	Chr8	12918813	4.37e-07	6.35961	+100 kb	1.0268	0.20324
WBSF	Chr1_79131919	Chr1	79131919	4.37e-07	6.35934	Genic	0.725375	0.143581
WBSF	Chr28_36844488	Chr28	36844488	4.4e-07	6.35624	+100 kb	1.23527	0.244577
WBSF	Chr6_33910832	Chr6	33910832	4.44e-07	6.35222	100 kb	0.609661	0.120752
WBSF	Chr6_33910343	Chr6	33910343	4.44e-07	6.35222	100 kb	0.609661	0.120752
WBSF	Chr6_33910224	Chr6	33910224	4.44e-07	6.35222	100 kb	0.609661	0.120752
WBSF	Chr6_33910215	Chr6	33910215	4.44e-07	6.35222	100 kb	0.609661	0.120752
WBSF	Chr6_33908869	Chr6	33908869	4.44e-07	6.35222	100 kb	0.609661	0.120752
WBSF	Chr6_33908710	Chr6	33908710	4.44e-07	6.35222	100 kb	0.609661	0.120752
WBSF	Chr6_33907039	Chr6	33907039	4.44e-07	6.35222	100 kb	0.609661	0.120752
WBSF	Chr9_25100911	Chr9	25100911	4.46e-07	6.35063	+100 kb	-0.160123	0.0317189
WBSF	Chr8_72895906	Chr8	72895906	4.51e-07	6.34574	+100 kb	0.604882	0.119873
WBSF	Chr23_50956738	Chr23	50956738	4.81e-07	6.3183	+100 kb	1.64883	0.327542
WBSF	Chr29_37144495	Chr29	37144495	4.95e-07	6.30569	Genic	-0.180841	0.0359641
WBSF	Chr29_37144467	Chr29	37144467	4.95e-07	6.30569	Genic	-0.180841	0.0359641
WBSF	Chr29_37140841	Chr29	37140841	4.95e-07	6.30569	5 kb	-0.180841	0.0359641
WBSF	Chr29_37140272	Chr29	37140272	4.95e-07	6.30569	5 kb	-0.180841	0.0359641
WBSF	Chr29_37139881	Chr29	37139881	4.95e-07	6.30569	5 kb	-0.180841	0.0359641
WBSF	Chr22_13402927	Chr22	13402927	4.97e-07	6.30348	Genic	-0.694257	0.138095
WBSF	Chr10_50169893	Chr10	50169893	5.01e-07	6.29976	+100 kb	1.21784	0.24232
WBSF	Chr2_42561699	Chr2	42561699	5.83e-07	6.23399	+100 kb	0.341468	0.0683399
WBSF	Chr12_3586157	Chr12	3586157	5.84e-07	6.23385	+100 kb	1.21442	0.243052
WBSF	Chr5_10335040	Chr5	10335040	5.85e-07	6.2325	5 kb	-0.164406	0.0329078
WBSF	Chr10_71801846	Chr10	71801846	5.9e-07	6.22899	Genic	1.06725	0.21369
WBSF	Chr24_8264301	Chr24	8264301	5.96e-07	6.22506	100 kb	0.162606	0.0325691
WBSF	Chr10_61264134	Chr10	61264134	6.1e-07	6.21442	Genic	0.350508	0.0702714
WBSF	Chr2_35856417	Chr2	35856417	6.56e-07	6.1829	+100 kb	-0.591804	0.118983
WBSF	Chr12_6392727	Chr12	6392727	6.57e-07	6.18273	+100 kb	1.61823	0.325352
WBSF	Chr12_7608696	Chr12	7608696	7.28e-07	6.1381	100 kb	1.28575	0.259546
WBSF	Chr28_10816080	Chr28	10816080	7.77e-07	6.10942	50 kb	0.218918	0.0443066
WBSF	Chr12_11751252	Chr12	11751252	7.79e-07	6.10857	Genic	-0.145347	0.029419
WBSF	Chr29_1519712	Chr29	1519712	7.79e-07	6.1082	50 kb	1.35141	0.27354
WBSF	Chr15_19680693	Chr15	19680693	8.37e-07	6.07729	100 kb	1.27868	0.25955
WBSF	Chr15_40112523	Chr15	40112523	8.59e-07	6.066	+100 kb	1.46025	0.29671
WBSF	Chr9_84379788	Chr9	84379788	8.61e-07	6.06496	50 kb	0.472644	0.0960464
WBSF	Chr9_84376803	Chr9	84376803	8.61e-07	6.06496	50 kb	0.472644	0.0960464
WBSF	Chr9_84371741	Chr9	84371741	8.61e-07	6.06496	50 kb	0.472644	0.0960464
WBSF	Chr9_84371255	Chr9	84371255	8.61e-07	6.06496	50 kb	0.472644	0.0960464
WBSF	Chr9_84371249	Chr9	84371249	8.61e-07	6.06496	50 kb	0.472644	0.0960464
WBSF	Chr9_84371244	Chr9	84371244	8.61e-07	6.06496	50 kb	0.472644	0.0960464
WBSF	Chr9_84384830	Chr9	84384830	8.61e-07	6.06496	100 kb	0.472644	0.0960464
WBSF	Chr5_104558955	Chr5	104558955	8.86e-07	6.05268	50 kb	0.19801	0.0402832
WBSF	Chr5_104558262	Chr5	104558262	8.86e-07	6.05268	50 kb	0.19801	0.0402832
WBSF	Chr5_104558056	Chr5	104558056	8.86e-07	6.05268	50 kb	0.19801	0.0402832
WBSF	Chr5_104557804	Chr5	104557804	8.86e-07	6.05268	50 kb	0.19801	0.0402832
WBSF	Chr5_104557511	Chr5	104557511	8.86e-07	6.05268	50 kb	0.19801	0.0402832
WBSF	Chr24_8267768	Chr24	8267768	8.95e-07	6.04798	100 kb	0.160187	0.0326025
WBSF	Chr3_100709402	Chr3	100709402	9.19e-07	6.03678	Genic	1.20256	0.245007
WBSF	Chr9_6416722	Chr9	6416722	9.37e-07	6.02842	+100 kb	1.19394	0.243438
WBSF	Chr24_60338603	Chr24	60338603	9.51e-07	6.02171	50 kb	0.23938	0.0488384
WBSF	Chr24_8265627	Chr24	8265627	9.56e-07	6.01973	100 kb	0.15985	0.0326187
WBSF	Chr1_85472079	Chr1	85472079	9.8e-07	6.00892	+100 kb	1.46665	0.29958
WBSF	Chr11_18304640	Chr11	18304640	1.02e-06	5.98988	+100 kb	0.643101	0.131593
WBSF	Chr8_71374262	Chr8	71374262	1.16e-06	5.93709	50 kb	1.25829	0.258745
WBSF	Chr9_5103527	Chr9	5103527	1.17e-06	5.93149	+100 kb	-0.165908	0.034134
WBSF	Chr3_39308853	Chr3	39308853	1.17e-06	5.93095	+100 kb	1.25655	0.258535
WBSF	Chr1_107307188	Chr1	107307188	1.17e-06	5.9302	Genic	-0.774617	0.159389
WBSF	Chr24_43451148	Chr24	43451148	1.19e-06	5.92344	Genic	1.57789	0.32488
WBSF	Chr5_104557479	Chr5	104557479	1.21e-06	5.91727	50 kb	0.194343	0.0400376
WBSF	Chr16_11422434	Chr16	11422434	1.22e-06	5.91411	100 kb	-0.1398	0.0288094
WBSF	Chr16_11422146	Chr16	11422146	1.22e-06	5.91411	100 kb	-0.1398	0.0288094
WBSF	Chr16_11421140	Chr16	11421140	1.22e-06	5.91411	100 kb	-0.1398	0.0288094
WBSF	Chr16_11419717	Chr16	11419717	1.22e-06	5.91411	100 kb	-0.1398	0.0288094
WBSF	Chr29_40554401	Chr29	40554401	1.24e-06	5.90605	Genic	1.02943	0.212301
WBSF	Chr2_13581	Chr2	13581	1.24e-06	5.90503	+100 kb	0.6087	0.125546
WBSF	Chr29_44115499	Chr29	44115499	1.25e-06	5.90211	5 kb	-0.122556	0.0252844
WBSF	Chr29_43505782	Chr29	43505782	1.33e-06	5.87687	Genic	-0.12318	0.0254739
WBSF	Chr5_119437831	Chr5	119437831	1.43e-06	5.84508	Genic	-0.659391	0.136776
WBSF	Chr5_119437826	Chr5	119437826	1.43e-06	5.84508	Genic	-0.659391	0.136776
WBSF	Chr11_97807270	Chr11	97807270	1.46e-06	5.83632	Genic	1.57968	0.327942
WBSF	Chr29_37069336	Chr29	37069336	1.49e-06	5.82674	50 kb	-0.141497	0.0294018
WBSF	Chr29_37067125	Chr29	37067125	1.49e-06	5.82674	50 kb	-0.141497	0.0294018
WBSF	Chr29_37066742	Chr29	37066742	1.49e-06	5.82674	50 kb	-0.141497	0.0294018
WBSF	Chr29_37066672	Chr29	37066672	1.49e-06	5.82674	50 kb	-0.141497	0.0294018
WBSF	Chr29_37066135	Chr29	37066135	1.49e-06	5.82674	50 kb	-0.141497	0.0294018
WBSF	Chr29_37065476	Chr29	37065476	1.49e-06	5.82674	50 kb	-0.141497	0.0294018
WBSF	Chr13_56591663	Chr13	56591663	1.5e-06	5.82266	+100 kb	0.331955	0.0690041
WBSF	Chr29_28504854	Chr29	28504854	1.58e-06	5.80012	Genic	1.2326	0.256776
WBSF	Chr29_39923416	Chr29	39923416	1.62e-06	5.78959	5 kb	-0.202226	0.0421707
WBSF	Chr29_39923329	Chr29	39923329	1.62e-06	5.78959	5 kb	-0.202226	0.0421707
WBSF	Chr29_39923133	Chr29	39923133	1.62e-06	5.78959	5 kb	-0.202226	0.0421707
WBSF	Chr29_39922608	Chr29	39922608	1.62e-06	5.78959	5 kb	-0.202226	0.0421707
WBSF	Chr29_39922143	Chr29	39922143	1.62e-06	5.78959	5 kb	-0.202226	0.0421707
WBSF	Chr29_39921555	Chr29	39921555	1.62e-06	5.78959	5 kb	-0.202226	0.0421707
WBSF	Chr29_39921550	Chr29	39921550	1.62e-06	5.78959	5 kb	-0.202226	0.0421707
WBSF	Chr29_39921109	Chr29	39921109	1.62e-06	5.78959	5 kb	-0.202226	0.0421707
WBSF	Chr29_39921045	Chr29	39921045	1.62e-06	5.78959	5 kb	-0.202226	0.0421707
WBSF	Chr29_39920961	Chr29	39920961	1.62e-06	5.78959	5 kb	-0.202226	0.0421707
WBSF	Chr29_39920829	Chr29	39920829	1.62e-06	5.78959	5 kb	-0.202226	0.0421707
WBSF	Chr29_39920804	Chr29	39920804	1.62e-06	5.78959	5 kb	-0.202226	0.0421707
WBSF	Chr29_39920741	Chr29	39920741	1.62e-06	5.78959	5 kb	-0.202226	0.0421707
WBSF	Chr29_39920103	Chr29	39920103	1.62e-06	5.78959	5 kb	-0.202226	0.0421707
WBSF	Chr29_39919984	Chr29	39919984	1.62e-06	5.78959	5 kb	-0.202226	0.0421707
WBSF	Chr29_39919905	Chr29	39919905	1.62e-06	5.78959	5 kb	-0.202226	0.0421707
WBSF	Chr29_39919768	Chr29	39919768	1.62e-06	5.78959	5 kb	-0.202226	0.0421707
WBSF	Chr29_39919703	Chr29	39919703	1.62e-06	5.78959	5 kb	-0.202226	0.0421707
WBSF	Chr29_39919574	Chr29	39919574	1.62e-06	5.78959	5 kb	-0.202226	0.0421707
WBSF	Chr29_39919356	Chr29	39919356	1.62e-06	5.78959	5 kb	-0.202226	0.0421707
WBSF	Chr29_39919300	Chr29	39919300	1.62e-06	5.78959	5 kb	-0.202226	0.0421707
WBSF	Chr29_39918981	Chr29	39918981	1.62e-06	5.78959	5 kb	-0.202226	0.0421707
WBSF	Chr29_39918923	Chr29	39918923	1.62e-06	5.78959	5 kb	-0.202226	0.0421707
WBSF	Chr29_39918552	Chr29	39918552	1.62e-06	5.78959	5 kb	-0.202226	0.0421707
WBSF	Chr29_39923924	Chr29	39923924	1.62e-06	5.78959	10 kb	-0.202226	0.0421707
WBSF	Chr29_39923666	Chr29	39923666	1.62e-06	5.78959	10 kb	-0.202226	0.0421707
WBSF	Chr29_39923565	Chr29	39923565	1.62e-06	5.78959	10 kb	-0.202226	0.0421707
WBSF	Chr29_41573443	Chr29	41573443	1.7e-06	5.7696	5 kb	-0.1183	0.0247169
WBSF	Chr2_56374099	Chr2	56374099	1.73e-06	5.7612	+100 kb	-0.0947481	0.0198122
WBSF	Chr1_20723324	Chr1	20723324	1.82e-06	5.73951	Genic	0.552819	0.11584
WBSF	Chr3_14249060	Chr3	14249060	1.82e-06	5.73879	10 kb	0.222702	0.0466693
WBSF	Chr17_18847696	Chr17	18847696	1.83e-06	5.73813	Genic	1.55155	0.325163
WBSF	Chr14_12074244	Chr14	12074244	1.85e-06	5.73229	+100 kb	-0.317796	0.0666393
WBSF	Chr9_467781	Chr9	467781	1.92e-06	5.71726	50 kb	1.22621	0.257502
WBSF	Chr11_48752595	Chr11	48752595	1.92e-06	5.71638	50 kb	1.40649	0.295387
WBSF	Chr13_44790828	Chr13	44790828	1.93e-06	5.71451	+100 kb	-0.590661	0.124072
WBSF	Chr6_35767039	Chr6	35767039	2e-06	5.69941	Genic	-0.3713	0.0781088
WBSF	Chr6_35766811	Chr6	35766811	2e-06	5.69941	Genic	-0.3713	0.0781088
WBSF	Chr6_35766367	Chr6	35766367	2e-06	5.69941	Genic	-0.3713	0.0781088
WBSF	Chr6_35764423	Chr6	35764423	2e-06	5.69941	Genic	-0.3713	0.0781088
WBSF	Chr14_12070509	Chr14	12070509	2.01e-06	5.69684	+100 kb	-0.317247	0.0667547
WBSF	Chr14_12071307	Chr14	12071307	2.02e-06	5.69522	+100 kb	-0.315804	0.0664616
WBSF	Chr29_44311221	Chr29	44311221	2.05e-06	5.68878	50 kb	-0.127836	0.0269203
WBSF	Chr29_44311199	Chr29	44311199	2.05e-06	5.68878	50 kb	-0.127836	0.0269203
WBSF	Chr29_44310638	Chr29	44310638	2.05e-06	5.68878	50 kb	-0.127836	0.0269203
WBSF	Chr29_44310548	Chr29	44310548	2.05e-06	5.68878	50 kb	-0.127836	0.0269203
WBSF	Chr24_59577526	Chr24	59577526	2.06e-06	5.68643	100 kb	1.14576	0.241336
WBSF	Chr4_55078621	Chr4	55078621	2.07e-06	5.68482	+100 kb	1.55459	0.3275
WBSF	Chr22_13400194	Chr22	13400194	2.09e-06	5.67908	Genic	-0.179604	0.0378579
WBSF	Chr22_13394188	Chr22	13394188	2.09e-06	5.67908	Genic	-0.179604	0.0378579
WBSF	Chr8_11455351	Chr8	11455351	2.1e-06	5.67801	Genic	1.04354	0.219986
WBSF	Chr1_109348246	Chr1	109348246	2.12e-06	5.67437	+100 kb	1.41618	0.298648
WBSF	Chr29_39917488	Chr29	39917488	2.14e-06	5.66912	Genic	-0.197092	0.0415848
WBSF	Chr29_39919205	Chr29	39919205	2.14e-06	5.66912	5 kb	-0.197092	0.0415848
WBSF	Chr29_39919157	Chr29	39919157	2.14e-06	5.66912	5 kb	-0.197092	0.0415848
WBSF	Chr29_39919077	Chr29	39919077	2.14e-06	5.66912	5 kb	-0.197092	0.0415848
WBSF	Chr2_24217483	Chr2	24217483	2.16e-06	5.66569	Genic	1.4186	0.299414
WBSF	Chr14_12074764	Chr14	12074764	2.17e-06	5.66326	+100 kb	-0.313953	0.0662798
WBSF	Chr13_21376626	Chr13	21376626	2.19e-06	5.65905	Genic	0.77354	0.163373
WBSF	Chr10_6717730	Chr10	6717730	2.21e-06	5.65598	5 kb	-0.830978	0.175557
WBSF	Chr14_12074711	Chr14	12074711	2.25e-06	5.64765	+100 kb	-0.314369	0.06647
WBSF	Chr14_12071341	Chr14	12071341	2.28e-06	5.64203	+100 kb	-0.313431	0.0663086
WBSF	Chr7_3191515	Chr7	3191515	2.31e-06	5.63558	Genic	1.30265	0.275761
WBSF	Chr13_75618487	Chr13	75618487	2.32e-06	5.63466	5 kb	0.695012	0.147142
WBSF	Chr5_119437277	Chr5	119437277	2.32e-06	5.63417	Genic	-0.461424	0.0976935
WBSF	Chr1_129079156	Chr1	129079156	2.35e-06	5.62821	50 kb	0.643498	0.136323
WBSF	Chr13_9773164	Chr13	9773164	2.36e-06	5.62632	100 kb	-0.112745	0.023889
WBSF	Chr16_3807788	Chr16	3807788	2.4e-06	5.6192	50 kb	0.956783	0.202873
WBSF	Chr17_57210903	Chr17	57210903	2.4e-06	5.61898	Genic	0.955476	0.2026
WBSF	Chr29_44325408	Chr29	44325408	2.44e-06	5.6127	50 kb	-0.150853	0.032007
WBSF	Chr29_44325356	Chr29	44325356	2.44e-06	5.6127	50 kb	-0.150853	0.032007
WBSF	Chr29_44325345	Chr29	44325345	2.44e-06	5.6127	50 kb	-0.150853	0.032007
WBSF	Chr29_44325326	Chr29	44325326	2.44e-06	5.6127	50 kb	-0.150853	0.032007
WBSF	Chr29_44325324	Chr29	44325324	2.44e-06	5.6127	50 kb	-0.150853	0.032007
WBSF	Chr3_97579440	Chr3	97579440	2.44e-06	5.61195	+100 kb	1.21323	0.257434
WBSF	Chr23_51253214	Chr23	51253214	2.46e-06	5.60883	Genic	1.40553	0.298332
WBSF	Chr29_44310272	Chr29	44310272	2.53e-06	5.59717	50 kb	-0.126427	0.0268659
WBSF	Chr29_44310259	Chr29	44310259	2.53e-06	5.59717	50 kb	-0.126427	0.0268659
WBSF	Chr1_73667581	Chr1	73667581	2.53e-06	5.59618	50 kb	1.53387	0.325984
WBSF	Chr29_12360920	Chr29	12360920	2.55e-06	5.59265	50 kb	1.21066	0.257384
WBSF	Chr29_44397847	Chr29	44397847	2.59e-06	5.58734	Genic	-0.143307	0.030483
WBSF	Chr27_1103576	Chr27	1103576	2.62e-06	5.58096	Genic	0.103571	0.0220447
WBSF	Chr8_31675142	Chr8	31675142	2.71e-06	5.56684	50 kb	0.987428	0.210469
WBSF	Chr12_32225789	Chr12	32225789	2.72e-06	5.56499	50 kb	0.951859	0.202925
WBSF	Chr4_68088570	Chr4	68088570	2.76e-06	5.55893	Genic	0.282412	0.0602436
WBSF	Chr13_18401262	Chr13	18401262	2.77e-06	5.55706	10 kb	1.53416	0.327326
WBSF	Chr2_58926528	Chr2	58926528	2.86e-06	5.54372	100 kb	0.672175	0.143607
WBSF	Chr29_18839293	Chr29	18839293	2.87e-06	5.54141	100 kb	1.20785	0.258112
WBSF	Chr1_107307144	Chr1	107307144	2.88e-06	5.54001	Genic	-0.657983	0.140627
WBSF	Chr12_27990173	Chr12	27990173	2.89e-06	5.53837	Genic	-0.107077	0.0228889
WBSF	Chr13_31891387	Chr13	31891387	2.9e-06	5.53811	Genic	-0.118376	0.0253048
WBSF	Chr13_31892049	Chr13	31892049	2.9e-06	5.53784	Genic	-0.11837	0.0253042
WBSF	Chr29_43521421	Chr29	43521421	2.92e-06	5.53453	Genic	-0.0916388	0.0195963
WBSF	Chr1_75987217	Chr1	75987217	2.95e-06	5.53013	5 kb	1.29602	0.277268
WBSF	Chr18_52906994	Chr18	52906994	2.96e-06	5.52836	50 kb	0.499274	0.106833
WBSF	Chr15_19796285	Chr15	19796285	2.97e-06	5.5278	50 kb	0.915609	0.19593
WBSF	Chr29_40867884	Chr29	40867884	2.98e-06	5.52518	Genic	0.453238	0.0970134
WBSF	Chr4_21114706	Chr4	21114706	3.05e-06	5.51604	+100 kb	1.29321	0.277062
WBSF	Chr29_44412755	Chr29	44412755	3.09e-06	5.51009	10 kb	-0.146517	0.0314094
WBSF	Chr22_13703784	Chr22	13703784	3.13e-06	5.50388	50 kb	1.38264	0.296588
WBSF	Chr2_56378611	Chr2	56378611	3.15e-06	5.5019	+100 kb	-0.371566	0.0797199
WBSF	Chr2_56375226	Chr2	56375226	3.15e-06	5.5019	+100 kb	-0.371566	0.0797199
WBSF	Chr19_33343913	Chr19	33343913	3.19e-06	5.4961	50 kb	1.01983	0.218936
WBSF	Chr29_44324304	Chr29	44324304	3.21e-06	5.49366	50 kb	-0.138184	0.0296724
WBSF	Chr28_797225	Chr28	797225	3.25e-06	5.48851	50 kb	0.10587	0.0227455
WBSF	Chr13_22983663	Chr13	22983663	3.25e-06	5.48788	50 kb	0.614043	0.131932
WBSF	Chr9_71784886	Chr9	71784886	3.25e-06	5.48756	5 kb	1.27793	0.274582
WBSF	Chr3_13347146	Chr3	13347146	3.29e-06	5.48312	+100 kb	0.184434	0.0396464
WBSF	Chr10_78994839	Chr10	78994839	3.34e-06	5.47662	Genic	1.02965	0.221483
WBSF	Chr10_44701624	Chr10	44701624	3.36e-06	5.4733	50 kb	1.03994	0.223773
WBSF	Chr16_28634402	Chr16	28634402	3.4e-06	5.46901	100 kb	0.960096	0.206682
WBSF	Chr14_12072138	Chr14	12072138	3.45e-06	5.46225	+100 kb	-0.308779	0.0665175
WBSF	Chr13_44790319	Chr13	44790319	3.46e-06	5.46054	+100 kb	-0.614897	0.132485
WBSF	Chr6_35763531	Chr6	35763531	3.48e-06	5.45854	Genic	-0.35662	0.0768529
WBSF	Chr6_35763494	Chr6	35763494	3.48e-06	5.45854	Genic	-0.35662	0.0768529
WBSF	Chr29_46209217	Chr29	46209217	3.65e-06	5.43763	5 kb	0.121869	0.0263197
WBSF	Chr29_46209182	Chr29	46209182	3.65e-06	5.43763	5 kb	0.121869	0.0263197
WBSF	Chr5_58768814	Chr5	58768814	3.68e-06	5.43454	50 kb	0.120101	0.0259461
WBSF	Chr5_103766277	Chr5	103766277	3.72e-06	5.42981	5 kb	1.51354	0.327137
WBSF	Chr24_4369950	Chr24	4369950	3.73e-06	5.42855	Genic	1.50952	0.326312
WBSF	Chr29_43508447	Chr29	43508447	3.79e-06	5.42145	Genic	-0.0952524	0.0206057
WBSF	Chr19_31358715	Chr19	31358715	3.82e-06	5.41765	Genic	1.51241	0.327304
WBSF	Chr12_1788561	Chr12	1788561	3.84e-06	5.41512	50 kb	1.18237	0.255948
WBSF	Chr1_72022952	Chr1	72022952	3.91e-06	5.40816	5 kb	0.422275	0.0914755
WBSF	Chr15_35623105	Chr15	35623105	4.06e-06	5.39126	Genic	1.50283	0.326123
WBSF	Chr12_5318662	Chr12	5318662	4.18e-06	5.37839	+100 kb	-0.0898683	0.019528
WBSF	Chr10_32890782	Chr10	32890782	4.24e-06	5.37218	50 kb	1.48936	0.323842
WBSF	Chr18_62943362	Chr18	62943362	4.29e-06	5.36745	Genic	0.100168	0.021791
WBSF	Chr5_47565969	Chr5	47565969	4.29e-06	5.36724	Genic	1.18551	0.257906
WBSF	Chr14_12075053	Chr14	12075053	4.31e-06	5.36565	+100 kb	-0.304207	0.0661909
WBSF	Chr1_57913684	Chr1	57913684	4.31e-06	5.36529	100 kb	0.449372	0.0977802
WBSF	Chr1_57913092	Chr1	57913092	4.31e-06	5.36529	100 kb	0.449372	0.0977802
WBSF	Chr1_57912761	Chr1	57912761	4.31e-06	5.36529	100 kb	0.449372	0.0977802
WBSF	Chr6_18256228	Chr6	18256228	4.36e-06	5.36046	100 kb	0.182446	0.0397192
WBSF	Chr29_43506306	Chr29	43506306	4.39e-06	5.3571	Genic	-0.0943681	0.0205514
WBSF	Chr21_13207440	Chr21	13207440	4.42e-06	5.35413	+100 kb	0.706138	0.15383
WBSF	Chr21_13207420	Chr21	13207420	4.42e-06	5.35413	+100 kb	0.706138	0.15383
WBSF	Chr21_13207415	Chr21	13207415	4.42e-06	5.35413	+100 kb	0.706138	0.15383
WBSF	Chr21_13206838	Chr21	13206838	4.42e-06	5.35413	+100 kb	0.706138	0.15383
WBSF	Chr21_13206542	Chr21	13206542	4.42e-06	5.35413	+100 kb	0.706138	0.15383
WBSF	Chr21_13206181	Chr21	13206181	4.42e-06	5.35413	+100 kb	0.706138	0.15383
WBSF	Chr21_13206101	Chr21	13206101	4.42e-06	5.35413	+100 kb	0.706138	0.15383
WBSF	Chr29_41962498	Chr29	41962498	4.44e-06	5.35243	Genic	-0.125075	0.027252
WBSF	Chr4_97444662	Chr4	97444662	4.62e-06	5.33497	Genic	0.464093	0.101305
WBSF	Chr23_40501353	Chr23	40501353	4.63e-06	5.33407	100 kb	0.16688	0.0364309
WBSF	Chr16_62170378	Chr16	62170378	4.64e-06	5.33387	Genic	1.35855	0.296585
WBSF	Chr7_57331540	Chr7	57331540	4.64e-06	5.33344	Genic	1.27114	0.277515
WBSF	Chr13_36795757	Chr13	36795757	4.78e-06	5.32044	Genic	1.11017	0.242705
WBSF	Chr29_43506313	Chr29	43506313	4.82e-06	5.31693	Genic	-0.094033	0.020565
WBSF	Chr5_54523221	Chr5	54523221	4.86e-06	5.31301	+100 kb	0.552333	0.120846
WBSF	Chr29_43508253	Chr29	43508253	4.91e-06	5.30853	Genic	-0.0937978	0.0205318
WBSF	Chr6_33904086	Chr6	33904086	4.92e-06	5.3083	100 kb	0.496561	0.108697
WBSF	Chr5_36082966	Chr5	36082966	5.03e-06	5.29857	50 kb	1.05208	0.230536
WBSF	Chr10_44965735	Chr10	44965735	5.11e-06	5.2914	Genic	1.4847	0.325582
WBSF	Chr19_17551365	Chr19	17551365	5.15e-06	5.28853	Genic	1.05644	0.231738
WBSF	Chr24_52936026	Chr24	52936026	5.18e-06	5.28591	+100 kb	0.668297	0.146638
WBSF	Chr20_43673918	Chr20	43673918	5.19e-06	5.28473	+100 kb	0.248256	0.0544791
WBSF	Chr5_45436292	Chr5	45436292	5.24e-06	5.28035	50 kb	1.49421	0.328053
WBSF	Chr29_46990016	Chr29	46990016	5.3e-06	5.2761	5 kb	-0.107239	0.0235549
WBSF	Chr4_119165979	Chr4	119165979	5.33e-06	5.27326	5 kb	1.34613	0.295764
WBSF	Chr24_44486378	Chr24	44486378	5.34e-06	5.27233	+100 kb	0.762359	0.167518
WBSF	Chr4_90388058	Chr4	90388058	5.34e-06	5.27208	+100 kb	0.130556	0.0286888
WBSF	Chr10_77056398	Chr10	77056398	5.35e-06	5.2717	50 kb	1.25825	0.276503
WBSF	Chr13_31912887	Chr13	31912887	5.36e-06	5.27063	10 kb	-0.117043	0.0257233
WBSF	Chr29_46998215	Chr29	46998215	5.4e-06	5.26777	5 kb	0.125937	0.0276865
WBSF	Chr4_39809592	Chr4	39809592	5.42e-06	5.26564	100 kb	0.51533	0.113318
WBSF	Chr3_32148919	Chr3	32148919	5.43e-06	5.26545	Genic	0.19684	0.0432847
WBSF	Chr4_30167099	Chr4	30167099	5.46e-06	5.26286	50 kb	0.914596	0.201173
WBSF	Chr6_106815729	Chr6	106815729	5.5e-06	5.2594	Genic	1.48819	0.327461
WBSF	Chr7_112187852	Chr7	112187852	5.51e-06	5.25913	Genic	0.858124	0.188827
WBSF	Chr25_15518363	Chr25	15518363	5.55e-06	5.25539	+100 kb	1.4854	0.326987
WBSF	Chr3_17864117	Chr3	17864117	5.59e-06	5.25271	50 kb	0.110027	0.0242275
WBSF	Chr8_4982557	Chr8	4982557	5.63e-06	5.24938	Genic	0.400564	0.0882344
WBSF	Chr10_72012008	Chr10	72012008	5.63e-06	5.24912	Genic	1.25596	0.276664
WBSF	Chr29_37070605	Chr29	37070605	5.64e-06	5.24881	50 kb	-0.116676	0.0257025
WBSF	Chr29_37069641	Chr29	37069641	5.64e-06	5.24881	50 kb	-0.116676	0.0257025
WBSF	Chr29_37069017	Chr29	37069017	5.64e-06	5.24881	50 kb	-0.116676	0.0257025
WBSF	Chr29_37068584	Chr29	37068584	5.64e-06	5.24881	50 kb	-0.116676	0.0257025
WBSF	Chr29_37068336	Chr29	37068336	5.64e-06	5.24881	50 kb	-0.116676	0.0257025
WBSF	Chr29_37068303	Chr29	37068303	5.64e-06	5.24881	50 kb	-0.116676	0.0257025
WBSF	Chr29_37068300	Chr29	37068300	5.64e-06	5.24881	50 kb	-0.116676	0.0257025
WBSF	Chr29_37067886	Chr29	37067886	5.64e-06	5.24881	50 kb	-0.116676	0.0257025
WBSF	Chr29_37067828	Chr29	37067828	5.64e-06	5.24881	50 kb	-0.116676	0.0257025
WBSF	Chr29_37065677	Chr29	37065677	5.64e-06	5.24881	50 kb	-0.116676	0.0257025
WBSF	Chr29_37065378	Chr29	37065378	5.64e-06	5.24881	50 kb	-0.116676	0.0257025
WBSF	Chr5_86348781	Chr5	86348781	5.69e-06	5.24495	+100 kb	0.956152	0.210716
WBSF	Chr5_119437272	Chr5	119437272	5.73e-06	5.24169	Genic	-0.457248	0.100803
WBSF	Chr1_102902968	Chr1	102902968	5.84e-06	5.23355	100 kb	0.57841	0.127626
WBSF	Chr4_8424085	Chr4	8424085	5.85e-06	5.23256	100 kb	-0.127845	0.0282119
WBSF	Chr15_35714526	Chr15	35714526	5.87e-06	5.23133	Genic	-0.109562	0.0241805
WBSF	Chr24_50907826	Chr24	50907826	5.89e-06	5.23011	Genic	1.34932	0.297836
WBSF	Chr23_36632616	Chr23	36632616	5.9e-06	5.22907	Genic	0.949216	0.209544
WBSF	Chr6_33909901	Chr6	33909901	5.98e-06	5.22308	100 kb	0.487655	0.107722
WBSF	Chr6_33906882	Chr6	33906882	5.98e-06	5.22308	100 kb	0.487655	0.107722
WBSF	Chr29_43487281	Chr29	43487281	6.05e-06	5.21859	Genic	0.11431	0.0252629
WBSF	Chr2_56374223	Chr2	56374223	6.09e-06	5.21571	+100 kb	-0.0902365	0.0199488
WBSF	Chr13_31906227	Chr13	31906227	6.16e-06	5.2103	5 kb	-0.11585	0.0256262
WBSF	Chr5_19014088	Chr5	19014088	6.21e-06	5.20667	+100 kb	0.227601	0.0503654
WBSF	Chr5_19014060	Chr5	19014060	6.21e-06	5.20667	+100 kb	0.227601	0.0503654
WBSF	Chr5_19014036	Chr5	19014036	6.21e-06	5.20667	+100 kb	0.227601	0.0503654
WBSF	Chr2_40929797	Chr2	40929797	6.22e-06	5.20641	+100 kb	0.723214	0.160043
WBSF	Chr22_7573779	Chr22	7573779	6.25e-06	5.20385	Genic	1.48416	0.328526
WBSF	Chr10_82818654	Chr10	82818654	6.27e-06	5.20256	50 kb	0.0809807	0.017928
WBSF	Chr12_84898452	Chr12	84898452	6.29e-06	5.20131	+100 kb	0.148211	0.0328163
WBSF	Chr3_1754629	Chr3	1754629	6.31e-06	5.20013	Genic	1.46983	0.325487
WBSF	Chr29_44328147	Chr29	44328147	6.35e-06	5.19754	50 kb	-0.133955	0.0296719
WBSF	Chr15_35715924	Chr15	35715924	6.36e-06	5.19658	5 kb	-0.109639	0.0242882
WBSF	Chr15_27088703	Chr15	27088703	6.41e-06	5.19284	+100 kb	1.34682	0.298481
WBSF	Chr5_19015346	Chr5	19015346	6.56e-06	5.18289	+100 kb	0.225983	0.050136
WBSF	Chr5_19015201	Chr5	19015201	6.56e-06	5.18289	+100 kb	0.225983	0.050136
WBSF	Chr5_19015130	Chr5	19015130	6.56e-06	5.18289	+100 kb	0.225983	0.050136
WBSF	Chr5_19015112	Chr5	19015112	6.56e-06	5.18289	+100 kb	0.225983	0.050136
WBSF	Chr5_19014949	Chr5	19014949	6.56e-06	5.18289	+100 kb	0.225983	0.050136
WBSF	Chr5_19014780	Chr5	19014780	6.56e-06	5.18289	+100 kb	0.225983	0.050136
WBSF	Chr5_19014765	Chr5	19014765	6.56e-06	5.18289	+100 kb	0.225983	0.050136
WBSF	Chr5_19014427	Chr5	19014427	6.56e-06	5.18289	+100 kb	0.225983	0.050136
WBSF	Chr5_19014414	Chr5	19014414	6.56e-06	5.18289	+100 kb	0.225983	0.050136
WBSF	Chr5_19014311	Chr5	19014311	6.56e-06	5.18289	+100 kb	0.225983	0.050136
WBSF	Chr5_19013979	Chr5	19013979	6.56e-06	5.18289	+100 kb	0.225983	0.050136
WBSF	Chr5_19013707	Chr5	19013707	6.56e-06	5.18289	+100 kb	0.225983	0.050136
WBSF	Chr5_19013560	Chr5	19013560	6.56e-06	5.18289	+100 kb	0.225983	0.050136
WBSF	Chr5_19013402	Chr5	19013402	6.56e-06	5.18289	+100 kb	0.225983	0.050136
WBSF	Chr5_19013211	Chr5	19013211	6.56e-06	5.18289	+100 kb	0.225983	0.050136
WBSF	Chr5_19013083	Chr5	19013083	6.56e-06	5.18289	+100 kb	0.225983	0.050136
WBSF	Chr5_19012977	Chr5	19012977	6.56e-06	5.18289	+100 kb	0.225983	0.050136
WBSF	Chr5_19012826	Chr5	19012826	6.56e-06	5.18289	+100 kb	0.225983	0.050136
WBSF	Chr5_19012682	Chr5	19012682	6.56e-06	5.18289	+100 kb	0.225983	0.050136
WBSF	Chr5_19012513	Chr5	19012513	6.56e-06	5.18289	+100 kb	0.225983	0.050136
WBSF	Chr5_19012500	Chr5	19012500	6.56e-06	5.18289	+100 kb	0.225983	0.050136
WBSF	Chr5_19012410	Chr5	19012410	6.56e-06	5.18289	+100 kb	0.225983	0.050136
WBSF	Chr15_16069826	Chr15	16069826	6.59e-06	5.18112	50 kb	0.519882	0.115362
WBSF	Chr10_77058740	Chr10	77058740	6.63e-06	5.17868	50 kb	1.34173	0.29781
WBSF	Chr12_18994123	Chr12	18994123	6.63e-06	5.17867	5 kb	0.65928	0.146334
WBSF	Chr5_78520448	Chr5	78520448	6.65e-06	5.17705	50 kb	1.46699	0.325669
WBSF	Chr29_43539616	Chr29	43539616	6.66e-06	5.17675	Genic	-0.140683	0.0312324
WBSF	Chr29_44076080	Chr29	44076080	6.66e-06	5.17637	Genic	-0.150431	0.0333981
WBSF	Chr29_44076024	Chr29	44076024	6.66e-06	5.17637	Genic	-0.150431	0.0333981
WBSF	Chr15_35715498	Chr15	35715498	6.68e-06	5.17513	Genic	-0.109195	0.0242462
WBSF	Chr16_40048419	Chr16	40048419	6.69e-06	5.17484	Genic	-0.0938233	0.0208337
WBSF	Chr29_46843718	Chr29	46843718	6.69e-06	5.17481	Genic	0.106862	0.0237289
WBSF	Chr14_47484828	Chr14	47484828	6.71e-06	5.17303	50 kb	0.226323	0.0502654
WBSF	Chr26_3800883	Chr26	3800883	6.74e-06	5.1713	+100 kb	0.473325	0.105143
WBSF	Chr13_49880837	Chr13	49880837	6.76e-06	5.17005	+100 kb	0.570323	0.126707
WBSF	Chr29_37070093	Chr29	37070093	6.76e-06	5.16993	50 kb	-0.115735	0.025713
WBSF	Chr29_37069023	Chr29	37069023	6.76e-06	5.16993	50 kb	-0.115735	0.025713
WBSF	Chr29_37065731	Chr29	37065731	6.76e-06	5.16993	50 kb	-0.115735	0.025713
WBSF	Chr29_46990046	Chr29	46990046	6.81e-06	5.16695	5 kb	-0.10594	0.0235445
WBSF	Chr29_46989299	Chr29	46989299	6.81e-06	5.16695	10 kb	-0.10594	0.0235445
WBSF	Chr29_46988693	Chr29	46988693	6.81e-06	5.16695	10 kb	-0.10594	0.0235445
WBSF	Chr29_46988592	Chr29	46988592	6.81e-06	5.16695	10 kb	-0.10594	0.0235445
WBSF	Chr29_46988460	Chr29	46988460	6.81e-06	5.16695	10 kb	-0.10594	0.0235445
WBSF	Chr29_46988451	Chr29	46988451	6.81e-06	5.16695	10 kb	-0.10594	0.0235445
WBSF	Chr29_41976183	Chr29	41976183	6.89e-06	5.16191	5 kb	-0.1224	0.0272174
WBSF	Chr21_40126908	Chr21	40126908	6.9e-06	5.16121	+100 kb	0.112251	0.0249626
WBSF	Chr13_66008297	Chr13	66008297	6.97e-06	5.15667	Genic	0.454111	0.101036
WBSF	Chr29_37070857	Chr29	37070857	7.06e-06	5.15096	50 kb	-0.115431	0.0256984
WBSF	Chr29_37070851	Chr29	37070851	7.06e-06	5.15096	50 kb	-0.115431	0.0256984
WBSF	Chr29_37070795	Chr29	37070795	7.06e-06	5.15096	50 kb	-0.115431	0.0256984
WBSF	Chr29_37070723	Chr29	37070723	7.06e-06	5.15096	50 kb	-0.115431	0.0256984
WBSF	Chr29_37069108	Chr29	37069108	7.06e-06	5.15096	50 kb	-0.115431	0.0256984
WBSF	Chr29_37068668	Chr29	37068668	7.06e-06	5.15096	50 kb	-0.115431	0.0256984
WBSF	Chr29_37068472	Chr29	37068472	7.06e-06	5.15096	50 kb	-0.115431	0.0256984
WBSF	Chr29_37067945	Chr29	37067945	7.06e-06	5.15096	50 kb	-0.115431	0.0256984
WBSF	Chr29_37067438	Chr29	37067438	7.06e-06	5.15096	50 kb	-0.115431	0.0256984
WBSF	Chr29_44041483	Chr29	44041483	7.11e-06	5.14785	10 kb	0.108993	0.0242733
WBSF	Chr29_44040230	Chr29	44040230	7.11e-06	5.14785	10 kb	0.108993	0.0242733
WBSF	Chr2_32146313	Chr2	32146313	7.22e-06	5.1414	+100 kb	1.46491	0.326474
WBSF	Chr12_55830717	Chr12	55830717	7.27e-06	5.13859	+100 kb	0.66953	0.149259
WBSF	Chr14_40827580	Chr14	40827580	7.28e-06	5.13796	5 kb	0.581024	0.129537
WBSF	Chr7_95639954	Chr7	95639954	7.29e-06	5.13715	+100 kb	-0.13229	0.0294962
WBSF	Chr20_71449458	Chr20	71449458	7.37e-06	5.13226	5 kb	1.03636	0.231198
WBSF	Chr7_11675407	Chr7	11675407	7.43e-06	5.12887	50 kb	1.03245	0.23041
WBSF	Chr17_31478369	Chr17	31478369	7.45e-06	5.12791	+100 kb	0.845499	0.188709
WBSF	Chr12_9345385	Chr12	9345385	7.45e-06	5.1277	+100 kb	0.106007	0.0236605
WBSF	Chr3_12747668	Chr3	12747668	7.47e-06	5.12696	50 kb	0.140817	0.0314325
WBSF	Chr29_46988964	Chr29	46988964	7.52e-06	5.12398	10 kb	-0.105523	0.023562
WBSF	Chr29_46987906	Chr29	46987906	7.52e-06	5.12398	10 kb	-0.105523	0.023562
WBSF	Chr10_67427644	Chr10	67427644	7.54e-06	5.12261	5 kb	1.23947	0.276802
WBSF	Chr1_63687998	Chr1	63687998	7.54e-06	5.12259	+100 kb	1.22757	0.274143
WBSF	Chr28_1718102	Chr28	1718102	7.57e-06	5.12119	Genic	0.90395	0.201904
WBSF	Chr15_35715867	Chr15	35715867	7.57e-06	5.12119	Genic	-0.108454	0.0242239
WBSF	Chr7_102667968	Chr7	102667968	7.59e-06	5.12	+100 kb	0.340709	0.0761097
WBSF	Chr22_49399562	Chr22	49399562	7.6e-06	5.11921	50 kb	1.08194	0.241711
WBSF	Chr1_147097664	Chr1	147097664	7.61e-06	5.11873	50 kb	1.33763	0.29885
WBSF	Chr12_83776485	Chr12	83776485	7.64e-06	5.11701	+100 kb	0.670718	0.149878
WBSF	Chr3_7867838	Chr3	7867838	7.64e-06	5.11677	50 kb	1.23684	0.276391
WBSF	Chr10_71798295	Chr10	71798295	7.85e-06	5.10502	Genic	1.0347	0.231519
WBSF	Chr10_21300100	Chr10	21300100	7.94e-06	5.09991	Genic	0.369289	0.0826766
WBSF	Chr2_53805699	Chr2	53805699	7.99e-06	5.09737	50 kb	1.45807	0.326525
WBSF	Chr3_9896622	Chr3	9896622	8e-06	5.097	5 kb	0.551402	0.123488
WBSF	Chr6_107124701	Chr6	107124701	8.03e-06	5.09542	Genic	0.109645	0.0245597
WBSF	Chr24_6989478	Chr24	6989478	8.07e-06	5.09296	+100 kb	-0.0934467	0.020937
WBSF	Chr14_12071017	Chr14	12071017	8.08e-06	5.0928	+100 kb	-0.291221	0.0652499
WBSF	Chr2_113094425	Chr2	113094425	8.12e-06	5.0902	+100 kb	0.388986	0.08718
WBSF	Chr29_46993809	Chr29	46993809	8.13e-06	5.08989	5 kb	-0.111782	0.0250536
WBSF	Chr12_31177982	Chr12	31177982	8.15e-06	5.08902	Genic	0.231428	0.0518747
WBSF	Chr12_13240715	Chr12	13240715	8.15e-06	5.0889	Genic	0.941782	0.211103
WBSF	Chr12_84740180	Chr12	84740180	8.21e-06	5.08591	+100 kb	0.177127	0.0397168
WBSF	Chr1_24345031	Chr1	24345031	8.22e-06	5.08535	100 kb	1.32613	0.297374
WBSF	Chr24_47591304	Chr24	47591304	8.26e-06	5.08298	+100 kb	0.107714	0.0241603
WBSF	Chr22_22395533	Chr22	22395533	8.28e-06	5.0819	+100 kb	0.138684	0.0311106
WBSF	Chr15_35714500	Chr15	35714500	8.3e-06	5.08115	Genic	-0.107893	0.0242053
WBSF	Chr10_35404935	Chr10	35404935	8.31e-06	5.0802	Genic	0.836375	0.187657
WBSF	Chr13_48805879	Chr13	48805879	8.31e-06	5.08015	+100 kb	1.45906	0.327371
WBSF	Chr3_54420331	Chr3	54420331	8.33e-06	5.07942	Genic	0.436629	0.0979747
WBSF	Chr6_91938839	Chr6	91938839	8.41e-06	5.07524	+100 kb	1.22416	0.274815
WBSF	Chr8_66621681	Chr8	66621681	8.5e-06	5.07068	Genic	1.4555	0.326915
WBSF	Chr29_43506322	Chr29	43506322	8.57e-06	5.06694	Genic	-0.0916152	0.0205859
WBSF	Chr27_2562113	Chr27	2562113	8.64e-06	5.06336	+100 kb	0.507563	0.114095
WBSF	Chr23_48383675	Chr23	48383675	8.67e-06	5.06221	5 kb	1.15394	0.259427
WBSF	Chr1_28273051	Chr1	28273051	8.77e-06	5.05698	+100 kb	1.46224	0.32893
WBSF	Chr9_19310187	Chr9	19310187	8.82e-06	5.05476	50 kb	-0.101107	0.0227495
WBSF	Chr29_42763185	Chr29	42763185	8.83e-06	5.05402	Genic	0.0985576	0.0221777
WBSF	Chr5_2241702	Chr5	2241702	8.87e-06	5.05206	Genic	1.23641	0.278281
WBSF	Chr29_46844865	Chr29	46844865	8.92e-06	5.04978	Genic	0.105754	0.0238084
WBSF	Chr29_23019400	Chr29	23019400	8.98e-06	5.04657	50 kb	-0.311745	0.0702079
WBSF	Chr2_134763243	Chr2	134763243	9.01e-06	5.04542	50 kb	1.44286	0.324989
WBSF	Chr5_116937639	Chr5	116937639	9.13e-06	5.0394	50 kb	0.164015	0.0369674
WBSF	Chr15_35715965	Chr15	35715965	9.18e-06	5.03738	5 kb	-0.107893	0.0243234
WBSF	Chr7_83460948	Chr7	83460948	9.18e-06	5.03732	Genic	0.116756	0.0263218
WBSF	Chr7_83457831	Chr7	83457831	9.18e-06	5.03732	Genic	0.116756	0.0263218
WBSF	Chr14_49670154	Chr14	49670154	9.25e-06	5.03408	50 kb	0.661902	0.149275
WBSF	Chr20_23647700	Chr20	23647700	9.32e-06	5.03078	50 kb	-0.185984	0.0419594
WBSF	Chr6_111564930	Chr6	111564930	9.39e-06	5.02752	+100 kb	1.07964	0.243664
WBSF	Chr29_46844473	Chr29	46844473	9.43e-06	5.02556	Genic	0.105176	0.0237424
WBSF	Chr29_46843918	Chr29	46843918	9.43e-06	5.02556	Genic	0.105176	0.0237424
WBSF	Chr7_42737369	Chr7	42737369	9.47e-06	5.02378	10 kb	-0.126794	0.0286281
WBSF	Chr7_42737021	Chr7	42737021	9.47e-06	5.02378	50 kb	-0.126794	0.0286281
WBSF	Chr7_42737013	Chr7	42737013	9.47e-06	5.02378	50 kb	-0.126794	0.0286281
WBSF	Chr7_42736982	Chr7	42736982	9.47e-06	5.02378	50 kb	-0.126794	0.0286281
WBSF	Chr11_90990832	Chr11	90990832	9.52e-06	5.02117	+100 kb	0.107533	0.0242864
WBSF	Chr5_26914080	Chr5	26914080	9.55e-06	5.01997	5 kb	0.676925	0.152905
WBSF	Chr29_37044218	Chr29	37044218	9.56e-06	5.0194	50 kb	-0.132401	0.0299089
WBSF	Chr29_37044091	Chr29	37044091	9.56e-06	5.0194	50 kb	-0.132401	0.0299089
WBSF	Chr29_37043867	Chr29	37043867	9.56e-06	5.0194	50 kb	-0.132401	0.0299089
WBSF	Chr29_13264283	Chr29	13264283	9.58e-06	5.01862	50 kb	0.106325	0.0240205
WBSF	Chr17_40149855	Chr17	40149855	9.58e-06	5.01855	+100 kb	0.0969383	0.0219
WBSF	Chr16_77874273	Chr16	77874273	9.59e-06	5.01804	10 kb	-0.122958	0.02778
WBSF	Chr4_114081141	Chr4	114081141	9.62e-06	5.01701	Genic	0.0953567	0.0215464
WBSF	Chr12_946239	Chr12	946239	9.7e-06	5.0134	+100 kb	0.561638	0.126957
WBSF	Chr4_61963026	Chr4	61963026	9.76e-06	5.01066	50 kb	-0.43602	0.0985919
WBSF	Chr23_24892424	Chr23	24892424	9.79e-06	5.009	5 kb	0.100357	0.0226967
WBSF	Chr13_31899753	Chr13	31899753	9.83e-06	5.00732	Genic	-0.0937928	0.0212162
WBSF	Chr29_46990010	Chr29	46990010	9.83e-06	5.00728	5 kb	-0.104009	0.0235273
WBSF	Chr29_46988785	Chr29	46988785	9.83e-06	5.00728	10 kb	-0.104009	0.0235273
WBSF	Chr19_33517487	Chr19	33517487	9.87e-06	5.00555	10 kb	0.832963	0.188456
WBSF	Chr15_35714854	Chr15	35714854	9.89e-06	5.0048	Genic	-0.106499	0.0240971
WBSF	Chr1_6113394	Chr1	6113394	9.9e-06	5.00425	10 kb	0.93238	0.21098
WBSF	Chr3_32163075	Chr3	32163075	9.95e-06	5.00224	5 kb	0.195308	0.0442044
WBSF	Chr7_26327953	Chr7	26327953	9.99e-06	5.00056	Genic	-0.0936279	0.021195
WBSF	Chr7_26327789	Chr7	26327789	9.99e-06	5.00056	Genic	-0.0936279	0.021195
WBSF	Chr28_23864317	Chr28	23864317	1e-05	5.0001	Genic	0.333619	0.075527
WBSF	Chr20_52273188	Chr20	52273188	1e-05	5.00008	+100 kb	0.93163	0.210909
WBSF	Chr7_83461502	Chr7	83461502	1e-05	4.99994	Genic	0.116319	0.0263335
WBSF	Chr2_17604741	Chr2	17604741	1e-05	4.99871	+100 kb	1.44048	0.326156
WBSF	Chr7_61572157	Chr7	61572157	1.01e-05	4.99645	100 kb	0.623542	0.14122
WBSF	Chr2_36675062	Chr2	36675062	1.01e-05	4.99465	Genic	0.0883098	0.0200045
WBSF	Chr3_34468720	Chr3	34468720	1.01e-05	4.9942	Genic	0.105542	0.0239092
WBSF	Chr3_12747346	Chr3	12747346	1.01e-05	4.99396	50 kb	0.137778	0.0312127
WBSF	Chr29_41954089	Chr29	41954089	1.03e-05	4.98911	Genic	-0.130841	0.0296573
WBSF	Chr29_41953593	Chr29	41953593	1.03e-05	4.98911	Genic	-0.130841	0.0296573
WBSF	Chr29_41953361	Chr29	41953361	1.03e-05	4.98911	Genic	-0.130841	0.0296573
WBSF	Chr29_41953130	Chr29	41953130	1.03e-05	4.98911	Genic	-0.130841	0.0296573
WBSF	Chr29_41951235	Chr29	41951235	1.03e-05	4.98911	Genic	-0.130841	0.0296573
WBSF	Chr29_41950762	Chr29	41950762	1.03e-05	4.98911	Genic	-0.130841	0.0296573
WBSF	Chr29_41950748	Chr29	41950748	1.03e-05	4.98911	Genic	-0.130841	0.0296573
WBSF	Chr29_41950726	Chr29	41950726	1.03e-05	4.98911	Genic	-0.130841	0.0296573
WBSF	Chr29_41950693	Chr29	41950693	1.03e-05	4.98911	Genic	-0.130841	0.0296573
WBSF	Chr29_41950600	Chr29	41950600	1.03e-05	4.98911	Genic	-0.130841	0.0296573
WBSF	Chr29_41950495	Chr29	41950495	1.03e-05	4.98911	Genic	-0.130841	0.0296573
WBSF	Chr29_41950484	Chr29	41950484	1.03e-05	4.98911	Genic	-0.130841	0.0296573
WBSF	Chr29_3838728	Chr29	3838728	1.03e-05	4.98708	+100 kb	-0.116117	0.0263259
WBSF	Chr29_37041392	Chr29	37041392	1.04e-05	4.98463	50 kb	-0.132593	0.0300698
WBSF	Chr15_14058352	Chr15	14058352	1.04e-05	4.98405	100 kb	-0.0974825	0.0221088
WBSF	Chr29_44028037	Chr29	44028037	1.04e-05	4.98378	50 kb	0.111738	0.0253426
WBSF	Chr10_78994869	Chr10	78994869	1.04e-05	4.98306	Genic	1.08329	0.245714
WBSF	Chr12_37603333	Chr12	37603333	1.05e-05	4.98019	+100 kb	0.368313	0.0835689
WBSF	Chr15_35715946	Chr15	35715946	1.05e-05	4.9785	5 kb	-0.106232	0.0241082
WBSF	Chr18_11528718	Chr18	11528718	1.05e-05	4.97676	+100 kb	1.14522	0.259947
WBSF	Chr12_43927008	Chr12	43927008	1.06e-05	4.97597	+100 kb	0.1622	0.0368202
WBSF	Chr9_103765379	Chr9	103765379	1.06e-05	4.97399	100 kb	1.43083	0.324879
WBSF	Chr21_57515783	Chr21	57515783	1.06e-05	4.97365	100 kb	1.21518	0.275925
WBSF	Chr20_54902499	Chr20	54902499	1.07e-05	4.97005	+100 kb	0.970826	0.22053
WBSF	Chr20_54901220	Chr20	54901220	1.07e-05	4.97005	+100 kb	0.970826	0.22053
WBSF	Chr20_54900829	Chr20	54900829	1.07e-05	4.97005	+100 kb	0.970826	0.22053
WBSF	Chr20_54899184	Chr20	54899184	1.07e-05	4.97005	+100 kb	0.970826	0.22053
WBSF	Chr2_102336646	Chr2	102336646	1.07e-05	4.96965	50 kb	0.633291	0.143863
WBSF	Chr29_46990100	Chr29	46990100	1.08e-05	4.96496	5 kb	-0.10359	0.0235448
WBSF	Chr21_2487284	Chr21	2487284	1.08e-05	4.96472	100 kb	1.20974	0.274967
WBSF	Chr4_58641589	Chr4	58641589	1.09e-05	4.96175	100 kb	1.31289	0.298513
WBSF	Chr12_1507076	Chr12	1507076	1.09e-05	4.96146	50 kb	0.29121	0.066215
WBSF	Chr15_84412811	Chr15	84412811	1.1e-05	4.96	10 kb	1.31728	0.299572
WBSF	Chr14_12075497	Chr14	12075497	1.1e-05	4.95934	+100 kb	-0.282078	0.0641541
WBSF	Chr29_44078513	Chr29	44078513	1.1e-05	4.95827	Genic	0.113206	0.0257501
WBSF	Chr12_83941262	Chr12	83941262	1.1e-05	4.9571	+100 kb	0.146187	0.0332564
WBSF	Chr6_53874438	Chr6	53874438	1.11e-05	4.95637	+100 kb	0.34828	0.0792372
WBSF	Chr6_53873603	Chr6	53873603	1.11e-05	4.95637	+100 kb	0.34828	0.0792372
WBSF	Chr7_49098971	Chr7	49098971	1.11e-05	4.95618	5 kb	-0.382682	0.087066
WBSF	Chr4_99005750	Chr4	99005750	1.11e-05	4.95506	50 kb	0.0985418	0.0224226
WBSF	Chr15_37914658	Chr15	37914658	1.11e-05	4.95479	Genic	1.30232	0.296344
WBSF	Chr25_24564288	Chr25	24564288	1.11e-05	4.95323	+100 kb	1.31545	0.299386
WBSF	Chr3_1322419	Chr3	1322419	1.11e-05	4.95294	10 kb	0.481204	0.109522
WBSF	Chr29_41953805	Chr29	41953805	1.12e-05	4.95247	Genic	-0.130266	0.02965
WBSF	Chr29_41953232	Chr29	41953232	1.12e-05	4.95247	Genic	-0.130266	0.02965
WBSF	Chr29_41951037	Chr29	41951037	1.12e-05	4.95247	Genic	-0.130266	0.02965
WBSF	Chr29_41950959	Chr29	41950959	1.12e-05	4.95247	Genic	-0.130266	0.02965
WBSF	Chr3_12721545	Chr3	12721545	1.12e-05	4.9509	5 kb	0.123962	0.0282202
WBSF	Chr27_9009184	Chr27	9009184	1.13e-05	4.94807	100 kb	0.978303	0.222785
WBSF	Chr29_43607802	Chr29	43607802	1.13e-05	4.94775	Genic	0.112787	0.0256854
WBSF	Chr27_12735231	Chr27	12735231	1.14e-05	4.94465	Genic	1.0656	0.242759
WBSF	Chr7_14458959	Chr7	14458959	1.14e-05	4.94198	100 kb	1.30196	0.296696
WBSF	Chr6_79929406	Chr6	79929406	1.15e-05	4.94009	+100 kb	1.42474	0.324746
WBSF	Chr29_44023903	Chr29	44023903	1.16e-05	4.93672	50 kb	-0.0889299	0.0202779
WBSF	Chr2_35858469	Chr2	35858469	1.16e-05	4.93587	+100 kb	-0.6325	0.144237
WBSF	Chr1_107307132	Chr1	107307132	1.17e-05	4.93346	Genic	-0.604933	0.137989
WBSF	Chr22_59121414	Chr22	59121414	1.17e-05	4.93264	50 kb	1.30877	0.298567
WBSF	Chr29_46844914	Chr29	46844914	1.17e-05	4.93006	Genic	0.104501	0.0238464
WBSF	Chr1_49240407	Chr1	49240407	1.18e-05	4.92818	+100 kb	0.803467	0.183386
WBSF	Chr4_10041526	Chr4	10041526	1.18e-05	4.92719	5 kb	0.631465	0.144144
WBSF	Chr25_8881035	Chr25	8881035	1.19e-05	4.92461	+100 kb	0.0984426	0.0224781
WBSF	Chr3_109508687	Chr3	109508687	1.19e-05	4.9235	100 kb	0.332868	0.0760158
WBSF	Chr3_102518537	Chr3	102518537	1.21e-05	4.91857	10 kb	1.20701	0.275797
WBSF	Chr21_13207266	Chr21	13207266	1.21e-05	4.9184	+100 kb	0.634379	0.144955
WBSF	Chr21_13207237	Chr21	13207237	1.21e-05	4.9184	+100 kb	0.634379	0.144955
WBSF	Chr28_38385429	Chr28	38385429	1.22e-05	4.91221	50 kb	1.06334	0.243146
WBSF	Chr1_96848196	Chr1	96848196	1.23e-05	4.91112	Genic	0.398737	0.0911876
WBSF	Chr5_75183571	Chr5	75183571	1.23e-05	4.91033	5 kb	-0.119912	0.0274252
WBSF	Chr1_98479032	Chr1	98479032	1.23e-05	4.90958	100 kb	0.099871	0.0228436
WBSF	Chr5_119436786	Chr5	119436786	1.24e-05	4.90658	Genic	-0.409809	0.0937685
WBSF	Chr15_35715845	Chr15	35715845	1.24e-05	4.90608	Genic	-0.105472	0.0241345
WBSF	Chr2_72147622	Chr2	72147622	1.24e-05	4.90498	5 kb	1.01195	0.231587
WBSF	Chr14_12074471	Chr14	12074471	1.25e-05	4.90396	+100 kb	-0.288685	0.066074
WBSF	Chr7_79678256	Chr7	79678256	1.25e-05	4.90262	+100 kb	1.43284	0.327998
WBSF	Chr26_2995483	Chr26	2995483	1.26e-05	4.90063	100 kb	1.43303	0.328116
WBSF	Chr20_11788913	Chr20	11788913	1.26e-05	4.90013	50 kb	0.119939	0.0274638
WBSF	Chr25_26007550	Chr25	26007550	1.27e-05	4.89612	100 kb	0.168207	0.0385338
WBSF	Chr13_43563550	Chr13	43563550	1.28e-05	4.89288	50 kb	-0.109675	0.0251344
WBSF	Chr1_131523930	Chr1	131523930	1.29e-05	4.891	Genic	1.29367	0.296537
WBSF	Chr22_9780147	Chr22	9780147	1.29e-05	4.89023	Genic	-0.120904	0.0277163
WBSF	Chr29_3840332	Chr29	3840332	1.29e-05	4.88826	+100 kb	-0.12168	0.0279005
WBSF	Chr29_46847018	Chr29	46847018	1.31e-05	4.88271	Genic	0.103881	0.0238345
WBSF	Chr26_16485678	Chr26	16485678	1.31e-05	4.88263	50 kb	0.14311	0.0328355
WBSF	Chr23_51354088	Chr23	51354088	1.31e-05	4.88144	Genic	-0.412526	0.0946642
WBSF	Chr26_12433213	Chr26	12433213	1.31e-05	4.88131	Genic	1.40891	0.323313
WBSF	Chr26_16491496	Chr26	16491496	1.32e-05	4.88053	10 kb	0.14442	0.0331442
WBSF	Chr26_16491239	Chr26	16491239	1.32e-05	4.88053	10 kb	0.14442	0.0331442
WBSF	Chr26_16490908	Chr26	16490908	1.32e-05	4.88053	10 kb	0.14442	0.0331442
WBSF	Chr26_16490850	Chr26	16490850	1.32e-05	4.88053	10 kb	0.14442	0.0331442
WBSF	Chr26_16490236	Chr26	16490236	1.32e-05	4.88053	10 kb	0.14442	0.0331442
WBSF	Chr26_16489868	Chr26	16489868	1.32e-05	4.88053	10 kb	0.14442	0.0331442
WBSF	Chr26_16488797	Chr26	16488797	1.32e-05	4.88053	10 kb	0.14442	0.0331442
WBSF	Chr26_16487676	Chr26	16487676	1.32e-05	4.88053	50 kb	0.14442	0.0331442
WBSF	Chr26_16487635	Chr26	16487635	1.32e-05	4.88053	50 kb	0.14442	0.0331442
WBSF	Chr26_16485425	Chr26	16485425	1.32e-05	4.88053	50 kb	0.14442	0.0331442
WBSF	Chr26_16485198	Chr26	16485198	1.32e-05	4.88053	50 kb	0.14442	0.0331442
WBSF	Chr26_16484735	Chr26	16484735	1.32e-05	4.88053	50 kb	0.14442	0.0331442
WBSF	Chr26_16482827	Chr26	16482827	1.32e-05	4.88053	50 kb	0.14442	0.0331442
WBSF	Chr26_16481861	Chr26	16481861	1.32e-05	4.88053	50 kb	0.14442	0.0331442
WBSF	Chr26_16480143	Chr26	16480143	1.32e-05	4.88053	50 kb	0.14442	0.0331442
WBSF	Chr26_16479924	Chr26	16479924	1.32e-05	4.88053	50 kb	0.14442	0.0331442
WBSF	Chr26_16479428	Chr26	16479428	1.32e-05	4.88053	50 kb	0.14442	0.0331442
WBSF	Chr26_16479369	Chr26	16479369	1.32e-05	4.88053	50 kb	0.14442	0.0331442
WBSF	Chr26_16478927	Chr26	16478927	1.32e-05	4.88053	50 kb	0.14442	0.0331442
WBSF	Chr22_22395983	Chr22	22395983	1.32e-05	4.87874	+100 kb	0.13532	0.0310622
WBSF	Chr22_22395817	Chr22	22395817	1.32e-05	4.87874	+100 kb	0.13532	0.0310622
WBSF	Chr5_19648233	Chr5	19648233	1.33e-05	4.87774	Genic	0.0921116	0.0211463
WBSF	Chr10_52799600	Chr10	52799600	1.34e-05	4.87353	50 kb	1.41471	0.324939
WBSF	Chr10_52799147	Chr10	52799147	1.34e-05	4.87353	50 kb	1.41471	0.324939
WBSF	Chr10_52798637	Chr10	52798637	1.34e-05	4.87353	50 kb	1.41471	0.324939
WBSF	Chr4_90387034	Chr4	90387034	1.34e-05	4.87222	+100 kb	0.122863	0.028224
WBSF	Chr11_15619879	Chr11	15619879	1.34e-05	4.87152	Genic	0.488177	0.112153
WBSF	Chr29_3834402	Chr29	3834402	1.34e-05	4.87146	+100 kb	-0.123872	0.0284583
WBSF	Chr29_3834390	Chr29	3834390	1.34e-05	4.87146	+100 kb	-0.123872	0.0284583
WBSF	Chr23_5794402	Chr23	5794402	1.35e-05	4.87117	+100 kb	1.29961	0.298583
WBSF	Chr29_45009980	Chr29	45009980	1.35e-05	4.87005	10 kb	0.316494	0.0727233
WBSF	Chr4_56110571	Chr4	56110571	1.35e-05	4.86977	Genic	0.585227	0.134476
WBSF	Chr8_8105737	Chr8	8105737	1.35e-05	4.86895	+100 kb	1.20267	0.276382
WBSF	Chr10_51904241	Chr10	51904241	1.36e-05	4.86671	Genic	1.19751	0.275268
WBSF	Chr7_53735039	Chr7	53735039	1.36e-05	4.86667	Genic	-0.413272	0.0949979
WBSF	Chr29_43536751	Chr29	43536751	1.37e-05	4.86419	Genic	-0.135761	0.0312161
WBSF	Chr29_46217014	Chr29	46217014	1.38e-05	4.85888	Genic	0.117064	0.0269336
WBSF	Chr15_41876727	Chr15	41876727	1.39e-05	4.85665	Genic	0.876824	0.201788
WBSF	Chr16_78262159	Chr16	78262159	1.39e-05	4.85661	Genic	0.0966746	0.0222484
WBSF	Chr6_52898423	Chr6	52898423	1.4e-05	4.8526	+100 kb	-0.507674	0.116889
WBSF	Chr29_51380628	Chr29	51380628	1.41e-05	4.85048	Genic	0.79335	0.182709
WBSF	Chr28_796675	Chr28	796675	1.41e-05	4.8497	50 kb	0.09729	0.022408
WBSF	Chr12_29721618	Chr12	29721618	1.41e-05	4.84943	Genic	0.0969231	0.0223242
WBSF	Chr1_76083506	Chr1	76083506	1.42e-05	4.84897	100 kb	0.133579	0.0307688
WBSF	Chr9_13059914	Chr9	13059914	1.42e-05	4.84845	50 kb	0.499135	0.114979
WBSF	Chr29_40499585	Chr29	40499585	1.42e-05	4.84783	Genic	0.498678	0.114881
WBSF	Chr5_103881626	Chr5	103881626	1.42e-05	4.84756	Genic	0.918157	0.211524
WBSF	Chr16_52277926	Chr16	52277926	1.42e-05	4.84669	Genic	1.01224	0.233222
WBSF	Chr28_17150461	Chr28	17150461	1.43e-05	4.84422	+100 kb	0.867686	0.199975
WBSF	Chr20_33677241	Chr20	33677241	1.43e-05	4.84341	10 kb	0.0994998	0.0229338
WBSF	Chr16_56363009	Chr16	56363009	1.44e-05	4.84293	50 kb	-0.137476	0.0316887
WBSF	Chr18_36781708	Chr18	36781708	1.44e-05	4.84162	100 kb	-0.190857	0.0439999
WBSF	Chr7_105791521	Chr7	105791521	1.44e-05	4.84079	+100 kb	0.493992	0.113895
WBSF	Chr29_41553551	Chr29	41553551	1.45e-05	4.83917	50 kb	-0.140351	0.0323656
WBSF	Chr4_25486344	Chr4	25486344	1.46e-05	4.83659	+100 kb	-0.122086	0.0281622
WBSF	Chr22_12301285	Chr22	12301285	1.46e-05	4.83477	Genic	0.180284	0.0415957
WBSF	Chr9_10707731	Chr9	10707731	1.46e-05	4.83457	50 kb	1.00089	0.230933
WBSF	Chr11_34947169	Chr11	34947169	1.47e-05	4.83363	100 kb	1.40462	0.324122
WBSF	Chr13_59311179	Chr13	59311179	1.47e-05	4.83357	5 kb	1.05749	0.244022
WBSF	Chr1_120179505	Chr1	120179505	1.47e-05	4.83262	100 kb	0.255136	0.0588807
WBSF	Chr3_45711896	Chr3	45711896	1.47e-05	4.83207	Genic	0.325578	0.0751421
WBSF	Chr8_100162602	Chr8	100162602	1.47e-05	4.83147	5 kb	1.05688	0.243941
WBSF	Chr2_7311048	Chr2	7311048	1.47e-05	4.83129	10 kb	0.411318	0.0949394
WBSF	Chr29_42636141	Chr29	42636141	1.48e-05	4.82835	Genic	-0.119973	0.0277014
WBSF	Chr29_11456975	Chr29	11456975	1.49e-05	4.82761	+100 kb	0.238312	0.0550302
WBSF	Chr5_52403369	Chr5	52403369	1.49e-05	4.82734	+100 kb	-0.0921279	0.0212746
WBSF	Chr29_41553826	Chr29	41553826	1.49e-05	4.82695	50 kb	-0.140349	0.0324113
WBSF	Chr28_35629539	Chr28	35629539	1.49e-05	4.8268	50 kb	0.95354	0.220209
WBSF	Chr10_72014648	Chr10	72014648	1.49e-05	4.82571	Genic	1.12879	0.260713
WBSF	Chr28_796585	Chr28	796585	1.5e-05	4.82388	50 kb	0.0977685	0.0225862
WBSF	Chr29_44070243	Chr29	44070243	1.51e-05	4.82195	Genic	-0.121807	0.0281459
WBSF	Chr29_44069994	Chr29	44069994	1.51e-05	4.82195	Genic	-0.121807	0.0281459
WBSF	Chr13_60998293	Chr13	60998293	1.51e-05	4.82026	5 kb	1.28947	0.298018
WBSF	Chr1_57880319	Chr1	57880319	1.52e-05	4.81937	50 kb	0.167914	0.0388115
WBSF	Chr4_48557571	Chr4	48557571	1.52e-05	4.8191	Genic	-0.616917	0.142599
WBSF	Chr4_83444306	Chr4	83444306	1.52e-05	4.81682	5 kb	-0.460633	0.106503
WBSF	Chr29_33229486	Chr29	33229486	1.53e-05	4.81659	50 kb	0.218526	0.0505266
WBSF	Chr7_76687900	Chr7	76687900	1.53e-05	4.81587	+100 kb	0.191206	0.0442134
WBSF	Chr22_7139566	Chr22	7139566	1.53e-05	4.81396	50 kb	0.842303	0.194813
WBSF	Chr13_31909932	Chr13	31909932	1.54e-05	4.81302	5 kb	-0.11339	0.0262285
WBSF	Chr11_73348812	Chr11	73348812	1.54e-05	4.81269	Genic	0.354309	0.0819591
WBSF	Chr29_43580407	Chr29	43580407	1.55e-05	4.8087	5 kb	0.137649	0.0318559
WBSF	Chr7_9855340	Chr7	9855340	1.56e-05	4.80623	100 kb	0.639101	0.14795
WBSF	Chr29_46847710	Chr29	46847710	1.56e-05	4.80561	Genic	0.101781	0.0235637
WBSF	Chr7_106846986	Chr7	106846986	1.56e-05	4.80555	+100 kb	0.842696	0.195097
WBSF	Chr2_73001741	Chr2	73001741	1.57e-05	4.80427	Genic	1.41905	0.328581
WBSF	Chr14_83787761	Chr14	83787761	1.57e-05	4.80343	5 kb	0.471282	0.109136
WBSF	Chr4_59797037	Chr4	59797037	1.58e-05	4.80216	+100 kb	1.12017	0.259439
WBSF	Chr1_96714209	Chr1	96714209	1.58e-05	4.80186	50 kb	1.18944	0.275494
WBSF	Chr29_44070590	Chr29	44070590	1.58e-05	4.80164	Genic	-0.14258	0.0330246
WBSF	Chr8_103306191	Chr8	103306191	1.58e-05	4.80125	5 kb	0.87291	0.202195
WBSF	Chr12_11751020	Chr12	11751020	1.58e-05	4.80079	Genic	-0.114389	0.0264978
WBSF	Chr13_18663050	Chr13	18663050	1.59e-05	4.79804	Genic	-0.0916283	0.0212321
WBSF	Chr8_93876109	Chr8	93876109	1.6e-05	4.7952	+100 kb	0.0947979	0.0219739
WBSF	Chr29_46844995	Chr29	46844995	1.61e-05	4.79385	Genic	0.102755	0.0238222
WBSF	Chr20_2381326	Chr20	2381326	1.61e-05	4.79302	Genic	0.16245	0.0376653
WBSF	Chr20_7348032	Chr20	7348032	1.61e-05	4.79255	100 kb	1.10794	0.256898
WBSF	Chr26_23157757	Chr26	23157757	1.63e-05	4.78913	+100 kb	0.947584	0.219805
WBSF	Chr26_23157365	Chr26	23157365	1.63e-05	4.78913	+100 kb	0.947584	0.219805
WBSF	Chr26_20562469	Chr26	20562469	1.64e-05	4.78476	Genic	-0.119127	0.0276473
WBSF	Chr14_16648701	Chr14	16648701	1.65e-05	4.78286	50 kb	1.04854	0.243404
WBSF	Chr6_83926904	Chr6	83926904	1.66e-05	4.78087	+100 kb	0.807001	0.187378
WBSF	Chr25_26019961	Chr25	26019961	1.66e-05	4.78074	100 kb	0.0830431	0.0192821
WBSF	Chr14_33382495	Chr14	33382495	1.66e-05	4.78054	Genic	-0.0917032	0.0212934
WBSF	Chr14_32800861	Chr14	32800861	1.66e-05	4.78047	50 kb	-0.0956161	0.0222022
WBSF	Chr10_63114317	Chr10	63114317	1.66e-05	4.77967	+100 kb	1.39866	0.324802
WBSF	Chr3_14691746	Chr3	14691746	1.66e-05	4.77965	5 kb	-0.124134	0.0288268
WBSF	Chr19_28466572	Chr19	28466572	1.67e-05	4.77854	Genic	0.669655	0.15553
WBSF	Chr5_15475455	Chr5	15475455	1.67e-05	4.77844	100 kb	0.463049	0.107546
WBSF	Chr12_34475389	Chr12	34475389	1.67e-05	4.77754	5 kb	-0.557886	0.129587
WBSF	Chr3_12745507	Chr3	12745507	1.67e-05	4.77752	50 kb	0.136251	0.0316487
WBSF	Chr2_136779054	Chr2	136779054	1.67e-05	4.77752	+100 kb	0.127626	0.0296454
WBSF	Chr3_16365129	Chr3	16365129	1.67e-05	4.77603	Genic	0.602422	0.139957
WBSF	Chr29_46845248	Chr29	46845248	1.68e-05	4.77475	Genic	0.102577	0.0238347
WBSF	Chr20_51117730	Chr20	51117730	1.68e-05	4.77475	+100 kb	-0.101504	0.0235854
WBSF	Chr29_44080033	Chr29	44080033	1.69e-05	4.773	Genic	0.110422	0.0256629
WBSF	Chr15_49032670	Chr15	49032670	1.69e-05	4.773	10 kb	0.136283	0.0316731
WBSF	Chr12_65587981	Chr12	65587981	1.69e-05	4.77272	+100 kb	0.131034	0.0304543
WBSF	Chr22_111591	Chr22	111591	1.7e-05	4.77078	Genic	0.68534	0.15932
WBSF	Chr6_6918689	Chr6	6918689	1.7e-05	4.77063	Genic	1.0424	0.242328
WBSF	Chr29_41572359	Chr29	41572359	1.7e-05	4.76936	5 kb	-0.145402	0.033807
WBSF	Chr29_41566249	Chr29	41566249	1.7e-05	4.76936	50 kb	-0.145402	0.033807
WBSF	Chr29_41566207	Chr29	41566207	1.7e-05	4.76936	50 kb	-0.145402	0.033807
WBSF	Chr29_41565292	Chr29	41565292	1.7e-05	4.76936	50 kb	-0.145402	0.033807
WBSF	Chr15_16095820	Chr15	16095820	1.7e-05	4.76836	50 kb	0.162447	0.0377745
WBSF	Chr29_44324667	Chr29	44324667	1.71e-05	4.76787	50 kb	-0.0992545	0.0230815
WBSF	Chr29_44324636	Chr29	44324636	1.71e-05	4.76787	50 kb	-0.0992545	0.0230815
WBSF	Chr29_44324594	Chr29	44324594	1.71e-05	4.76787	50 kb	-0.0992545	0.0230815
WBSF	Chr29_41553142	Chr29	41553142	1.71e-05	4.76732	50 kb	-0.138768	0.0322724
WBSF	Chr29_43504969	Chr29	43504969	1.71e-05	4.76704	Genic	0.134346	0.0312451
WBSF	Chr29_43504152	Chr29	43504152	1.71e-05	4.76704	Genic	0.134346	0.0312451
WBSF	Chr29_43504078	Chr29	43504078	1.71e-05	4.76704	Genic	0.134346	0.0312451
WBSF	Chr27_44726968	Chr27	44726968	1.71e-05	4.76651	+100 kb	0.0982366	0.0228484
WBSF	Chr3_17864095	Chr3	17864095	1.72e-05	4.76456	50 kb	0.103972	0.0241879
WBSF	Chr3_32163445	Chr3	32163445	1.72e-05	4.76395	5 kb	0.189669	0.0441278
WBSF	Chr3_32162706	Chr3	32162706	1.72e-05	4.76395	5 kb	0.189669	0.0441278
WBSF	Chr17_47552957	Chr17	47552957	1.73e-05	4.76274	100 kb	-0.142574	0.0331756
WBSF	Chr6_44508508	Chr6	44508508	1.73e-05	4.76273	50 kb	1.04472	0.243097
WBSF	Chr4_99007463	Chr4	99007463	1.73e-05	4.76145	10 kb	0.096217	0.0223922
WBSF	Chr29_43374416	Chr29	43374416	1.74e-05	4.76026	50 kb	-0.103803	0.0241611
WBSF	Chr8_6270818	Chr8	6270818	1.74e-05	4.75966	+100 kb	1.04415	0.243051
WBSF	Chr3_14507017	Chr3	14507017	1.76e-05	4.7555	Genic	0.160181	0.0373047
WBSF	Chr9_46766786	Chr9	46766786	1.76e-05	4.75462	10 kb	-0.244109	0.0568567
WBSF	Chr19_31381984	Chr19	31381984	1.76e-05	4.75437	50 kb	1.04926	0.244396
WBSF	Chr29_43531660	Chr29	43531660	1.76e-05	4.7534	Genic	-0.13264	0.0308983
WBSF	Chr29_36989219	Chr29	36989219	1.77e-05	4.75278	Genic	-0.125835	0.0293153
WBSF	Chr7_88290822	Chr7	88290822	1.77e-05	4.75254	+100 kb	0.81165	0.189092
WBSF	Chr5_24717980	Chr5	24717980	1.77e-05	4.7516	+100 kb	1.27155	0.296269
WBSF	Chr2_121616260	Chr2	121616260	1.77e-05	4.75157	Genic	0.562265	0.131008
WBSF	Chr29_36558365	Chr29	36558365	1.77e-05	4.75115	100 kb	-0.107037	0.0249408
WBSF	Chr12_11750961	Chr12	11750961	1.78e-05	4.75057	Genic	-0.113623	0.0264773
WBSF	Chr27_31557804	Chr27	31557804	1.78e-05	4.74999	+100 kb	0.495964	0.115581
WBSF	Chr27_31557704	Chr27	31557704	1.78e-05	4.74999	+100 kb	0.495964	0.115581
WBSF	Chr27_31557640	Chr27	31557640	1.78e-05	4.74999	+100 kb	0.495964	0.115581
WBSF	Chr27_31557439	Chr27	31557439	1.78e-05	4.74999	+100 kb	0.495964	0.115581
WBSF	Chr7_85705101	Chr7	85705101	1.79e-05	4.74833	Genic	0.108666	0.025329
WBSF	Chr7_48911186	Chr7	48911186	1.79e-05	4.74793	10 kb	1.28457	0.299434
WBSF	Chr20_50050498	Chr20	50050498	1.79e-05	4.7473	+100 kb	1.05258	0.245375
WBSF	Chr29_46846704	Chr29	46846704	1.79e-05	4.74712	Genic	0.102134	0.0238097
WBSF	Chr14_61825537	Chr14	61825537	1.79e-05	4.74668	+100 kb	0.641736	0.149611
WBSF	Chr23_13248139	Chr23	13248139	1.79e-05	4.74652	100 kb	1.27593	0.29747
WBSF	Chr29_44075829	Chr29	44075829	1.8e-05	4.74419	Genic	-0.132121	0.0308113
WBSF	Chr29_37169152	Chr29	37169152	1.8e-05	4.74378	5 kb	-0.155346	0.0362292
WBSF	Chr29_24015466	Chr29	24015466	1.81e-05	4.74221	+100 kb	0.530283	0.123694
WBSF	Chr29_43497195	Chr29	43497195	1.81e-05	4.74148	Genic	0.134388	0.03135
WBSF	Chr29_43494700	Chr29	43494700	1.81e-05	4.74148	Genic	0.134388	0.03135
WBSF	Chr29_43490875	Chr29	43490875	1.81e-05	4.74148	Genic	0.134388	0.03135
WBSF	Chr29_43490240	Chr29	43490240	1.81e-05	4.74148	Genic	0.134388	0.03135
WBSF	Chr29_43484617	Chr29	43484617	1.81e-05	4.74148	Genic	0.134388	0.03135
WBSF	Chr1_110974616	Chr1	110974616	1.81e-05	4.7414	50 kb	-0.818739	0.190997
WBSF	Chr7_41670613	Chr7	41670613	1.82e-05	4.73946	10 kb	0.943552	0.220165
WBSF	Chr2_19000274	Chr2	19000274	1.83e-05	4.73868	Genic	1.27135	0.29668
WBSF	Chr8_75273421	Chr8	75273421	1.83e-05	4.73841	Genic	0.172245	0.040196
WBSF	Chr15_58789527	Chr15	58789527	1.83e-05	4.73726	50 kb	1.10753	0.258494
WBSF	Chr6_33905788	Chr6	33905788	1.84e-05	4.73544	100 kb	0.475466	0.110997
WBSF	Chr6_33905661	Chr6	33905661	1.84e-05	4.73544	100 kb	0.475466	0.110997
WBSF	Chr6_33905583	Chr6	33905583	1.84e-05	4.73544	100 kb	0.475466	0.110997
WBSF	Chr6_33905335	Chr6	33905335	1.84e-05	4.73544	100 kb	0.475466	0.110997
WBSF	Chr6_33903505	Chr6	33903505	1.84e-05	4.73544	100 kb	0.475466	0.110997
WBSF	Chr13_43498456	Chr13	43498456	1.84e-05	4.73461	5 kb	-0.108189	0.0252591
WBSF	Chr14_30238751	Chr14	30238751	1.85e-05	4.73192	+100 kb	0.491829	0.114865
WBSF	Chr2_90934596	Chr2	90934596	1.86e-05	4.73077	100 kb	0.114394	0.0267199
WBSF	Chr29_44815122	Chr29	44815122	1.86e-05	4.73062	Genic	-0.109375	0.025548
WBSF	Chr29_3840126	Chr29	3840126	1.86e-05	4.72946	+100 kb	-0.120163	0.0280719
WBSF	Chr13_22448253	Chr13	22448253	1.87e-05	4.72906	Genic	0.947303	0.221315
WBSF	Chr4_48559676	Chr4	48559676	1.87e-05	4.72875	Genic	-0.556273	0.129965
WBSF	Chr4_93236540	Chr4	93236540	1.87e-05	4.72847	50 kb	-0.12622	0.0294904
WBSF	Chr29_41553530	Chr29	41553530	1.87e-05	4.72798	50 kb	-0.137709	0.0321767
WBSF	Chr13_43498377	Chr13	43498377	1.87e-05	4.72726	5 kb	-0.10819	0.0252815
WBSF	Chr5_110357986	Chr5	110357986	1.88e-05	4.72642	Genic	1.10479	0.258191
WBSF	Chr3_12754655	Chr3	12754655	1.88e-05	4.72574	50 kb	0.123938	0.0289668
WBSF	Chr15_35778847	Chr15	35778847	1.88e-05	4.72491	50 kb	-0.116701	0.0272781
WBSF	Chr2_70512259	Chr2	70512259	1.89e-05	4.72459	+100 kb	0.536637	0.12544
WBSF	Chr3_12721987	Chr3	12721987	1.89e-05	4.72399	5 kb	0.120314	0.0281256
WBSF	Chr22_56500265	Chr22	56500265	1.89e-05	4.7234	50 kb	0.946414	0.221257
WBSF	Chr28_796346	Chr28	796346	1.89e-05	4.72304	50 kb	0.0969575	0.0226682
WBSF	Chr1_97000741	Chr1	97000741	1.9e-05	4.72235	Genic	1.17744	0.275301
WBSF	Chr3_12722285	Chr3	12722285	1.92e-05	4.71776	5 kb	0.121116	0.0283343
WBSF	Chr29_44076472	Chr29	44076472	1.92e-05	4.71623	Genic	0.10875	0.0254461
WBSF	Chr29_30787097	Chr29	30787097	1.92e-05	4.71605	+100 kb	0.591821	0.138481
WBSF	Chr18_26418376	Chr18	26418376	1.92e-05	4.71595	Genic	-0.111641	0.0261232
WBSF	Chr5_39728288	Chr5	39728288	1.93e-05	4.71542	100 kb	1.4043	0.32862
WBSF	Chr15_8294866	Chr15	8294866	1.93e-05	4.71521	Genic	1.26956	0.297096
WBSF	Chr29_37167030	Chr29	37167030	1.93e-05	4.71417	5 kb	-0.155148	0.0363115
WBSF	Chr15_35714567	Chr15	35714567	1.94e-05	4.71311	Genic	-0.103621	0.0242549
WBSF	Chr21_12159286	Chr21	12159286	1.95e-05	4.71022	+100 kb	-0.118248	0.0276884
WBSF	Chr5_87187990	Chr5	87187990	1.95e-05	4.71006	+100 kb	0.397748	0.0931365
WBSF	Chr15_26984699	Chr15	26984699	1.95e-05	4.70985	+100 kb	1.38623	0.324608
WBSF	Chr23_22179331	Chr23	22179331	1.95e-05	4.70944	Genic	1.27086	0.297606
WBSF	Chr29_37166381	Chr29	37166381	1.96e-05	4.70849	5 kb	-0.155163	0.0363398
WBSF	Chr5_101869154	Chr5	101869154	1.96e-05	4.70777	5 kb	1.10022	0.257699
WBSF	Chr29_37170492	Chr29	37170492	1.96e-05	4.70736	5 kb	-0.152321	0.0356791
WBSF	Chr29_37170397	Chr29	37170397	1.96e-05	4.70736	5 kb	-0.152321	0.0356791
WBSF	Chr29_37170034	Chr29	37170034	1.96e-05	4.70736	5 kb	-0.152321	0.0356791
WBSF	Chr29_37170596	Chr29	37170596	1.96e-05	4.70736	10 kb	-0.152321	0.0356791
WBSF	Chr15_13947751	Chr15	13947751	1.96e-05	4.70733	50 kb	1.18372	0.27727
WBSF	Chr14_78873507	Chr14	78873507	1.97e-05	4.70663	50 kb	1.09847	0.257324
WBSF	Chr2_42882124	Chr2	42882124	1.97e-05	4.70492	+100 kb	1.38489	0.324486
WBSF	Chr5_94680293	Chr5	94680293	1.98e-05	4.70443	Genic	1.38476	0.324475
WBSF	Chr2_15372202	Chr2	15372202	1.98e-05	4.70411	100 kb	0.561272	0.131521
WBSF	Chr19_54029261	Chr19	54029261	1.98e-05	4.70352	5 kb	0.5347	0.125304
WBSF	Chr18_6815633	Chr18	6815633	1.99e-05	4.70141	+100 kb	0.0924541	0.0216716
WBSF	Chr28_1574572	Chr28	1574572	1.99e-05	4.70134	+100 kb	0.175328	0.0410979
WBSF	Chr10_85000183	Chr10	85000183	2e-05	4.69978	10 kb	-0.111803	0.0262122
WBSF	Chr27_34825951	Chr27	34825951	2e-05	4.69834	100 kb	0.754961	0.177031
WBSF	Chr3_53417565	Chr3	53417565	2.01e-05	4.69756	Genic	-0.388389	0.0910821
WBSF	Chr29_44080659	Chr29	44080659	2.01e-05	4.69746	Genic	0.109467	0.0256718
WBSF	Chr29_43576913	Chr29	43576913	2.01e-05	4.69715	5 kb	0.13556	0.031792
WBSF	Chr4_51234213	Chr4	51234213	2.01e-05	4.69677	Genic	0.559503	0.131223
WBSF	Chr3_44483818	Chr3	44483818	2.01e-05	4.69618	50 kb	0.103075	0.0241764
WBSF	Chr10_68852989	Chr10	68852989	2.02e-05	4.695	Genic	1.41161	0.331142
WBSF	Chr2_6662448	Chr2	6662448	2.02e-05	4.69426	50 kb	1.39493	0.327258
WBSF	Chr2_6659474	Chr2	6659474	2.02e-05	4.69426	50 kb	1.39493	0.327258
WBSF	Chr2_6653237	Chr2	6653237	2.02e-05	4.69426	50 kb	1.39493	0.327258
WBSF	Chr29_5620175	Chr29	5620175	2.02e-05	4.69382	50 kb	1.39517	0.327333
WBSF	Chr6_65422347	Chr6	65422347	2.03e-05	4.693	50 kb	0.900853	0.211378
WBSF	Chr4_48551968	Chr4	48551968	2.03e-05	4.69227	Genic	-0.613328	0.143925
WBSF	Chr22_31307169	Chr22	31307169	2.04e-05	4.69005	+100 kb	0.0912077	0.0214087
WBSF	Chr22_31307156	Chr22	31307156	2.04e-05	4.69005	+100 kb	0.0912077	0.0214087
WBSF	Chr22_31307151	Chr22	31307151	2.04e-05	4.69005	+100 kb	0.0912077	0.0214087
WBSF	Chr22_31307147	Chr22	31307147	2.04e-05	4.69005	+100 kb	0.0912077	0.0214087
WBSF	Chr27_10086055	Chr27	10086055	2.05e-05	4.68856	+100 kb	0.670217	0.157345
WBSF	Chr4_75149406	Chr4	75149406	2.05e-05	4.68769	Genic	-0.218229	0.0512385
WBSF	Chr29_37168824	Chr29	37168824	2.06e-05	4.68699	5 kb	-0.154499	0.0362782
WBSF	Chr6_113174403	Chr6	113174403	2.06e-05	4.68569	+100 kb	-0.103513	0.0243099
WBSF	Chr15_24982946	Chr15	24982946	2.07e-05	4.68363	Genic	0.110419	0.0259382
WBSF	Chr10_25522392	Chr10	25522392	2.08e-05	4.68291	50 kb	1.04044	0.244428
WBSF	Chr11_88049532	Chr11	88049532	2.08e-05	4.68285	Genic	1.18313	0.277951
WBSF	Chr8_83413816	Chr8	83413816	2.09e-05	4.68065	+100 kb	0.829828	0.195003
WBSF	Chr3_119986127	Chr3	119986127	2.1e-05	4.67791	50 kb	0.426807	0.10033
WBSF	Chr13_31902003	Chr13	31902003	2.12e-05	4.67281	Genic	-0.0890814	0.0209533
WBSF	Chr25_33626453	Chr25	33626453	2.13e-05	4.67255	10 kb	1.38815	0.326526
WBSF	Chr3_12743179	Chr3	12743179	2.13e-05	4.67126	50 kb	0.121541	0.0285937
WBSF	Chr14_57497878	Chr14	57497878	2.13e-05	4.67111	Genic	0.0839391	0.0197478
WBSF	Chr3_17864863	Chr3	17864863	2.15e-05	4.66719	50 kb	0.105397	0.0248079
WBSF	Chr11_63239003	Chr11	63239003	2.16e-05	4.6653	100 kb	0.28242	0.0664902
WBSF	Chr29_41961741	Chr29	41961741	2.18e-05	4.66239	Genic	-0.0796914	0.0187684
WBSF	Chr2_132077969	Chr2	132077969	2.18e-05	4.66226	50 kb	0.831017	0.195719
WBSF	Chr9_91273285	Chr9	91273285	2.18e-05	4.66215	50 kb	1.17257	0.276165
WBSF	Chr18_6836586	Chr18	6836586	2.18e-05	4.66205	+100 kb	-0.102666	0.0241802
WBSF	Chr1_97297223	Chr1	97297223	2.18e-05	4.66136	50 kb	0.585848	0.137992
WBSF	Chr7_52657820	Chr7	52657820	2.19e-05	4.65937	50 kb	1.278	0.301095
WBSF	Chr1_43234343	Chr1	43234343	2.2e-05	4.6583	+100 kb	0.389777	0.0918433
WBSF	Chr29_43498073	Chr29	43498073	2.2e-05	4.658	Genic	0.133022	0.0313452
WBSF	Chr6_49818259	Chr6	49818259	2.2e-05	4.6576	+100 kb	-0.311975	0.0735171
WBSF	Chr29_44080059	Chr29	44080059	2.2e-05	4.6567	Genic	0.108604	0.0255955
WBSF	Chr29_38247361	Chr29	38247361	2.21e-05	4.65581	Genic	0.417275	0.0983524
WBSF	Chr15_35715822	Chr15	35715822	2.22e-05	4.65463	Genic	-0.102855	0.0242467
WBSF	Chr23_30652926	Chr23	30652926	2.23e-05	4.65229	10 kb	0.646481	0.152442
WBSF	Chr15_35714416	Chr15	35714416	2.23e-05	4.6518	Genic	-0.115349	0.0272012
WBSF	Chr15_35714296	Chr15	35714296	2.23e-05	4.6518	Genic	-0.115349	0.0272012
WBSF	Chr15_35714284	Chr15	35714284	2.23e-05	4.6518	Genic	-0.115349	0.0272012
WBSF	Chr15_35714266	Chr15	35714266	2.23e-05	4.6518	Genic	-0.115349	0.0272012
WBSF	Chr15_35714179	Chr15	35714179	2.23e-05	4.6518	Genic	-0.115349	0.0272012
WBSF	Chr15_35714073	Chr15	35714073	2.23e-05	4.6518	Genic	-0.115349	0.0272012
WBSF	Chr15_35714025	Chr15	35714025	2.23e-05	4.6518	Genic	-0.115349	0.0272012
WBSF	Chr15_35713934	Chr15	35713934	2.23e-05	4.6518	Genic	-0.115349	0.0272012
WBSF	Chr15_35713687	Chr15	35713687	2.23e-05	4.6518	Genic	-0.115349	0.0272012
WBSF	Chr15_35713479	Chr15	35713479	2.23e-05	4.6518	Genic	-0.115349	0.0272012
WBSF	Chr15_35713452	Chr15	35713452	2.23e-05	4.6518	Genic	-0.115349	0.0272012
WBSF	Chr15_35713388	Chr15	35713388	2.23e-05	4.6518	Genic	-0.115349	0.0272012
WBSF	Chr15_35713270	Chr15	35713270	2.23e-05	4.6518	Genic	-0.115349	0.0272012
WBSF	Chr15_35713085	Chr15	35713085	2.23e-05	4.6518	Genic	-0.115349	0.0272012
WBSF	Chr15_35712971	Chr15	35712971	2.23e-05	4.6518	Genic	-0.115349	0.0272012
WBSF	Chr15_35712912	Chr15	35712912	2.23e-05	4.6518	Genic	-0.115349	0.0272012
WBSF	Chr15_35712880	Chr15	35712880	2.23e-05	4.6518	Genic	-0.115349	0.0272012
WBSF	Chr15_35712592	Chr15	35712592	2.23e-05	4.6518	Genic	-0.115349	0.0272012
WBSF	Chr15_35712580	Chr15	35712580	2.23e-05	4.6518	Genic	-0.115349	0.0272012
WBSF	Chr15_35712525	Chr15	35712525	2.23e-05	4.6518	Genic	-0.115349	0.0272012
WBSF	Chr15_35712408	Chr15	35712408	2.23e-05	4.6518	Genic	-0.115349	0.0272012
WBSF	Chr15_35712082	Chr15	35712082	2.23e-05	4.6518	Genic	-0.115349	0.0272012
WBSF	Chr15_35712061	Chr15	35712061	2.23e-05	4.6518	Genic	-0.115349	0.0272012
WBSF	Chr15_35712051	Chr15	35712051	2.23e-05	4.6518	Genic	-0.115349	0.0272012
WBSF	Chr15_35711632	Chr15	35711632	2.23e-05	4.6518	Genic	-0.115349	0.0272012
WBSF	Chr15_35711584	Chr15	35711584	2.23e-05	4.6518	Genic	-0.115349	0.0272012
WBSF	Chr15_35711394	Chr15	35711394	2.23e-05	4.6518	Genic	-0.115349	0.0272012
WBSF	Chr15_35711363	Chr15	35711363	2.23e-05	4.6518	Genic	-0.115349	0.0272012
WBSF	Chr15_35711308	Chr15	35711308	2.23e-05	4.6518	Genic	-0.115349	0.0272012
WBSF	Chr15_35710972	Chr15	35710972	2.23e-05	4.6518	Genic	-0.115349	0.0272012
WBSF	Chr15_35710917	Chr15	35710917	2.23e-05	4.6518	Genic	-0.115349	0.0272012
WBSF	Chr15_35710812	Chr15	35710812	2.23e-05	4.6518	Genic	-0.115349	0.0272012
WBSF	Chr15_35710716	Chr15	35710716	2.23e-05	4.6518	Genic	-0.115349	0.0272012
WBSF	Chr15_35710565	Chr15	35710565	2.23e-05	4.6518	Genic	-0.115349	0.0272012
WBSF	Chr15_35710491	Chr15	35710491	2.23e-05	4.6518	Genic	-0.115349	0.0272012
WBSF	Chr15_35710466	Chr15	35710466	2.23e-05	4.6518	Genic	-0.115349	0.0272012
WBSF	Chr15_35710455	Chr15	35710455	2.23e-05	4.6518	Genic	-0.115349	0.0272012
WBSF	Chr15_35710435	Chr15	35710435	2.23e-05	4.6518	Genic	-0.115349	0.0272012
WBSF	Chr15_35710425	Chr15	35710425	2.23e-05	4.6518	Genic	-0.115349	0.0272012
WBSF	Chr15_35710400	Chr15	35710400	2.23e-05	4.6518	Genic	-0.115349	0.0272012
WBSF	Chr15_35710257	Chr15	35710257	2.23e-05	4.6518	Genic	-0.115349	0.0272012
WBSF	Chr15_35710097	Chr15	35710097	2.23e-05	4.6518	Genic	-0.115349	0.0272012
WBSF	Chr15_35710092	Chr15	35710092	2.23e-05	4.6518	Genic	-0.115349	0.0272012
WBSF	Chr15_35710079	Chr15	35710079	2.23e-05	4.6518	Genic	-0.115349	0.0272012
WBSF	Chr15_35709658	Chr15	35709658	2.23e-05	4.6518	Genic	-0.115349	0.0272012
WBSF	Chr15_35709621	Chr15	35709621	2.23e-05	4.6518	Genic	-0.115349	0.0272012
WBSF	Chr15_35709413	Chr15	35709413	2.23e-05	4.6518	Genic	-0.115349	0.0272012
WBSF	Chr15_35709263	Chr15	35709263	2.23e-05	4.6518	Genic	-0.115349	0.0272012
WBSF	Chr15_35709084	Chr15	35709084	2.23e-05	4.6518	Genic	-0.115349	0.0272012
WBSF	Chr15_35708999	Chr15	35708999	2.23e-05	4.6518	Genic	-0.115349	0.0272012
WBSF	Chr15_35708926	Chr15	35708926	2.23e-05	4.6518	Genic	-0.115349	0.0272012
WBSF	Chr15_35708896	Chr15	35708896	2.23e-05	4.6518	Genic	-0.115349	0.0272012
WBSF	Chr15_35708811	Chr15	35708811	2.23e-05	4.6518	Genic	-0.115349	0.0272012
WBSF	Chr15_35708645	Chr15	35708645	2.23e-05	4.6518	Genic	-0.115349	0.0272012
WBSF	Chr15_35708634	Chr15	35708634	2.23e-05	4.6518	Genic	-0.115349	0.0272012
WBSF	Chr15_35708393	Chr15	35708393	2.23e-05	4.6518	Genic	-0.115349	0.0272012
WBSF	Chr15_35708379	Chr15	35708379	2.23e-05	4.6518	Genic	-0.115349	0.0272012
WBSF	Chr15_35708304	Chr15	35708304	2.23e-05	4.6518	Genic	-0.115349	0.0272012
WBSF	Chr15_35708217	Chr15	35708217	2.23e-05	4.6518	Genic	-0.115349	0.0272012
WBSF	Chr15_35708198	Chr15	35708198	2.23e-05	4.6518	Genic	-0.115349	0.0272012
WBSF	Chr15_35708070	Chr15	35708070	2.23e-05	4.6518	Genic	-0.115349	0.0272012
WBSF	Chr15_35707941	Chr15	35707941	2.23e-05	4.6518	Genic	-0.115349	0.0272012
WBSF	Chr15_35707721	Chr15	35707721	2.23e-05	4.6518	Genic	-0.115349	0.0272012
WBSF	Chr15_35707475	Chr15	35707475	2.23e-05	4.6518	Genic	-0.115349	0.0272012
WBSF	Chr15_35706204	Chr15	35706204	2.23e-05	4.6518	Genic	-0.115349	0.0272012
WBSF	Chr15_35706182	Chr15	35706182	2.23e-05	4.6518	Genic	-0.115349	0.0272012
WBSF	Chr15_35706174	Chr15	35706174	2.23e-05	4.6518	Genic	-0.115349	0.0272012
WBSF	Chr15_35706123	Chr15	35706123	2.23e-05	4.6518	Genic	-0.115349	0.0272012
WBSF	Chr15_35704716	Chr15	35704716	2.23e-05	4.6518	Genic	-0.115349	0.0272012
WBSF	Chr15_35704647	Chr15	35704647	2.23e-05	4.6518	Genic	-0.115349	0.0272012
WBSF	Chr15_35704572	Chr15	35704572	2.23e-05	4.6518	Genic	-0.115349	0.0272012
WBSF	Chr15_35704563	Chr15	35704563	2.23e-05	4.6518	Genic	-0.115349	0.0272012
WBSF	Chr17_64327627	Chr17	64327627	2.23e-05	4.65126	Genic	0.254327	0.0599786
WBSF	Chr26_47639638	Chr26	47639638	2.23e-05	4.6512	Genic	0.116665	0.0275136
WBSF	Chr18_61337844	Chr18	61337844	2.24e-05	4.6507	Genic	1.16714	0.275269
WBSF	Chr15_35778498	Chr15	35778498	2.24e-05	4.64888	50 kb	-0.113087	0.0266774
WBSF	Chr2_67708264	Chr2	67708264	2.24e-05	4.64885	+100 kb	0.864203	0.203867
WBSF	Chr24_35463771	Chr24	35463771	2.25e-05	4.64756	Genic	0.0895068	0.0211181
WBSF	Chr25_5240727	Chr25	5240727	2.26e-05	4.64502	+100 kb	0.798146	0.188372
WBSF	Chr6_66926990	Chr6	66926990	2.27e-05	4.64447	+100 kb	0.930984	0.219738
WBSF	Chr6_83529591	Chr6	83529591	2.27e-05	4.64384	+100 kb	0.633868	0.149622
WBSF	Chr24_26765038	Chr24	26765038	2.28e-05	4.64209	+100 kb	1.27027	0.299907
WBSF	Chr29_46845272	Chr29	46845272	2.29e-05	4.64102	Genic	0.100836	0.0238102
WBSF	Chr29_46845167	Chr29	46845167	2.29e-05	4.64102	Genic	0.100836	0.0238102
WBSF	Chr29_46845066	Chr29	46845066	2.29e-05	4.64102	Genic	0.100836	0.0238102
WBSF	Chr29_46845017	Chr29	46845017	2.29e-05	4.64102	Genic	0.100836	0.0238102
WBSF	Chr20_44978769	Chr20	44978769	2.29e-05	4.64083	100 kb	0.927103	0.21892
WBSF	Chr4_99900947	Chr4	99900947	2.29e-05	4.64001	Genic	1.03094	0.243463
WBSF	Chr25_38490947	Chr25	38490947	2.31e-05	4.63686	5 kb	1.27354	0.30087
WBSF	Chr19_39753027	Chr19	39753027	2.31e-05	4.6368	Genic	0.446479	0.10548
WBSF	Chr7_110703240	Chr7	110703240	2.34e-05	4.63116	Genic	0.694748	0.164247
WBSF	Chr26_12091222	Chr26	12091222	2.34e-05	4.63059	+100 kb	0.694984	0.164314
WBSF	Chr5_74861941	Chr5	74861941	2.36e-05	4.6268	50 kb	1.25908	0.297822
WBSF	Chr22_31434359	Chr22	31434359	2.36e-05	4.62654	100 kb	0.118605	0.0280555
WBSF	Chr10_5025481	Chr10	5025481	2.36e-05	4.62629	50 kb	-0.982847	0.232496
WBSF	Chr15_1211993	Chr15	1211993	2.37e-05	4.62592	5 kb	-0.594731	0.140692
WBSF	Chr7_9801421	Chr7	9801421	2.37e-05	4.62586	50 kb	0.10246	0.0242385
WBSF	Chr15_35716085	Chr15	35716085	2.37e-05	4.62557	5 kb	-0.102499	0.0242487
WBSF	Chr16_46107117	Chr16	46107117	2.37e-05	4.62519	50 kb	0.138962	0.0328763
WBSF	Chr29_37166474	Chr29	37166474	2.37e-05	4.6248	5 kb	-0.151685	0.0358882
WBSF	Chr3_12728885	Chr3	12728885	2.38e-05	4.62309	50 kb	0.118661	0.0280806
WBSF	Chr29_43514964	Chr29	43514964	2.38e-05	4.62297	Genic	0.132435	0.0313408
WBSF	Chr2_106217317	Chr2	106217317	2.39e-05	4.62221	+100 kb	-0.121619	0.0287838
WBSF	Chr7_83483687	Chr7	83483687	2.39e-05	4.62165	Genic	0.101405	0.0240013
WBSF	Chr15_35714481	Chr15	35714481	2.39e-05	4.62154	Genic	-0.103053	0.0243917
WBSF	Chr22_47000406	Chr22	47000406	2.4e-05	4.61945	100 kb	0.419404	0.0992947
WBSF	Chr10_66004555	Chr10	66004555	2.41e-05	4.6175	50 kb	0.497556	0.117826
WBSF	Chr13_1841042	Chr13	1841042	2.41e-05	4.61738	+100 kb	-0.172034	0.0407398
WBSF	Chr21_2500620	Chr21	2500620	2.41e-05	4.6172	100 kb	0.233621	0.0553255
WBSF	Chr3_14241854	Chr3	14241854	2.41e-05	4.61718	5 kb	0.118202	0.0279924
WBSF	Chr2_128218002	Chr2	128218002	2.42e-05	4.61658	Genic	0.800303	0.18954
WBSF	Chr28_815483	Chr28	815483	2.42e-05	4.61615	50 kb	-0.390864	0.0925752
WBSF	Chr16_54600504	Chr16	54600504	2.42e-05	4.61606	+100 kb	0.356127	0.084349
WBSF	Chr20_238111	Chr20	238111	2.42e-05	4.61582	50 kb	1.25546	0.297366
WBSF	Chr9_84011959	Chr9	84011959	2.43e-05	4.61466	50 kb	0.646353	0.153115
WBSF	Chr29_45026716	Chr29	45026716	2.43e-05	4.61437	5 kb	0.137584	0.0325936
WBSF	Chr7_85705781	Chr7	85705781	2.43e-05	4.61403	Genic	0.105954	0.0251015
WBSF	Chr12_779621	Chr12	779621	2.44e-05	4.61263	100 kb	0.115674	0.027409
WBSF	Chr15_35715628	Chr15	35715628	2.44e-05	4.61211	Genic	-0.102452	0.0242776
WBSF	Chr29_3840794	Chr29	3840794	2.45e-05	4.6115	+100 kb	-0.11645	0.0275968
WBSF	Chr1_66778698	Chr1	66778698	2.45e-05	4.61146	Genic	0.194129	0.0460057
WBSF	Chr21_2000546	Chr21	2000546	2.45e-05	4.61106	50 kb	1.03216	0.244617
WBSF	Chr15_35716245	Chr15	35716245	2.45e-05	4.61012	5 kb	-0.102197	0.0242231
WBSF	Chr23_29911828	Chr23	29911828	2.47e-05	4.60804	Genic	1.02563	0.243162
WBSF	Chr6_84147915	Chr6	84147915	2.47e-05	4.60792	+100 kb	0.823516	0.195246
WBSF	Chr17_3918823	Chr17	3918823	2.49e-05	4.60356	Genic	0.263711	0.0625563
WBSF	Chr17_3918550	Chr17	3918550	2.49e-05	4.60356	Genic	0.263711	0.0625563
WBSF	Chr29_41958147	Chr29	41958147	2.49e-05	4.60304	Genic	-0.163682	0.0388304
WBSF	Chr29_41958100	Chr29	41958100	2.49e-05	4.60304	Genic	-0.163682	0.0388304
WBSF	Chr29_41957455	Chr29	41957455	2.49e-05	4.60304	Genic	-0.163682	0.0388304
WBSF	Chr29_41956804	Chr29	41956804	2.49e-05	4.60304	Genic	-0.163682	0.0388304
WBSF	Chr29_41956663	Chr29	41956663	2.49e-05	4.60304	Genic	-0.163682	0.0388304
WBSF	Chr29_40967501	Chr29	40967501	2.5e-05	4.60288	50 kb	-0.104695	0.0248373
WBSF	Chr29_40966673	Chr29	40966673	2.5e-05	4.60288	50 kb	-0.104695	0.0248373
WBSF	Chr29_40966009	Chr29	40966009	2.5e-05	4.60288	50 kb	-0.104695	0.0248373
WBSF	Chr14_8511565	Chr14	8511565	2.5e-05	4.60251	+100 kb	0.324182	0.0769109
WBSF	Chr10_85072810	Chr10	85072810	2.5e-05	4.60249	Genic	-0.103533	0.0245629
WBSF	Chr16_70145113	Chr16	70145113	2.5e-05	4.60184	50 kb	-0.372666	0.0884207
WBSF	Chr15_35715873	Chr15	35715873	2.51e-05	4.59987	Genic	-0.102524	0.0243314
WBSF	Chr3_12752625	Chr3	12752625	2.51e-05	4.59957	50 kb	0.119965	0.0284716
WBSF	Chr9_84445014	Chr9	84445014	2.53e-05	4.59767	+100 kb	-0.0962026	0.0228373
WBSF	Chr8_17981196	Chr8	17981196	2.53e-05	4.59739	+100 kb	1.37268	0.325868
WBSF	Chr23_44665549	Chr23	44665549	2.54e-05	4.59522	Genic	1.36983	0.32528
WBSF	Chr21_26012806	Chr21	26012806	2.54e-05	4.59477	10 kb	0.853556	0.202696
WBSF	Chr11_57605799	Chr11	57605799	2.55e-05	4.59368	+100 kb	0.673704	0.160008
WBSF	Chr21_66591842	Chr21	66591842	2.55e-05	4.59315	50 kb	1.25045	0.297008
WBSF	Chr26_15798678	Chr26	15798678	2.55e-05	4.59284	Genic	0.544031	0.129223
WBSF	Chr2_56382886	Chr2	56382886	2.56e-05	4.59195	+100 kb	-0.187316	0.0444979
WBSF	Chr11_2504019	Chr11	2504019	2.57e-05	4.59088	10 kb	0.48741	0.115802
WBSF	Chr22_9779753	Chr22	9779753	2.57e-05	4.59025	Genic	-0.117631	0.0279497
WBSF	Chr2_27488599	Chr2	27488599	2.58e-05	4.58769	Genic	0.204958	0.0487144
WBSF	Chr29_37021717	Chr29	37021717	2.59e-05	4.58744	50 kb	-0.107185	0.0254765
WBSF	Chr29_37019857	Chr29	37019857	2.59e-05	4.58744	10 kb	-0.107185	0.0254765
WBSF	Chr29_37017071	Chr29	37017071	2.59e-05	4.58744	10 kb	-0.107185	0.0254765
WBSF	Chr6_35424709	Chr6	35424709	2.59e-05	4.58736	Genic	-0.361707	0.0859742
WBSF	Chr2_10962693	Chr2	10962693	2.59e-05	4.58686	100 kb	0.0905243	0.0215181
WBSF	Chr13_26027596	Chr13	26027596	2.59e-05	4.5866	Genic	0.815994	0.193972
WBSF	Chr18_50039651	Chr18	50039651	2.59e-05	4.58651	5 kb	0.407172	0.096791
WBSF	Chr3_17868963	Chr3	17868963	2.59e-05	4.58591	50 kb	0.104252	0.0247842
WBSF	Chr11_90446977	Chr11	90446977	2.6e-05	4.58577	+100 kb	-0.140944	0.0335075
WBSF	Chr7_85707416	Chr7	85707416	2.6e-05	4.58543	Genic	-0.103956	0.0247151
WBSF	Chr26_38984666	Chr26	38984666	2.6e-05	4.58478	50 kb	1.36582	0.324745
WBSF	Chr29_46991333	Chr29	46991333	2.6e-05	4.58468	5 kb	0.108446	0.0257852
WBSF	Chr25_26008076	Chr25	26008076	2.61e-05	4.5826	100 kb	0.16079	0.0382407
WBSF	Chr7_42737319	Chr7	42737319	2.62e-05	4.58187	50 kb	-0.120644	0.0286953
WBSF	Chr7_42737274	Chr7	42737274	2.62e-05	4.58187	50 kb	-0.120644	0.0286953
WBSF	Chr7_42736902	Chr7	42736902	2.62e-05	4.58187	50 kb	-0.120644	0.0286953
WBSF	Chr7_42736865	Chr7	42736865	2.62e-05	4.58187	50 kb	-0.120644	0.0286953
WBSF	Chr7_42736764	Chr7	42736764	2.62e-05	4.58187	50 kb	-0.120644	0.0286953
WBSF	Chr7_42736680	Chr7	42736680	2.62e-05	4.58187	50 kb	-0.120644	0.0286953
WBSF	Chr7_42736635	Chr7	42736635	2.62e-05	4.58187	50 kb	-0.120644	0.0286953
WBSF	Chr7_42736553	Chr7	42736553	2.62e-05	4.58187	50 kb	-0.120644	0.0286953
WBSF	Chr7_42736544	Chr7	42736544	2.62e-05	4.58187	50 kb	-0.120644	0.0286953
WBSF	Chr7_42736530	Chr7	42736530	2.62e-05	4.58187	50 kb	-0.120644	0.0286953
WBSF	Chr9_56173306	Chr9	56173306	2.62e-05	4.58159	+100 kb	1.02566	0.243963
WBSF	Chr6_102793407	Chr6	102793407	2.62e-05	4.58088	Genic	0.243232	0.0578603
WBSF	Chr13_15985344	Chr13	15985344	2.63e-05	4.57996	Genic	1.37247	0.326522
WBSF	Chr26_23142637	Chr26	23142637	2.64e-05	4.57897	+100 kb	0.888436	0.211392
WBSF	Chr21_11270388	Chr21	11270388	2.64e-05	4.57807	+100 kb	0.280887	0.0668411
WBSF	Chr7_85707514	Chr7	85707514	2.66e-05	4.5749	Genic	-0.104733	0.0249324
WBSF	Chr6_39545450	Chr6	39545450	2.67e-05	4.57318	+100 kb	0.475098	0.113125
WBSF	Chr13_31891551	Chr13	31891551	2.67e-05	4.57272	Genic	-0.0992569	0.0236353
WBSF	Chr7_85703092	Chr7	85703092	2.68e-05	4.57247	Genic	0.107656	0.0256361
WBSF	Chr26_29591527	Chr26	29591527	2.68e-05	4.57196	+100 kb	0.855942	0.203838
WBSF	Chr1_45038713	Chr1	45038713	2.69e-05	4.57053	Genic	1.36419	0.324933
WBSF	Chr3_47432643	Chr3	47432643	2.7e-05	4.56943	+100 kb	-0.0953206	0.0227072
WBSF	Chr5_67919560	Chr5	67919560	2.71e-05	4.56717	Genic	0.143511	0.0341968
WBSF	Chr13_29348138	Chr13	29348138	2.71e-05	4.56705	+100 kb	1.17114	0.279072
WBSF	Chr11_83329389	Chr11	83329389	2.71e-05	4.56669	100 kb	0.0925634	0.0220579
WBSF	Chr8_52788409	Chr8	52788409	2.72e-05	4.56526	50 kb	-0.244171	0.0581965
WBSF	Chr15_28926242	Chr15	28926242	2.72e-05	4.56483	5 kb	0.871126	0.207638
WBSF	Chr7_24627168	Chr7	24627168	2.73e-05	4.56435	+100 kb	0.102248	0.0243729
WBSF	Chr3_106181922	Chr3	106181922	2.73e-05	4.56325	10 kb	0.0865455	0.0206326
WBSF	Chr29_37029975	Chr29	37029975	2.74e-05	4.56285	50 kb	-0.10687	0.0254793
WBSF	Chr29_37028885	Chr29	37028885	2.74e-05	4.56285	50 kb	-0.10687	0.0254793
WBSF	Chr29_37025550	Chr29	37025550	2.74e-05	4.56285	50 kb	-0.10687	0.0254793
WBSF	Chr2_8270704	Chr2	8270704	2.74e-05	4.56231	+100 kb	-0.198156	0.0472463
WBSF	Chr3_12721692	Chr3	12721692	2.74e-05	4.56189	5 kb	0.118131	0.0281674
WBSF	Chr29_41952928	Chr29	41952928	2.74e-05	4.56169	Genic	-0.124248	0.0296268
WBSF	Chr29_41952867	Chr29	41952867	2.74e-05	4.56169	Genic	-0.124248	0.0296268
WBSF	Chr29_41952343	Chr29	41952343	2.74e-05	4.56169	Genic	-0.124248	0.0296268
WBSF	Chr29_41951270	Chr29	41951270	2.74e-05	4.56169	Genic	-0.124248	0.0296268
WBSF	Chr29_41950156	Chr29	41950156	2.74e-05	4.56169	Genic	-0.124248	0.0296268
WBSF	Chr29_41949922	Chr29	41949922	2.74e-05	4.56169	Genic	-0.124248	0.0296268
WBSF	Chr20_56781700	Chr20	56781700	2.75e-05	4.56081	5 kb	-0.111623	0.0266192
WBSF	Chr3_14501847	Chr3	14501847	2.75e-05	4.5608	Genic	0.170559	0.040674
WBSF	Chr3_14501218	Chr3	14501218	2.75e-05	4.5608	Genic	0.170559	0.040674
WBSF	Chr3_14500893	Chr3	14500893	2.75e-05	4.5608	Genic	0.170559	0.040674
WBSF	Chr3_14500372	Chr3	14500372	2.75e-05	4.5608	Genic	0.170559	0.040674
WBSF	Chr1_145260298	Chr1	145260298	2.75e-05	4.56017	100 kb	0.0998384	0.0238109
WBSF	Chr8_11285630	Chr8	11285630	2.76e-05	4.559	100 kb	0.475283	0.113369
WBSF	Chr29_44325517	Chr29	44325517	2.76e-05	4.55873	50 kb	-0.140093	0.0334174
WBSF	Chr29_44324672	Chr29	44324672	2.76e-05	4.55873	50 kb	-0.140093	0.0334174
WBSF	Chr18_57638017	Chr18	57638017	2.76e-05	4.55851	5 kb	0.152852	0.0364618
WBSF	Chr1_124620168	Chr1	124620168	2.76e-05	4.55832	+100 kb	0.113144	0.0269903
WBSF	Chr29_28505666	Chr29	28505666	2.77e-05	4.55805	Genic	-0.100269	0.0239198
WBSF	Chr2_104748542	Chr2	104748542	2.77e-05	4.5573	5 kb	-0.261983	0.0625038
WBSF	Chr23_31554050	Chr23	31554050	2.77e-05	4.55717	5 kb	-0.0958566	0.0228698
WBSF	Chr28_36878643	Chr28	36878643	2.78e-05	4.55632	+100 kb	1.24689	0.29752
WBSF	Chr10_91910765	Chr10	91910765	2.8e-05	4.55334	Genic	0.504037	0.120312
WBSF	Chr29_37042715	Chr29	37042715	2.8e-05	4.55304	50 kb	-0.124527	0.0297254
WBSF	Chr29_37042653	Chr29	37042653	2.8e-05	4.55304	50 kb	-0.124527	0.0297254
WBSF	Chr29_37042327	Chr29	37042327	2.8e-05	4.55304	50 kb	-0.124527	0.0297254
WBSF	Chr29_37041500	Chr29	37041500	2.8e-05	4.55304	50 kb	-0.124527	0.0297254
WBSF	Chr13_43498070	Chr13	43498070	2.81e-05	4.55177	5 kb	-0.105997	0.025306
WBSF	Chr13_43497637	Chr13	43497637	2.81e-05	4.55177	5 kb	-0.105997	0.025306
WBSF	Chr13_43499499	Chr13	43499499	2.81e-05	4.55177	10 kb	-0.105997	0.025306
WBSF	Chr28_129403	Chr28	129403	2.81e-05	4.55158	100 kb	-0.355623	0.0849049
WBSF	Chr15_35716707	Chr15	35716707	2.81e-05	4.5514	5 kb	-0.102446	0.0244594
WBSF	Chr17_35537709	Chr17	35537709	2.81e-05	4.55132	100 kb	0.310378	0.0741049
WBSF	Chr17_35531385	Chr17	35531385	2.81e-05	4.55132	100 kb	0.310378	0.0741049
WBSF	Chr17_35529729	Chr17	35529729	2.81e-05	4.55132	100 kb	0.310378	0.0741049
WBSF	Chr17_35529616	Chr17	35529616	2.81e-05	4.55132	100 kb	0.310378	0.0741049
WBSF	Chr3_12721908	Chr3	12721908	2.81e-05	4.55121	5 kb	0.117783	0.0281218
WBSF	Chr16_46107299	Chr16	46107299	2.81e-05	4.5509	50 kb	0.136004	0.0324737
WBSF	Chr2_91236824	Chr2	91236824	2.83e-05	4.54762	10 kb	0.543941	0.12993
WBSF	Chr29_44325303	Chr29	44325303	2.83e-05	4.54759	50 kb	-0.0980315	0.0234166
WBSF	Chr1_103159384	Chr1	103159384	2.84e-05	4.54643	Genic	0.814043	0.194477
WBSF	Chr3_13945228	Chr3	13945228	2.84e-05	4.54612	Genic	0.215442	0.0514718
WBSF	Chr3_13943157	Chr3	13943157	2.84e-05	4.54612	Genic	0.215442	0.0514718
WBSF	Chr23_1080222	Chr23	1080222	2.85e-05	4.54448	+100 kb	0.123099	0.029416
WBSF	Chr15_35777413	Chr15	35777413	2.86e-05	4.5443	50 kb	-0.113707	0.0271722
WBSF	Chr29_37034128	Chr29	37034128	2.86e-05	4.54414	50 kb	-0.108436	0.0259131
WBSF	Chr7_98553934	Chr7	98553934	2.86e-05	4.5437	Genic	0.159571	0.038135
WBSF	Chr9_23103144	Chr9	23103144	2.86e-05	4.54366	Genic	0.381128	0.0910842
WBSF	Chr26_8062585	Chr26	8062585	2.86e-05	4.54361	Genic	-0.120591	0.0288196
WBSF	Chr3_83098034	Chr3	83098034	2.86e-05	4.54311	+100 kb	-0.217162	0.0519022
WBSF	Chr11_70973994	Chr11	70973994	2.86e-05	4.5429	Genic	0.918284	0.219478
WBSF	Chr15_35778245	Chr15	35778245	2.86e-05	4.54289	50 kb	-0.112001	0.0267693
WBSF	Chr14_43914762	Chr14	43914762	2.87e-05	4.54269	Genic	0.669245	0.159959
WBSF	Chr10_72009538	Chr10	72009538	2.87e-05	4.5424	Genic	0.923164	0.220658
WBSF	Chr29_37004484	Chr29	37004484	2.87e-05	4.5424	Genic	-0.122152	0.0291971
WBSF	Chr12_11751009	Chr12	11751009	2.87e-05	4.54224	Genic	-0.111624	0.0266813
WBSF	Chr18_27130475	Chr18	27130475	2.87e-05	4.54179	+100 kb	1.01736	0.243192
WBSF	Chr2_67536733	Chr2	67536733	2.87e-05	4.54176	+100 kb	0.725373	0.173395
WBSF	Chr8_69956104	Chr8	69956104	2.88e-05	4.54088	Genic	-0.65447	0.156463
WBSF	Chr11_50320468	Chr11	50320468	2.88e-05	4.54046	50 kb	1.39357	0.333176
WBSF	Chr11_50320062	Chr11	50320062	2.88e-05	4.54046	50 kb	1.39357	0.333176
WBSF	Chr2_15341026	Chr2	15341026	2.88e-05	4.54045	100 kb	0.670406	0.160282
WBSF	Chr14_49831464	Chr14	49831464	2.89e-05	4.53978	5 kb	0.533094	0.127464
WBSF	Chr24_39828888	Chr24	39828888	2.9e-05	4.53774	100 kb	1.08468	0.259416
WBSF	Chr11_24880569	Chr11	24880569	2.9e-05	4.53763	50 kb	1.36511	0.326489
WBSF	Chr1_122856064	Chr1	122856064	2.91e-05	4.53611	50 kb	0.246235	0.0589022
WBSF	Chr7_107195254	Chr7	107195254	2.92e-05	4.5349	50 kb	-0.0948211	0.0226857
WBSF	Chr20_70958885	Chr20	70958885	2.92e-05	4.53451	50 kb	0.767354	0.183597
WBSF	Chr29_44078806	Chr29	44078806	2.93e-05	4.53381	Genic	0.107341	0.0256846
WBSF	Chr29_41567314	Chr29	41567314	2.93e-05	4.5338	10 kb	0.0795591	0.019037
WBSF	Chr28_792043	Chr28	792043	2.93e-05	4.53378	50 kb	0.0998011	0.0238806
WBSF	Chr28_792035	Chr28	792035	2.93e-05	4.53378	50 kb	0.0998011	0.0238806
WBSF	Chr21_20081750	Chr21	20081750	2.96e-05	4.529	5 kb	1.25141	0.299618
WBSF	Chr13_31887685	Chr13	31887685	2.96e-05	4.52799	Genic	-0.103004	0.0246648
WBSF	Chr2_105928083	Chr2	105928083	2.97e-05	4.52769	+100 kb	1.1567	0.276988
WBSF	Chr29_26050242	Chr29	26050242	2.97e-05	4.52756	Genic	0.7262	0.173902
WBSF	Chr29_41952210	Chr29	41952210	2.97e-05	4.52723	Genic	-0.123688	0.0296207
WBSF	Chr29_41951923	Chr29	41951923	2.97e-05	4.52723	Genic	-0.123688	0.0296207
WBSF	Chr29_41951901	Chr29	41951901	2.97e-05	4.52723	Genic	-0.123688	0.0296207
WBSF	Chr29_41951810	Chr29	41951810	2.97e-05	4.52723	Genic	-0.123688	0.0296207
WBSF	Chr8_26719970	Chr8	26719970	2.97e-05	4.52654	Genic	0.578027	0.138437
WBSF	Chr13_54628481	Chr13	54628481	2.99e-05	4.52379	Genic	0.603002	0.144468
WBSF	Chr14_17764229	Chr14	17764229	3e-05	4.52343	Genic	0.0977889	0.0234295
WBSF	Chr3_12744423	Chr3	12744423	3e-05	4.52295	50 kb	0.121245	0.0290511
WBSF	Chr16_52640852	Chr16	52640852	3.01e-05	4.52188	5 kb	0.302026	0.0723772
WBSF	Chr11_65182428	Chr11	65182428	3.01e-05	4.52175	+100 kb	0.130266	0.0312174
WBSF	Chr29_39898654	Chr29	39898654	3.02e-05	4.52056	Genic	-0.155426	0.0372524
WBSF	Chr21_69353754	Chr21	69353754	3.02e-05	4.52044	50 kb	0.473598	0.113513
WBSF	Chr23_2928401	Chr23	2928401	3.02e-05	4.51958	10 kb	0.127911	0.0306612
WBSF	Chr3_13903158	Chr3	13903158	3.02e-05	4.51932	Genic	0.218886	0.0524706
WBSF	Chr2_39463472	Chr2	39463472	3.02e-05	4.51929	+100 kb	0.103431	0.0247942
WBSF	Chr9_19617511	Chr9	19617511	3.03e-05	4.51901	100 kb	0.54953	0.131736
WBSF	Chr5_77352884	Chr5	77352884	3.03e-05	4.51834	50 kb	1.24635	0.298806
WBSF	Chr7_109322988	Chr7	109322988	3.05e-05	4.51604	+100 kb	-0.0840452	0.0201553
WBSF	Chr29_43536105	Chr29	43536105	3.05e-05	4.51547	Genic	-0.128753	0.0308792
WBSF	Chr24_59861138	Chr24	59861138	3.07e-05	4.51349	50 kb	-0.168221	0.0403549
WBSF	Chr17_74904542	Chr17	74904542	3.07e-05	4.51308	Genic	0.665547	0.159668
WBSF	Chr10_27479388	Chr10	27479388	3.07e-05	4.51244	5 kb	-0.101392	0.0243263
WBSF	Chr22_29999469	Chr22	29999469	3.08e-05	4.51189	50 kb	-0.106475	0.0255477
WBSF	Chr14_57727609	Chr14	57727609	3.08e-05	4.51106	100 kb	0.135223	0.0324488
WBSF	Chr27_6316351	Chr27	6316351	3.09e-05	4.5095	Genic	0.666282	0.159916
WBSF	Chr10_93622306	Chr10	93622306	3.1e-05	4.50859	Genic	0.693668	0.166508
WBSF	Chr14_9810729	Chr14	9810729	3.1e-05	4.50854	Genic	-0.189556	0.0455013
WBSF	Chr18_30846631	Chr18	30846631	3.1e-05	4.50842	+100 kb	-0.174916	0.0419878
WBSF	Chr12_7827125	Chr12	7827125	3.11e-05	4.50692	100 kb	0.557197	0.133778
WBSF	Chr8_37669847	Chr8	37669847	3.12e-05	4.50626	Genic	0.164525	0.0395042
WBSF	Chr9_101510427	Chr9	101510427	3.12e-05	4.50624	100 kb	0.436992	0.104927
WBSF	Chr16_18776971	Chr16	18776971	3.12e-05	4.50565	+100 kb	1.14223	0.274282
WBSF	Chr6_49812758	Chr6	49812758	3.13e-05	4.50488	+100 kb	-0.312289	0.074997
WBSF	Chr6_49810508	Chr6	49810508	3.13e-05	4.50488	+100 kb	-0.312289	0.074997
WBSF	Chr6_16912068	Chr6	16912068	3.13e-05	4.50486	Genic	1.1465	0.275337
WBSF	Chr25_20151344	Chr25	20151344	3.13e-05	4.50444	Genic	0.14341	0.0344422
WBSF	Chr25_20150855	Chr25	20150855	3.13e-05	4.50444	Genic	0.14341	0.0344422
WBSF	Chr25_20150624	Chr25	20150624	3.13e-05	4.50444	Genic	0.14341	0.0344422
WBSF	Chr13_59561786	Chr13	59561786	3.14e-05	4.50372	100 kb	0.510688	0.122661
WBSF	Chr7_96686681	Chr7	96686681	3.14e-05	4.50363	Genic	0.0832833	0.0200039
WBSF	Chr29_44079689	Chr29	44079689	3.14e-05	4.50362	Genic	0.107123	0.0257298
WBSF	Chr15_35715849	Chr15	35715849	3.15e-05	4.50128	Genic	-0.101038	0.0242756
WBSF	Chr6_108063646	Chr6	108063646	3.15e-05	4.50115	50 kb	0.788212	0.18938
WBSF	Chr13_43493126	Chr13	43493126	3.15e-05	4.50109	5 kb	-0.104593	0.0251303
WBSF	Chr22_30052808	Chr22	30052808	3.15e-05	4.50108	Genic	-0.106305	0.0255416
WBSF	Chr13_31887693	Chr13	31887693	3.16e-05	4.50058	Genic	-0.103433	0.0248533
WBSF	Chr1_23642757	Chr1	23642757	3.16e-05	4.50042	+100 kb	0.848563	0.203899
WBSF	Chr3_83097680	Chr3	83097680	3.16e-05	4.49994	+100 kb	-0.217509	0.0522679
WBSF	Chr3_83097001	Chr3	83097001	3.16e-05	4.49994	+100 kb	-0.217509	0.0522679
WBSF	Chr3_83096878	Chr3	83096878	3.16e-05	4.49994	+100 kb	-0.217509	0.0522679
WBSF	Chr15_43879513	Chr15	43879513	3.17e-05	4.49939	10 kb	1.35074	0.32461
WBSF	Chr6_107131853	Chr6	107131853	3.18e-05	4.49788	Genic	0.106406	0.0255764
WBSF	Chr29_45024008	Chr29	45024008	3.18e-05	4.49754	10 kb	0.136379	0.0327821
WBSF	Chr29_37169922	Chr29	37169922	3.18e-05	4.49696	5 kb	-0.148316	0.035654
WBSF	Chr29_37169407	Chr29	37169407	3.18e-05	4.49696	5 kb	-0.148316	0.035654
WBSF	Chr29_37169313	Chr29	37169313	3.18e-05	4.49696	5 kb	-0.148316	0.035654
WBSF	Chr18_57242518	Chr18	57242518	3.19e-05	4.49632	Genic	1.35067	0.324717
WBSF	Chr29_1307592	Chr29	1307592	3.2e-05	4.49516	50 kb	-0.0890519	0.0214123
WBSF	Chr3_58614228	Chr3	58614228	3.2e-05	4.49512	Genic	0.367882	0.0884568
WBSF	Chr29_39007636	Chr29	39007636	3.2e-05	4.49475	Genic	0.202978	0.048808
WBSF	Chr2_96407581	Chr2	96407581	3.2e-05	4.49441	50 kb	-0.0806538	0.0193949
WBSF	Chr3_12753043	Chr3	12753043	3.21e-05	4.49315	50 kb	0.120704	0.0290304
WBSF	Chr3_30366913	Chr3	30366913	3.23e-05	4.49129	Genic	0.0985164	0.0236997
WBSF	Chr3_32107460	Chr3	32107460	3.24e-05	4.48896	50 kb	-0.0968049	0.0232948
WBSF	Chr2_54927366	Chr2	54927366	3.24e-05	4.48887	+100 kb	-0.07822	0.0188228
WBSF	Chr12_11751072	Chr12	11751072	3.25e-05	4.48858	Genic	-0.158701	0.0381911
WBSF	Chr11_90992685	Chr11	90992685	3.25e-05	4.48847	+100 kb	-0.0951131	0.0228891
WBSF	Chr29_2130042	Chr29	2130042	3.26e-05	4.48733	Genic	-0.148303	0.0356945
WBSF	Chr28_11892442	Chr28	11892442	3.26e-05	4.48673	+100 kb	-0.123959	0.0298376
WBSF	Chr28_11890176	Chr28	11890176	3.26e-05	4.48673	100 kb	-0.123959	0.0298376
WBSF	Chr27_16127973	Chr27	16127973	3.26e-05	4.48638	+100 kb	1.07612	0.259037
WBSF	Chr19_34987127	Chr19	34987127	3.26e-05	4.48618	5 kb	1.15201	0.277313
WBSF	Chr17_46054252	Chr17	46054252	3.27e-05	4.4857	Genic	1.14123	0.274734
WBSF	Chr19_13170169	Chr19	13170169	3.27e-05	4.48514	Genic	0.119508	0.0287719
WBSF	Chr19_1545512	Chr19	1545512	3.28e-05	4.48445	100 kb	0.819461	0.197305
WBSF	Chr3_109524064	Chr3	109524064	3.29e-05	4.48345	100 kb	0.281175	0.0677081
WBSF	Chr3_109522953	Chr3	109522953	3.29e-05	4.48345	100 kb	0.281175	0.0677081
WBSF	Chr3_31555707	Chr3	31555707	3.29e-05	4.48223	Genic	-0.0861885	0.0207578
WBSF	Chr10_85078021	Chr10	85078021	3.3e-05	4.48214	5 kb	0.389601	0.0938333
WBSF	Chr10_85079303	Chr10	85079303	3.3e-05	4.48214	10 kb	0.389601	0.0938333
WBSF	Chr22_22307999	Chr22	22307999	3.3e-05	4.48158	+100 kb	0.149306	0.035962
WBSF	Chr29_6563223	Chr29	6563223	3.31e-05	4.48064	+100 kb	-0.0861052	0.0207419
WBSF	Chr27_6348175	Chr27	6348175	3.31e-05	4.47999	Genic	0.101984	0.024569
WBSF	Chr3_17982535	Chr3	17982535	3.31e-05	4.47967	100 kb	0.389186	0.0937627
WBSF	Chr13_343034	Chr13	343034	3.33e-05	4.47787	5 kb	-0.196035	0.0472395
WBSF	Chr29_44862760	Chr29	44862760	3.33e-05	4.47721	50 kb	0.101762	0.0245242
WBSF	Chr29_44085769	Chr29	44085769	3.33e-05	4.47701	Genic	0.106752	0.0257274
WBSF	Chr29_44083863	Chr29	44083863	3.33e-05	4.47701	Genic	0.106752	0.0257274
WBSF	Chr29_44083379	Chr29	44083379	3.33e-05	4.47701	Genic	0.106752	0.0257274
WBSF	Chr29_44083321	Chr29	44083321	3.33e-05	4.47701	Genic	0.106752	0.0257274
WBSF	Chr29_44083090	Chr29	44083090	3.33e-05	4.47701	Genic	0.106752	0.0257274
WBSF	Chr29_44082960	Chr29	44082960	3.33e-05	4.47701	Genic	0.106752	0.0257274
WBSF	Chr16_78261974	Chr16	78261974	3.34e-05	4.47687	Genic	0.102389	0.0246764
WBSF	Chr1_133189599	Chr1	133189599	3.35e-05	4.47534	50 kb	0.809221	0.195065
WBSF	Chr19_14660045	Chr19	14660045	3.35e-05	4.47457	10 kb	0.739015	0.178159
WBSF	Chr3_1393727	Chr3	1393727	3.38e-05	4.47162	Genic	0.513948	0.123947
WBSF	Chr3_79222172	Chr3	79222172	3.38e-05	4.4713	100 kb	0.0922177	0.0222407
WBSF	Chr4_30222067	Chr4	30222067	3.38e-05	4.4706	100 kb	0.875224	0.211102
WBSF	Chr14_12069098	Chr14	12069098	3.39e-05	4.46968	+100 kb	-0.264859	0.063891
WBSF	Chr12_31775593	Chr12	31775593	3.39e-05	4.46957	Genic	1.19418	0.288071
WBSF	Chr10_67703736	Chr10	67703736	3.4e-05	4.469	Genic	1.35901	0.327857
WBSF	Chr10_67700907	Chr10	67700907	3.4e-05	4.469	Genic	1.35901	0.327857
WBSF	Chr7_85705717	Chr7	85705717	3.4e-05	4.46876	Genic	0.104041	0.0251004
WBSF	Chr17_3682303	Chr17	3682303	3.4e-05	4.46809	+100 kb	-0.290425	0.0700723
WBSF	Chr17_3681680	Chr17	3681680	3.4e-05	4.46809	+100 kb	-0.290425	0.0700723
WBSF	Chr17_3677506	Chr17	3677506	3.4e-05	4.46809	+100 kb	-0.290425	0.0700723
WBSF	Chr7_86916489	Chr7	86916489	3.41e-05	4.46787	+100 kb	1.01308	0.244437
WBSF	Chr29_37166390	Chr29	37166390	3.41e-05	4.46728	5 kb	-0.149047	0.0359651
WBSF	Chr7_11562391	Chr7	11562391	3.41e-05	4.46679	50 kb	1.13781	0.274572
WBSF	Chr3_18243073	Chr3	18243073	3.41e-05	4.46671	50 kb	0.185627	0.0447951
WBSF	Chr17_8308533	Chr17	8308533	3.42e-05	4.46587	+100 kb	1.12511	0.271537
WBSF	Chr5_93533178	Chr5	93533178	3.42e-05	4.46577	+100 kb	1.14544	0.276448
WBSF	Chr9_7552511	Chr9	7552511	3.42e-05	4.46556	+100 kb	0.838205	0.202303
WBSF	Chr12_53452220	Chr12	53452220	3.42e-05	4.46554	50 kb	-0.222597	0.0537245
WBSF	Chr7_26694832	Chr7	26694832	3.43e-05	4.46517	5 kb	0.618926	0.149387
WBSF	Chr1_30824567	Chr1	30824567	3.43e-05	4.46443	50 kb	0.213554	0.0515494
WBSF	Chr19_61614186	Chr19	61614186	3.43e-05	4.46417	100 kb	0.10234	0.0247044
WBSF	Chr19_61613772	Chr19	61613772	3.43e-05	4.46417	100 kb	0.10234	0.0247044
WBSF	Chr16_77502539	Chr16	77502539	3.43e-05	4.46409	Genic	0.101675	0.0245443
WBSF	Chr8_64153458	Chr8	64153458	3.44e-05	4.46382	100 kb	0.305804	0.0738231
WBSF	Chr21_1872197	Chr21	1872197	3.45e-05	4.46195	50 kb	0.211977	0.0511848
WBSF	Chr16_5781525	Chr16	5781525	3.46e-05	4.46119	Genic	0.334828	0.0808568
WBSF	Chr4_111447442	Chr4	111447442	3.47e-05	4.45933	50 kb	-0.0998418	0.0241162
WBSF	Chr29_18900316	Chr29	18900316	3.47e-05	4.45912	+100 kb	0.726265	0.17543
WBSF	Chr2_56346253	Chr2	56346253	3.49e-05	4.45774	+100 kb	0.0925016	0.0223478
WBSF	Chr10_85085819	Chr10	85085819	3.49e-05	4.45769	50 kb	-0.110859	0.0267829
WBSF	Chr11_37954979	Chr11	37954979	3.49e-05	4.45713	Genic	1.34861	0.32584
WBSF	Chr26_10578523	Chr26	10578523	3.49e-05	4.45707	10 kb	0.723781	0.174876
WBSF	Chr8_63299506	Chr8	63299506	3.49e-05	4.45692	Genic	1.06543	0.257428
WBSF	Chr14_74024375	Chr14	74024375	3.51e-05	4.4548	+100 kb	0.18127	0.0438102
WBSF	Chr23_8248540	Chr23	8248540	3.51e-05	4.45468	50 kb	1.24597	0.301135
WBSF	Chr11_106817663	Chr11	106817663	3.52e-05	4.45366	10 kb	-0.119546	0.0288965
WBSF	Chr13_57224399	Chr13	57224399	3.52e-05	4.45331	Genic	1.34392	0.324867
WBSF	Chr22_29950546	Chr22	29950546	3.53e-05	4.45245	100 kb	-0.104389	0.0252368
WBSF	Chr3_88142066	Chr3	88142066	3.54e-05	4.4516	50 kb	-0.139689	0.0337743
WBSF	Chr6_49821535	Chr6	49821535	3.54e-05	4.45045	+100 kb	-0.323453	0.0782169
WBSF	Chr2_71234196	Chr2	71234196	3.55e-05	4.45033	50 kb	1.22493	0.296215
WBSF	Chr24_1413335	Chr24	1413335	3.56e-05	4.44885	+100 kb	0.175457	0.0424375
WBSF	Chr15_35714979	Chr15	35714979	3.57e-05	4.44699	Genic	-0.10082	0.024391
WBSF	Chr15_35778792	Chr15	35778792	3.57e-05	4.4468	50 kb	-0.112577	0.0272361
WBSF	Chr3_12742790	Chr3	12742790	3.58e-05	4.44668	50 kb	0.113144	0.0273736
WBSF	Chr29_41961007	Chr29	41961007	3.58e-05	4.44615	Genic	-0.0788372	0.0190748
WBSF	Chr6_80254957	Chr6	80254957	3.59e-05	4.44541	+100 kb	0.191157	0.0462552
WBSF	Chr7_11629468	Chr7	11629468	3.59e-05	4.44521	Genic	0.952617	0.230515
WBSF	Chr29_37167100	Chr29	37167100	3.59e-05	4.44447	5 kb	-0.149109	0.036085
WBSF	Chr15_60484505	Chr15	60484505	3.6e-05	4.44336	+100 kb	1.34538	0.325632
WBSF	Chr29_37009978	Chr29	37009978	3.61e-05	4.44284	Genic	-0.106929	0.0258828
WBSF	Chr29_37012159	Chr29	37012159	3.61e-05	4.44284	5 kb	-0.106929	0.0258828
WBSF	Chr29_37024767	Chr29	37024767	3.61e-05	4.44284	50 kb	-0.106929	0.0258828
WBSF	Chr29_37024500	Chr29	37024500	3.61e-05	4.44284	50 kb	-0.106929	0.0258828
WBSF	Chr5_24581288	Chr5	24581288	3.61e-05	4.44211	50 kb	0.403671	0.0977195
WBSF	Chr2_54902645	Chr2	54902645	3.62e-05	4.44152	+100 kb	-0.130474	0.0315872
WBSF	Chr2_54902552	Chr2	54902552	3.62e-05	4.44152	+100 kb	-0.130474	0.0315872
WBSF	Chr2_54902536	Chr2	54902536	3.62e-05	4.44152	+100 kb	-0.130474	0.0315872
WBSF	Chr2_54902124	Chr2	54902124	3.62e-05	4.44152	+100 kb	-0.130474	0.0315872
WBSF	Chr8_58396594	Chr8	58396594	3.63e-05	4.43966	+100 kb	1.33325	0.322851
WBSF	Chr6_85664934	Chr6	85664934	3.64e-05	4.43856	Genic	0.0874055	0.0211685
WBSF	Chr9_101509874	Chr9	101509874	3.65e-05	4.43811	100 kb	0.432977	0.104868
WBSF	Chr10_73675236	Chr10	73675236	3.65e-05	4.43763	50 kb	1.13972	0.276058
WBSF	Chr7_26328442	Chr7	26328442	3.65e-05	4.43747	Genic	-0.0894373	0.0216636
WBSF	Chr7_26327320	Chr7	26327320	3.65e-05	4.43747	Genic	-0.0894373	0.0216636
WBSF	Chr7_26326955	Chr7	26326955	3.65e-05	4.43747	Genic	-0.0894373	0.0216636
WBSF	Chr6_97424330	Chr6	97424330	3.66e-05	4.43673	Genic	0.0973502	0.0235825
WBSF	Chr9_50667252	Chr9	50667252	3.67e-05	4.43579	50 kb	-0.118367	0.0286772
WBSF	Chr5_95051966	Chr5	95051966	3.67e-05	4.43477	50 kb	1.14545	0.277547
WBSF	Chr4_15072665	Chr4	15072665	3.68e-05	4.43429	Genic	0.778671	0.188688
WBSF	Chr1_131393176	Chr1	131393176	3.68e-05	4.43427	50 kb	-0.099371	0.0240796
WBSF	Chr22_30073428	Chr22	30073428	3.68e-05	4.43387	Genic	-0.105245	0.0255043
WBSF	Chr4_38062138	Chr4	38062138	3.68e-05	4.43377	50 kb	-0.182023	0.0441107
WBSF	Chr21_57322909	Chr21	57322909	3.68e-05	4.43366	Genic	0.603941	0.146359
WBSF	Chr6_79936964	Chr6	79936964	3.69e-05	4.43341	+100 kb	-0.104333	0.0252847
WBSF	Chr15_69626271	Chr15	69626271	3.69e-05	4.43335	+100 kb	0.388477	0.094147
WBSF	Chr22_14828137	Chr22	14828137	3.69e-05	4.4332	50 kb	0.179005	0.0433825
WBSF	Chr4_98432770	Chr4	98432770	3.7e-05	4.43152	Genic	0.188352	0.0456577
WBSF	Chr26_5934719	Chr26	5934719	3.71e-05	4.43064	+100 kb	0.488292	0.118378
WBSF	Chr10_48810125	Chr10	48810125	3.72e-05	4.42974	+100 kb	0.690418	0.1674
WBSF	Chr29_37005904	Chr29	37005904	3.72e-05	4.4296	Genic	-0.120599	0.0292412
WBSF	Chr29_37003871	Chr29	37003871	3.72e-05	4.4296	Genic	-0.120599	0.0292412
WBSF	Chr29_37003782	Chr29	37003782	3.72e-05	4.4296	Genic	-0.120599	0.0292412
WBSF	Chr29_37002873	Chr29	37002873	3.72e-05	4.4296	Genic	-0.120599	0.0292412
WBSF	Chr5_14890553	Chr5	14890553	3.72e-05	4.42921	Genic	1.2261	0.297303
WBSF	Chr13_22985773	Chr13	22985773	3.72e-05	4.42889	50 kb	0.535666	0.129893
WBSF	Chr7_85722878	Chr7	85722878	3.73e-05	4.42873	Genic	0.658088	0.159582
WBSF	Chr14_6797419	Chr14	6797419	3.74e-05	4.42765	+100 kb	0.417525	0.101261
WBSF	Chr1_155884340	Chr1	155884340	3.74e-05	4.42754	Genic	0.713466	0.173037
WBSF	Chr29_27228815	Chr29	27228815	3.75e-05	4.42569	10 kb	1.3471	0.326791
WBSF	Chr29_42641867	Chr29	42641867	3.75e-05	4.42564	Genic	-0.112463	0.0272822
WBSF	Chr9_73741389	Chr9	73741389	3.75e-05	4.42563	100 kb	-0.478613	0.116106
WBSF	Chr18_26690335	Chr18	26690335	3.75e-05	4.42548	100 kb	0.0982779	0.0238417
WBSF	Chr4_81885250	Chr4	81885250	3.77e-05	4.42414	50 kb	0.797977	0.193618
WBSF	Chr4_81885241	Chr4	81885241	3.77e-05	4.42414	50 kb	0.797977	0.193618
WBSF	Chr4_81884779	Chr4	81884779	3.77e-05	4.42414	50 kb	0.797977	0.193618
WBSF	Chr4_81884677	Chr4	81884677	3.77e-05	4.42414	50 kb	0.797977	0.193618
WBSF	Chr4_81884642	Chr4	81884642	3.77e-05	4.42414	50 kb	0.797977	0.193618
WBSF	Chr11_695754	Chr11	695754	3.77e-05	4.42337	+100 kb	0.541909	0.1315
WBSF	Chr12_24610175	Chr12	24610175	3.79e-05	4.42088	100 kb	1.28117	0.310989
WBSF	Chr12_30465135	Chr12	30465135	3.79e-05	4.42084	100 kb	-0.09674	0.0234826
WBSF	Chr3_12265490	Chr3	12265490	3.8e-05	4.41992	50 kb	1.05353	0.255765
WBSF	Chr25_27730087	Chr25	27730087	3.81e-05	4.41938	Genic	-0.121461	0.0294889
WBSF	Chr13_31901264	Chr13	31901264	3.81e-05	4.41936	Genic	-0.0865768	0.0210196
WBSF	Chr29_50226578	Chr29	50226578	3.82e-05	4.41798	Genic	0.151732	0.036845
WBSF	Chr15_36037608	Chr15	36037608	3.82e-05	4.41751	50 kb	-0.0846814	0.0205643
WBSF	Chr20_71423707	Chr20	71423707	3.83e-05	4.41735	5 kb	1.23416	0.299713
WBSF	Chr15_80712458	Chr15	80712458	3.83e-05	4.41699	5 kb	1.06298	0.258155
WBSF	Chr3_12742524	Chr3	12742524	3.83e-05	4.41632	50 kb	0.112861	0.0274117
WBSF	Chr9_98614188	Chr9	98614188	3.84e-05	4.41557	Genic	-0.149746	0.036374
WBSF	Chr10_71477289	Chr10	71477289	3.84e-05	4.41534	+100 kb	0.513987	0.124853
WBSF	Chr4_100230096	Chr4	100230096	3.84e-05	4.41512	Genic	0.908084	0.22059
WBSF	Chr6_49812395	Chr6	49812395	3.85e-05	4.41497	+100 kb	-0.305651	0.0742498
WBSF	Chr3_12742339	Chr3	12742339	3.85e-05	4.41408	50 kb	0.112674	0.0273743
WBSF	Chr26_7886828	Chr26	7886828	3.86e-05	4.41381	Genic	-0.171499	0.0416672
WBSF	Chr29_3965854	Chr29	3965854	3.87e-05	4.41281	+100 kb	-0.13446	0.0326726
WBSF	Chr24_35703875	Chr24	35703875	3.87e-05	4.41224	Genic	0.336002	0.0816513
WBSF	Chr19_57548052	Chr19	57548052	3.88e-05	4.41082	5 kb	0.997505	0.242447
WBSF	Chr29_41566985	Chr29	41566985	3.89e-05	4.41046	10 kb	0.0784524	0.019069
WBSF	Chr11_90993533	Chr11	90993533	3.89e-05	4.41041	+100 kb	-0.0941369	0.0228815
WBSF	Chr15_35715898	Chr15	35715898	3.9e-05	4.40928	Genic	-0.100373	0.0244009
WBSF	Chr29_44114863	Chr29	44114863	3.92e-05	4.40657	5 kb	-0.125253	0.0304599
WBSF	Chr6_47623053	Chr6	47623053	3.92e-05	4.40628	Genic	0.949274	0.230859
WBSF	Chr24_34876701	Chr24	34876701	3.94e-05	4.40485	Genic	0.951724	0.231498
WBSF	Chr5_100591409	Chr5	100591409	3.94e-05	4.40458	5 kb	0.839658	0.204246
WBSF	Chr3_12746035	Chr3	12746035	3.94e-05	4.40458	50 kb	0.130132	0.0316545
WBSF	Chr1_124889745	Chr1	124889745	3.95e-05	4.40383	100 kb	-0.0951877	0.0231566
WBSF	Chr28_132093	Chr28	132093	3.95e-05	4.40368	100 kb	-0.380766	0.0926317
WBSF	Chr28_828379	Chr28	828379	3.95e-05	4.40353	100 kb	0.157214	0.0382474
WBSF	Chr24_35701638	Chr24	35701638	3.95e-05	4.40345	Genic	0.333388	0.0811082
WBSF	Chr3_12742407	Chr3	12742407	3.95e-05	4.403	50 kb	0.112655	0.0274087
WBSF	Chr28_486753	Chr28	486753	3.96e-05	4.40223	5 kb	-0.109775	0.0267107
WBSF	Chr21_57926286	Chr21	57926286	3.96e-05	4.40217	Genic	1.22896	0.299037
WBSF	Chr15_35714948	Chr15	35714948	3.96e-05	4.40211	Genic	-0.0995433	0.0242216
WBSF	Chr17_73774899	Chr17	73774899	3.96e-05	4.40181	Genic	0.579586	0.141034
WBSF	Chr29_44017810	Chr29	44017810	3.97e-05	4.40157	50 kb	-0.0851424	0.0207189
WBSF	Chr3_17880233	Chr3	17880233	3.97e-05	4.40129	5 kb	0.102065	0.0248378
WBSF	Chr10_38314505	Chr10	38314505	3.98e-05	4.39962	Genic	1.34088	0.326376
WBSF	Chr25_11595858	Chr25	11595858	4e-05	4.39828	Genic	0.0894368	0.0217732
WBSF	Chr29_44325224	Chr29	44325224	4e-05	4.3982	50 kb	-0.108404	0.0263909
WBSF	Chr29_3840249	Chr29	3840249	4.01e-05	4.39686	+100 kb	-0.11325	0.0275754
WBSF	Chr17_35248364	Chr17	35248364	4.01e-05	4.39682	Genic	0.14256	0.0347126
WBSF	Chr18_32437110	Chr18	32437110	4.01e-05	4.39633	+100 kb	1.22216	0.297606
WBSF	Chr3_12721598	Chr3	12721598	4.02e-05	4.39616	5 kb	0.114394	0.0278567
WBSF	Chr29_37005706	Chr29	37005706	4.02e-05	4.3959	Genic	-0.120066	0.0292389
WBSF	Chr29_37004594	Chr29	37004594	4.02e-05	4.3959	Genic	-0.120066	0.0292389
WBSF	Chr25_39779484	Chr25	39779484	4.02e-05	4.39542	50 kb	0.602856	0.146818
WBSF	Chr4_97442097	Chr4	97442097	4.03e-05	4.39517	Genic	0.223295	0.0543826
WBSF	Chr4_97441917	Chr4	97441917	4.03e-05	4.39517	Genic	0.223295	0.0543826
WBSF	Chr4_97441797	Chr4	97441797	4.03e-05	4.39517	Genic	0.223295	0.0543826
WBSF	Chr4_97440427	Chr4	97440427	4.03e-05	4.39517	Genic	0.223295	0.0543826
WBSF	Chr4_97437303	Chr4	97437303	4.03e-05	4.39517	Genic	0.223295	0.0543826
WBSF	Chr19_6755221	Chr19	6755221	4.04e-05	4.39395	50 kb	0.12318	0.0300048
WBSF	Chr3_83093721	Chr3	83093721	4.04e-05	4.39394	+100 kb	-0.215917	0.052594
WBSF	Chr3_1938778	Chr3	1938778	4.04e-05	4.39366	5 kb	1.22525	0.298463
WBSF	Chr29_1307554	Chr29	1307554	4.04e-05	4.39339	50 kb	-0.087678	0.0213585
WBSF	Chr22_30075778	Chr22	30075778	4.06e-05	4.39195	Genic	-0.104567	0.0254775
WBSF	Chr22_30075410	Chr22	30075410	4.06e-05	4.39195	Genic	-0.104567	0.0254775
WBSF	Chr18_1459693	Chr18	1459693	4.06e-05	4.39184	Genic	1.3401	0.326517
WBSF	Chr5_107794466	Chr5	107794466	4.06e-05	4.39174	5 kb	1.05981	0.258228
WBSF	Chr3_17864123	Chr3	17864123	4.06e-05	4.39152	50 kb	0.0991922	0.0241693
WBSF	Chr15_49626284	Chr15	49626284	4.07e-05	4.39004	5 kb	0.710529	0.173161
WBSF	Chr5_103762910	Chr5	103762910	4.08e-05	4.38983	10 kb	0.159114	0.0387784
WBSF	Chr7_85704029	Chr7	85704029	4.08e-05	4.3896	Genic	0.103742	0.0252842
WBSF	Chr3_12721830	Chr3	12721830	4.08e-05	4.38924	5 kb	0.115224	0.0280838
WBSF	Chr21_71580309	Chr21	71580309	4.08e-05	4.38913	50 kb	-0.108445	0.026432
WBSF	Chr3_108532378	Chr3	108532378	4.09e-05	4.38868	Genic	-0.083869	0.0204431
WBSF	Chr3_108531184	Chr3	108531184	4.09e-05	4.38868	Genic	-0.083869	0.0204431
WBSF	Chr3_108530938	Chr3	108530938	4.09e-05	4.38868	Genic	-0.083869	0.0204431
WBSF	Chr3_108530041	Chr3	108530041	4.09e-05	4.38868	Genic	-0.083869	0.0204431
WBSF	Chr4_82819970	Chr4	82819970	4.09e-05	4.38866	Genic	1.34535	0.327931
WBSF	Chr12_61117133	Chr12	61117133	4.11e-05	4.38663	50 kb	1.00593	0.245262
WBSF	Chr18_6836300	Chr18	6836300	4.11e-05	4.38657	+100 kb	-0.108869	0.0265442
WBSF	Chr18_6836280	Chr18	6836280	4.11e-05	4.38657	+100 kb	-0.108869	0.0265442
WBSF	Chr18_6836177	Chr18	6836177	4.11e-05	4.38657	+100 kb	-0.108869	0.0265442
WBSF	Chr3_14506704	Chr3	14506704	4.11e-05	4.38657	Genic	0.170176	0.0414918
WBSF	Chr3_14505996	Chr3	14505996	4.11e-05	4.38657	Genic	0.170176	0.0414918
WBSF	Chr3_14505962	Chr3	14505962	4.11e-05	4.38657	Genic	0.170176	0.0414918
WBSF	Chr3_14505956	Chr3	14505956	4.11e-05	4.38657	Genic	0.170176	0.0414918
WBSF	Chr3_14505726	Chr3	14505726	4.11e-05	4.38657	Genic	0.170176	0.0414918
WBSF	Chr3_14505720	Chr3	14505720	4.11e-05	4.38657	Genic	0.170176	0.0414918
WBSF	Chr3_14505620	Chr3	14505620	4.11e-05	4.38657	Genic	0.170176	0.0414918
WBSF	Chr3_14505443	Chr3	14505443	4.11e-05	4.38657	Genic	0.170176	0.0414918
WBSF	Chr3_14505355	Chr3	14505355	4.11e-05	4.38657	Genic	0.170176	0.0414918
WBSF	Chr3_14504825	Chr3	14504825	4.11e-05	4.38657	Genic	0.170176	0.0414918
WBSF	Chr3_14504733	Chr3	14504733	4.11e-05	4.38657	Genic	0.170176	0.0414918
WBSF	Chr3_14504727	Chr3	14504727	4.11e-05	4.38657	Genic	0.170176	0.0414918
WBSF	Chr3_14504666	Chr3	14504666	4.11e-05	4.38657	Genic	0.170176	0.0414918
WBSF	Chr3_14504631	Chr3	14504631	4.11e-05	4.38657	Genic	0.170176	0.0414918
WBSF	Chr3_14504212	Chr3	14504212	4.11e-05	4.38657	Genic	0.170176	0.0414918
WBSF	Chr3_14504065	Chr3	14504065	4.11e-05	4.38657	Genic	0.170176	0.0414918
WBSF	Chr3_14504025	Chr3	14504025	4.11e-05	4.38657	Genic	0.170176	0.0414918
WBSF	Chr3_14503637	Chr3	14503637	4.11e-05	4.38657	Genic	0.170176	0.0414918
WBSF	Chr3_14503368	Chr3	14503368	4.11e-05	4.38657	Genic	0.170176	0.0414918
WBSF	Chr3_14503179	Chr3	14503179	4.11e-05	4.38657	Genic	0.170176	0.0414918
WBSF	Chr3_14503075	Chr3	14503075	4.11e-05	4.38657	Genic	0.170176	0.0414918
WBSF	Chr3_14502990	Chr3	14502990	4.11e-05	4.38657	Genic	0.170176	0.0414918
WBSF	Chr3_14502844	Chr3	14502844	4.11e-05	4.38657	Genic	0.170176	0.0414918
WBSF	Chr3_14502829	Chr3	14502829	4.11e-05	4.38657	Genic	0.170176	0.0414918
WBSF	Chr3_14508146	Chr3	14508146	4.11e-05	4.38657	5 kb	0.170176	0.0414918
WBSF	Chr3_14508110	Chr3	14508110	4.11e-05	4.38657	5 kb	0.170176	0.0414918
WBSF	Chr3_14508096	Chr3	14508096	4.11e-05	4.38657	5 kb	0.170176	0.0414918
WBSF	Chr3_14508085	Chr3	14508085	4.11e-05	4.38657	5 kb	0.170176	0.0414918
WBSF	Chr3_14508004	Chr3	14508004	4.11e-05	4.38657	5 kb	0.170176	0.0414918
WBSF	Chr3_14507925	Chr3	14507925	4.11e-05	4.38657	5 kb	0.170176	0.0414918
WBSF	Chr3_14507755	Chr3	14507755	4.11e-05	4.38657	5 kb	0.170176	0.0414918
WBSF	Chr3_14507636	Chr3	14507636	4.11e-05	4.38657	5 kb	0.170176	0.0414918
WBSF	Chr3_14507576	Chr3	14507576	4.11e-05	4.38657	5 kb	0.170176	0.0414918
WBSF	Chr3_14507554	Chr3	14507554	4.11e-05	4.38657	5 kb	0.170176	0.0414918
WBSF	Chr3_14507527	Chr3	14507527	4.11e-05	4.38657	5 kb	0.170176	0.0414918
WBSF	Chr3_14507421	Chr3	14507421	4.11e-05	4.38657	5 kb	0.170176	0.0414918
WBSF	Chr3_14488500	Chr3	14488500	4.11e-05	4.38657	10 kb	0.170176	0.0414918
WBSF	Chr3_33825672	Chr3	33825672	4.11e-05	4.38654	Genic	0.125506	0.0306006
WBSF	Chr25_11062974	Chr25	11062974	4.11e-05	4.38612	Genic	0.102268	0.0249361
WBSF	Chr29_44324389	Chr29	44324389	4.12e-05	4.38551	50 kb	-0.108065	0.0263518
WBSF	Chr12_13670562	Chr12	13670562	4.12e-05	4.38543	50 kb	0.549303	0.133949
WBSF	Chr15_35715722	Chr15	35715722	4.12e-05	4.38543	Genic	-0.100362	0.0244738
WBSF	Chr13_34179755	Chr13	34179755	4.13e-05	4.38449	Genic	1.3502	0.329291
WBSF	Chr17_3914387	Chr17	3914387	4.13e-05	4.38438	Genic	0.253524	0.0618311
WBSF	Chr5_90456001	Chr5	90456001	4.13e-05	4.38415	50 kb	1.05642	0.257656
WBSF	Chr7_95476067	Chr7	95476067	4.13e-05	4.38365	50 kb	0.085382	0.0208255
WBSF	Chr8_46492653	Chr8	46492653	4.13e-05	4.38362	+100 kb	0.802102	0.195641
WBSF	Chr3_17876057	Chr3	17876057	4.14e-05	4.38298	10 kb	0.101649	0.0247955
WBSF	Chr15_35720858	Chr15	35720858	4.14e-05	4.38263	5 kb	-0.111427	0.0271818
WBSF	Chr15_35720603	Chr15	35720603	4.14e-05	4.38263	5 kb	-0.111427	0.0271818
WBSF	Chr15_35720420	Chr15	35720420	4.14e-05	4.38263	5 kb	-0.111427	0.0271818
WBSF	Chr15_35720265	Chr15	35720265	4.14e-05	4.38263	5 kb	-0.111427	0.0271818
WBSF	Chr15_35720082	Chr15	35720082	4.14e-05	4.38263	5 kb	-0.111427	0.0271818
WBSF	Chr15_35719934	Chr15	35719934	4.14e-05	4.38263	5 kb	-0.111427	0.0271818
WBSF	Chr15_35719901	Chr15	35719901	4.14e-05	4.38263	5 kb	-0.111427	0.0271818
WBSF	Chr15_35719858	Chr15	35719858	4.14e-05	4.38263	5 kb	-0.111427	0.0271818
WBSF	Chr15_35719839	Chr15	35719839	4.14e-05	4.38263	5 kb	-0.111427	0.0271818
WBSF	Chr15_35722489	Chr15	35722489	4.14e-05	4.38263	10 kb	-0.111427	0.0271818
WBSF	Chr15_35722338	Chr15	35722338	4.14e-05	4.38263	10 kb	-0.111427	0.0271818
WBSF	Chr15_35721980	Chr15	35721980	4.14e-05	4.38263	10 kb	-0.111427	0.0271818
WBSF	Chr15_35721627	Chr15	35721627	4.14e-05	4.38263	10 kb	-0.111427	0.0271818
WBSF	Chr15_35721577	Chr15	35721577	4.14e-05	4.38263	10 kb	-0.111427	0.0271818
WBSF	Chr15_35721555	Chr15	35721555	4.14e-05	4.38263	10 kb	-0.111427	0.0271818
WBSF	Chr15_35721297	Chr15	35721297	4.14e-05	4.38263	10 kb	-0.111427	0.0271818
WBSF	Chr15_35720961	Chr15	35720961	4.14e-05	4.38263	10 kb	-0.111427	0.0271818
WBSF	Chr16_55120731	Chr16	55120731	4.15e-05	4.38222	Genic	-0.0912383	0.0222581
WBSF	Chr2_56368237	Chr2	56368237	4.15e-05	4.38161	+100 kb	-0.102955	0.0251184
WBSF	Chr2_56367970	Chr2	56367970	4.15e-05	4.38161	+100 kb	-0.102955	0.0251184
WBSF	Chr2_56367887	Chr2	56367887	4.15e-05	4.38161	+100 kb	-0.102955	0.0251184
WBSF	Chr2_56365976	Chr2	56365976	4.15e-05	4.38161	+100 kb	-0.102955	0.0251184
WBSF	Chr2_56365895	Chr2	56365895	4.15e-05	4.38161	+100 kb	-0.102955	0.0251184
WBSF	Chr2_56365826	Chr2	56365826	4.15e-05	4.38161	+100 kb	-0.102955	0.0251184
WBSF	Chr2_56365821	Chr2	56365821	4.15e-05	4.38161	+100 kb	-0.102955	0.0251184
WBSF	Chr2_56365774	Chr2	56365774	4.15e-05	4.38161	+100 kb	-0.102955	0.0251184
WBSF	Chr2_56365704	Chr2	56365704	4.15e-05	4.38161	+100 kb	-0.102955	0.0251184
WBSF	Chr2_56365507	Chr2	56365507	4.15e-05	4.38161	+100 kb	-0.102955	0.0251184
WBSF	Chr2_56365391	Chr2	56365391	4.15e-05	4.38161	+100 kb	-0.102955	0.0251184
WBSF	Chr2_56365047	Chr2	56365047	4.15e-05	4.38161	+100 kb	-0.102955	0.0251184
WBSF	Chr2_56364917	Chr2	56364917	4.15e-05	4.38161	+100 kb	-0.102955	0.0251184
WBSF	Chr29_3841088	Chr29	3841088	4.16e-05	4.38105	+100 kb	-0.114121	0.0278447
WBSF	Chr3_13353622	Chr3	13353622	4.16e-05	4.381	+100 kb	0.243254	0.0593526
WBSF	Chr2_104843376	Chr2	104843376	4.16e-05	4.38062	50 kb	0.706715	0.172443
WBSF	Chr10_34783235	Chr10	34783235	4.17e-05	4.38003	50 kb	0.118629	0.0289483
WBSF	Chr13_17758041	Chr13	17758041	4.18e-05	4.3793	Genic	0.456407	0.111385
WBSF	Chr29_44504224	Chr29	44504224	4.18e-05	4.37864	Genic	0.115479	0.0281848
WBSF	Chr29_44515747	Chr29	44515747	4.18e-05	4.37864	50 kb	0.115479	0.0281848
WBSF	Chr29_44515740	Chr29	44515740	4.18e-05	4.37864	50 kb	0.115479	0.0281848
WBSF	Chr29_44515724	Chr29	44515724	4.18e-05	4.37864	50 kb	0.115479	0.0281848
WBSF	Chr29_46849789	Chr29	46849789	4.18e-05	4.37832	Genic	0.100427	0.0245121
WBSF	Chr29_46848937	Chr29	46848937	4.18e-05	4.37832	Genic	0.100427	0.0245121
WBSF	Chr28_131830	Chr28	131830	4.19e-05	4.37813	100 kb	-0.356854	0.0871028
WBSF	Chr2_62877779	Chr2	62877779	4.19e-05	4.37773	Genic	1.05186	0.256756
WBSF	Chr25_18204359	Chr25	18204359	4.19e-05	4.37766	5 kb	0.0912093	0.0222642
WBSF	Chr2_56374247	Chr2	56374247	4.19e-05	4.37738	+100 kb	-0.0814253	0.0198767
WBSF	Chr29_3829539	Chr29	3829539	4.21e-05	4.37523	+100 kb	-0.116112	0.0283518
WBSF	Chr29_3968587	Chr29	3968587	4.22e-05	4.37444	+100 kb	-0.135652	0.0331265
WBSF	Chr19_21396966	Chr19	21396966	4.23e-05	4.37368	Genic	1.3401	0.327289
WBSF	Chr11_698546	Chr11	698546	4.23e-05	4.37357	+100 kb	0.307325	0.0750581
WBSF	Chr17_3921475	Chr17	3921475	4.23e-05	4.37348	Genic	0.259651	0.0634154
WBSF	Chr17_3916600	Chr17	3916600	4.23e-05	4.37348	Genic	0.259651	0.0634154
WBSF	Chr20_6211374	Chr20	6211374	4.24e-05	4.37296	10 kb	1.05426	0.257503
WBSF	Chr29_2129926	Chr29	2129926	4.24e-05	4.37266	Genic	-0.146345	0.0357462
WBSF	Chr29_2128547	Chr29	2128547	4.24e-05	4.37266	Genic	-0.146345	0.0357462
WBSF	Chr2_56369420	Chr2	56369420	4.26e-05	4.371	+100 kb	-0.102957	0.0251536
WBSF	Chr2_56369412	Chr2	56369412	4.26e-05	4.371	+100 kb	-0.102957	0.0251536
WBSF	Chr2_56369327	Chr2	56369327	4.26e-05	4.371	+100 kb	-0.102957	0.0251536
WBSF	Chr16_6022802	Chr16	6022802	4.27e-05	4.36952	50 kb	0.630317	0.154024
WBSF	Chr2_54926322	Chr2	54926322	4.28e-05	4.36876	+100 kb	-0.0889687	0.0217425
WBSF	Chr24_13808744	Chr24	13808744	4.29e-05	4.36793	+100 kb	0.123949	0.0302943
WBSF	Chr24_13808603	Chr24	13808603	4.29e-05	4.36793	+100 kb	0.123949	0.0302943
WBSF	Chr24_13808509	Chr24	13808509	4.29e-05	4.36793	+100 kb	0.123949	0.0302943
WBSF	Chr24_13808412	Chr24	13808412	4.29e-05	4.36793	+100 kb	0.123949	0.0302943
WBSF	Chr24_13808259	Chr24	13808259	4.29e-05	4.36793	+100 kb	0.123949	0.0302943
WBSF	Chr24_13807993	Chr24	13807993	4.29e-05	4.36793	+100 kb	0.123949	0.0302943
WBSF	Chr24_13807974	Chr24	13807974	4.29e-05	4.36793	+100 kb	0.123949	0.0302943
WBSF	Chr24_13807821	Chr24	13807821	4.29e-05	4.36793	+100 kb	0.123949	0.0302943
WBSF	Chr24_13807694	Chr24	13807694	4.29e-05	4.36793	+100 kb	0.123949	0.0302943
WBSF	Chr24_13807640	Chr24	13807640	4.29e-05	4.36793	+100 kb	0.123949	0.0302943
WBSF	Chr24_13807564	Chr24	13807564	4.29e-05	4.36793	+100 kb	0.123949	0.0302943
WBSF	Chr24_13807497	Chr24	13807497	4.29e-05	4.36793	+100 kb	0.123949	0.0302943
WBSF	Chr24_13807439	Chr24	13807439	4.29e-05	4.36793	+100 kb	0.123949	0.0302943
WBSF	Chr24_13807388	Chr24	13807388	4.29e-05	4.36793	+100 kb	0.123949	0.0302943
WBSF	Chr24_13807111	Chr24	13807111	4.29e-05	4.36793	+100 kb	0.123949	0.0302943
WBSF	Chr24_13807065	Chr24	13807065	4.29e-05	4.36793	+100 kb	0.123949	0.0302943
WBSF	Chr22_33263663	Chr22	33263663	4.29e-05	4.36775	Genic	-0.289858	0.0708458
WBSF	Chr6_87623174	Chr6	87623174	4.29e-05	4.36772	5 kb	0.676793	0.165419
WBSF	Chr29_44087629	Chr29	44087629	4.3e-05	4.36687	Genic	0.105351	0.0257525
WBSF	Chr14_38668971	Chr14	38668971	4.3e-05	4.36683	100 kb	-0.142564	0.0348492
WBSF	Chr17_66159459	Chr17	66159459	4.3e-05	4.36644	Genic	-0.0885479	0.0216462
WBSF	Chr29_47523497	Chr29	47523497	4.3e-05	4.36615	50 kb	1.16928	0.285851
WBSF	Chr27_5966083	Chr27	5966083	4.31e-05	4.36557	50 kb	0.1203	0.0294116
WBSF	Chr1_129240519	Chr1	129240519	4.31e-05	4.36536	50 kb	1.33842	0.327233
WBSF	Chr29_46853080	Chr29	46853080	4.31e-05	4.36515	Genic	0.100191	0.0244965
WBSF	Chr29_46852947	Chr29	46852947	4.31e-05	4.36515	Genic	0.100191	0.0244965
WBSF	Chr29_46852796	Chr29	46852796	4.31e-05	4.36515	Genic	0.100191	0.0244965
WBSF	Chr11_50319427	Chr11	50319427	4.32e-05	4.36489	50 kb	1.35731	0.331872
WBSF	Chr17_5532483	Chr17	5532483	4.32e-05	4.36434	100 kb	-0.0875594	0.0214104
WBSF	Chr15_29033287	Chr15	29033287	4.32e-05	4.36433	50 kb	1.33303	0.32596
WBSF	Chr12_56745697	Chr12	56745697	4.33e-05	4.36362	+100 kb	-0.0915569	0.02239
WBSF	Chr3_23072668	Chr3	23072668	4.33e-05	4.36309	10 kb	-0.205096	0.0501593
WBSF	Chr24_35707483	Chr24	35707483	4.34e-05	4.363	Genic	0.335798	0.0821252
WBSF	Chr24_35703382	Chr24	35703382	4.34e-05	4.363	Genic	0.335798	0.0821252
WBSF	Chr24_35701592	Chr24	35701592	4.34e-05	4.363	Genic	0.335798	0.0821252
WBSF	Chr6_69800856	Chr6	69800856	4.34e-05	4.36269	+100 kb	0.945535	0.231256
WBSF	Chr3_12722223	Chr3	12722223	4.34e-05	4.36212	5 kb	0.114456	0.0279954
WBSF	Chr11_101662196	Chr11	101662196	4.35e-05	4.36185	Genic	0.390052	0.0954083
WBSF	Chr12_46761495	Chr12	46761495	4.35e-05	4.36181	+100 kb	-0.139116	0.0340286
WBSF	Chr6_75393485	Chr6	75393485	4.35e-05	4.36163	+100 kb	1.01375	0.247974
WBSF	Chr6_75388797	Chr6	75388797	4.35e-05	4.36163	+100 kb	1.01375	0.247974
WBSF	Chr6_75388387	Chr6	75388387	4.35e-05	4.36163	+100 kb	1.01375	0.247974
WBSF	Chr6_75383665	Chr6	75383665	4.35e-05	4.36163	+100 kb	1.01375	0.247974
WBSF	Chr6_35825601	Chr6	35825601	4.36e-05	4.36032	Genic	-0.353721	0.086539
WBSF	Chr20_51760670	Chr20	51760670	4.36e-05	4.3603	+100 kb	-0.177435	0.0434101
WBSF	Chr9_101806	Chr9	101806	4.37e-05	4.35994	5 kb	1.33746	0.327231
WBSF	Chr5_59748367	Chr5	59748367	4.38e-05	4.35902	50 kb	1.12607	0.275543
WBSF	Chr10_82819821	Chr10	82819821	4.38e-05	4.35899	50 kb	-0.134944	0.0330201
WBSF	Chr25_20146996	Chr25	20146996	4.38e-05	4.35858	Genic	0.140292	0.0343306
WBSF	Chr25_20146866	Chr25	20146866	4.38e-05	4.35858	Genic	0.140292	0.0343306
WBSF	Chr25_20146824	Chr25	20146824	4.38e-05	4.35858	Genic	0.140292	0.0343306
WBSF	Chr25_20146800	Chr25	20146800	4.38e-05	4.35858	Genic	0.140292	0.0343306
WBSF	Chr25_20146746	Chr25	20146746	4.38e-05	4.35858	Genic	0.140292	0.0343306
WBSF	Chr25_20146701	Chr25	20146701	4.38e-05	4.35858	Genic	0.140292	0.0343306
WBSF	Chr25_20146694	Chr25	20146694	4.38e-05	4.35858	Genic	0.140292	0.0343306
WBSF	Chr25_20146656	Chr25	20146656	4.38e-05	4.35858	Genic	0.140292	0.0343306
WBSF	Chr25_20146597	Chr25	20146597	4.38e-05	4.35858	Genic	0.140292	0.0343306
WBSF	Chr12_66930369	Chr12	66930369	4.39e-05	4.35777	Genic	0.558915	0.136786
WBSF	Chr19_54208837	Chr19	54208837	4.39e-05	4.35735	50 kb	1.23054	0.301172
WBSF	Chr4_37748279	Chr4	37748279	4.4e-05	4.35656	Genic	0.944961	0.231301
WBSF	Chr25_28007635	Chr25	28007635	4.4e-05	4.35627	Genic	0.121749	0.0298021
WBSF	Chr15_68903069	Chr15	68903069	4.41e-05	4.35601	100 kb	0.993643	0.243235
WBSF	Chr17_66978539	Chr17	66978539	4.41e-05	4.3559	100 kb	-0.34224	0.0837784
WBSF	Chr12_41186605	Chr12	41186605	4.41e-05	4.35576	+100 kb	-0.371953	0.0910538
WBSF	Chr29_3838753	Chr29	3838753	4.42e-05	4.35472	+100 kb	-0.109806	0.0268841
WBSF	Chr29_3053794	Chr29	3053794	4.43e-05	4.35345	+100 kb	0.132646	0.0324815
WBSF	Chr13_43500280	Chr13	43500280	4.43e-05	4.35335	10 kb	-0.103293	0.0252941
WBSF	Chr16_78263752	Chr16	78263752	4.44e-05	4.35218	Genic	0.100563	0.0246293
WBSF	Chr29_41964838	Chr29	41964838	4.46e-05	4.35114	Genic	-0.076356	0.0187032
WBSF	Chr6_93810456	Chr6	93810456	4.46e-05	4.35106	100 kb	-0.289098	0.0708145
WBSF	Chr29_44870343	Chr29	44870343	4.46e-05	4.35083	50 kb	0.102007	0.0249874
WBSF	Chr29_44865261	Chr29	44865261	4.47e-05	4.35013	50 kb	0.120631	0.0295521
WBSF	Chr12_84024991	Chr12	84024991	4.47e-05	4.3499	+100 kb	0.495386	0.121363
WBSF	Chr19_8344855	Chr19	8344855	4.47e-05	4.34921	+100 kb	0.946027	0.231785
WBSF	Chr2_56375294	Chr2	56375294	4.48e-05	4.34906	+100 kb	-0.102591	0.0251362
WBSF	Chr2_56375276	Chr2	56375276	4.48e-05	4.34906	+100 kb	-0.102591	0.0251362
WBSF	Chr2_56375150	Chr2	56375150	4.48e-05	4.34906	+100 kb	-0.102591	0.0251362
WBSF	Chr2_56374840	Chr2	56374840	4.48e-05	4.34906	+100 kb	-0.102591	0.0251362
WBSF	Chr2_56374656	Chr2	56374656	4.48e-05	4.34906	+100 kb	-0.102591	0.0251362
WBSF	Chr2_56374577	Chr2	56374577	4.48e-05	4.34906	+100 kb	-0.102591	0.0251362
WBSF	Chr2_56372096	Chr2	56372096	4.48e-05	4.34906	+100 kb	-0.102591	0.0251362
WBSF	Chr2_56372084	Chr2	56372084	4.48e-05	4.34906	+100 kb	-0.102591	0.0251362
WBSF	Chr2_56371499	Chr2	56371499	4.48e-05	4.34906	+100 kb	-0.102591	0.0251362
WBSF	Chr2_56371396	Chr2	56371396	4.48e-05	4.34906	+100 kb	-0.102591	0.0251362
WBSF	Chr2_56370527	Chr2	56370527	4.48e-05	4.34906	+100 kb	-0.102591	0.0251362
WBSF	Chr2_56370343	Chr2	56370343	4.48e-05	4.34906	+100 kb	-0.102591	0.0251362
WBSF	Chr2_56370260	Chr2	56370260	4.48e-05	4.34906	+100 kb	-0.102591	0.0251362
WBSF	Chr2_56370130	Chr2	56370130	4.48e-05	4.34906	+100 kb	-0.102591	0.0251362
WBSF	Chr2_56370085	Chr2	56370085	4.48e-05	4.34906	+100 kb	-0.102591	0.0251362
WBSF	Chr2_56370064	Chr2	56370064	4.48e-05	4.34906	+100 kb	-0.102591	0.0251362
WBSF	Chr2_56370043	Chr2	56370043	4.48e-05	4.34906	+100 kb	-0.102591	0.0251362
WBSF	Chr2_56370035	Chr2	56370035	4.48e-05	4.34906	+100 kb	-0.102591	0.0251362
WBSF	Chr2_56370026	Chr2	56370026	4.48e-05	4.34906	+100 kb	-0.102591	0.0251362
WBSF	Chr2_56370007	Chr2	56370007	4.48e-05	4.34906	+100 kb	-0.102591	0.0251362
WBSF	Chr2_56368905	Chr2	56368905	4.48e-05	4.34906	+100 kb	-0.102591	0.0251362
WBSF	Chr2_56368852	Chr2	56368852	4.48e-05	4.34906	+100 kb	-0.102591	0.0251362
WBSF	Chr2_56368834	Chr2	56368834	4.48e-05	4.34906	+100 kb	-0.102591	0.0251362
WBSF	Chr2_56368783	Chr2	56368783	4.48e-05	4.34906	+100 kb	-0.102591	0.0251362
WBSF	Chr2_56368759	Chr2	56368759	4.48e-05	4.34906	+100 kb	-0.102591	0.0251362
WBSF	Chr2_56368727	Chr2	56368727	4.48e-05	4.34906	+100 kb	-0.102591	0.0251362
WBSF	Chr2_56368626	Chr2	56368626	4.48e-05	4.34906	+100 kb	-0.102591	0.0251362
WBSF	Chr2_56368571	Chr2	56368571	4.48e-05	4.34906	+100 kb	-0.102591	0.0251362
WBSF	Chr2_56368508	Chr2	56368508	4.48e-05	4.34906	+100 kb	-0.102591	0.0251362
WBSF	Chr2_56368419	Chr2	56368419	4.48e-05	4.34906	+100 kb	-0.102591	0.0251362
WBSF	Chr2_56368367	Chr2	56368367	4.48e-05	4.34906	+100 kb	-0.102591	0.0251362
WBSF	Chr2_56368273	Chr2	56368273	4.48e-05	4.34906	+100 kb	-0.102591	0.0251362
WBSF	Chr2_56368010	Chr2	56368010	4.48e-05	4.34906	+100 kb	-0.102591	0.0251362
WBSF	Chr2_56367773	Chr2	56367773	4.48e-05	4.34906	+100 kb	-0.102591	0.0251362
WBSF	Chr2_56367664	Chr2	56367664	4.48e-05	4.34906	+100 kb	-0.102591	0.0251362
WBSF	Chr2_56367620	Chr2	56367620	4.48e-05	4.34906	+100 kb	-0.102591	0.0251362
WBSF	Chr2_56365365	Chr2	56365365	4.48e-05	4.34906	+100 kb	-0.102591	0.0251362
WBSF	Chr2_56365352	Chr2	56365352	4.48e-05	4.34906	+100 kb	-0.102591	0.0251362
WBSF	Chr2_56365335	Chr2	56365335	4.48e-05	4.34906	+100 kb	-0.102591	0.0251362
WBSF	Chr2_56365273	Chr2	56365273	4.48e-05	4.34906	+100 kb	-0.102591	0.0251362
WBSF	Chr2_56365254	Chr2	56365254	4.48e-05	4.34906	+100 kb	-0.102591	0.0251362
WBSF	Chr2_56365217	Chr2	56365217	4.48e-05	4.34906	+100 kb	-0.102591	0.0251362
WBSF	Chr2_56364972	Chr2	56364972	4.48e-05	4.34906	+100 kb	-0.102591	0.0251362
WBSF	Chr2_56364950	Chr2	56364950	4.48e-05	4.34906	+100 kb	-0.102591	0.0251362
WBSF	Chr2_56364863	Chr2	56364863	4.48e-05	4.34906	+100 kb	-0.102591	0.0251362
WBSF	Chr2_56364846	Chr2	56364846	4.48e-05	4.34906	+100 kb	-0.102591	0.0251362
WBSF	Chr2_56364516	Chr2	56364516	4.48e-05	4.34906	+100 kb	-0.102591	0.0251362
WBSF	Chr2_56364509	Chr2	56364509	4.48e-05	4.34906	+100 kb	-0.102591	0.0251362
WBSF	Chr2_56364450	Chr2	56364450	4.48e-05	4.34906	+100 kb	-0.102591	0.0251362
WBSF	Chr2_56364262	Chr2	56364262	4.48e-05	4.34906	+100 kb	-0.102591	0.0251362
WBSF	Chr2_56364149	Chr2	56364149	4.48e-05	4.34906	+100 kb	-0.102591	0.0251362
WBSF	Chr2_56363944	Chr2	56363944	4.48e-05	4.34906	+100 kb	-0.102591	0.0251362
WBSF	Chr2_56363904	Chr2	56363904	4.48e-05	4.34906	+100 kb	-0.102591	0.0251362
WBSF	Chr2_56363852	Chr2	56363852	4.48e-05	4.34906	+100 kb	-0.102591	0.0251362
WBSF	Chr2_56363822	Chr2	56363822	4.48e-05	4.34906	+100 kb	-0.102591	0.0251362
WBSF	Chr2_56363792	Chr2	56363792	4.48e-05	4.34906	+100 kb	-0.102591	0.0251362
WBSF	Chr2_56363571	Chr2	56363571	4.48e-05	4.34906	+100 kb	-0.102591	0.0251362
WBSF	Chr29_3966447	Chr29	3966447	4.48e-05	4.34893	+100 kb	-0.137397	0.0336647
WBSF	Chr13_81338457	Chr13	81338457	4.49e-05	4.34778	+100 kb	1.05548	0.258652
WBSF	Chr3_608853	Chr3	608853	4.49e-05	4.34775	Genic	0.152153	0.0372861
WBSF	Chr29_10371227	Chr29	10371227	4.51e-05	4.34548	+100 kb	1.32176	0.324002
WBSF	Chr9_25906457	Chr9	25906457	4.52e-05	4.34516	50 kb	-0.109845	0.0269273
WBSF	Chr22_30010174	Chr22	30010174	4.52e-05	4.34472	10 kb	-0.104236	0.0255539
WBSF	Chr10_85045059	Chr10	85045059	4.53e-05	4.34352	Genic	0.0835969	0.0204973
WBSF	Chr11_1338057	Chr11	1338057	4.54e-05	4.34263	Genic	0.416615	0.102163
WBSF	Chr14_321746	Chr14	321746	4.54e-05	4.34258	5 kb	-0.0882808	0.0216484
WBSF	Chr29_41961478	Chr29	41961478	4.54e-05	4.34251	Genic	-0.0766253	0.0187904
WBSF	Chr5_10335479	Chr5	10335479	4.55e-05	4.34239	5 kb	-0.132709	0.032544
WBSF	Chr7_8152988	Chr7	8152988	4.55e-05	4.34229	5 kb	-0.111277	0.0272887
WBSF	Chr3_12754194	Chr3	12754194	4.56e-05	4.3406	50 kb	0.115558	0.0283447
WBSF	Chr2_54903830	Chr2	54903830	4.57e-05	4.34033	+100 kb	-0.128873	0.031612
WBSF	Chr3_17879068	Chr3	17879068	4.57e-05	4.33991	5 kb	0.101059	0.0247906
WBSF	Chr29_46843477	Chr29	46843477	4.58e-05	4.33938	Genic	0.0863824	0.0211918
WBSF	Chr29_44324986	Chr29	44324986	4.58e-05	4.33925	50 kb	-0.0886483	0.0217481
WBSF	Chr6_43655241	Chr6	43655241	4.59e-05	4.33838	50 kb	0.113525	0.0278542
WBSF	Chr16_29840923	Chr16	29840923	4.59e-05	4.33831	5 kb	-0.12154	0.029821
WBSF	Chr21_70665268	Chr21	70665268	4.59e-05	4.33789	50 kb	0.686598	0.168473
WBSF	Chr9_42946311	Chr9	42946311	4.6e-05	4.33718	Genic	-0.135049	0.0331406
WBSF	Chr18_63519306	Chr18	63519306	4.61e-05	4.3359	5 kb	1.32958	0.326328
WBSF	Chr14_61299920	Chr14	61299920	4.64e-05	4.33303	Genic	1.20682	0.296311
WBSF	Chr9_72078029	Chr9	72078029	4.65e-05	4.33296	100 kb	0.272796	0.0669803
WBSF	Chr18_26693392	Chr18	26693392	4.65e-05	4.33225	100 kb	0.0978179	0.0240197
WBSF	Chr18_26693351	Chr18	26693351	4.65e-05	4.33225	100 kb	0.0978179	0.0240197
WBSF	Chr18_26693316	Chr18	26693316	4.65e-05	4.33225	100 kb	0.0978179	0.0240197
WBSF	Chr29_47159270	Chr29	47159270	4.66e-05	4.33193	100 kb	1.21384	0.298078
WBSF	Chr13_43492513	Chr13	43492513	4.67e-05	4.33084	5 kb	-0.103244	0.0253568
WBSF	Chr3_14502885	Chr3	14502885	4.68e-05	4.32972	Genic	0.169008	0.0415146
WBSF	Chr22_47630491	Chr22	47630491	4.68e-05	4.32961	10 kb	-0.18961	0.046576
WBSF	Chr6_64184444	Chr6	64184444	4.69e-05	4.32901	+100 kb	1.11834	0.274731
WBSF	Chr15_35716990	Chr15	35716990	4.71e-05	4.32668	5 kb	-0.0983752	0.0241743
WBSF	Chr10_96065481	Chr10	96065481	4.72e-05	4.32622	+100 kb	-0.113235	0.0278276
WBSF	Chr26_11312524	Chr26	11312524	4.73e-05	4.32516	Genic	-0.304642	0.0748766
WBSF	Chr7_85705332	Chr7	85705332	4.73e-05	4.32506	Genic	0.103071	0.0253336
WBSF	Chr14_3908463	Chr14	3908463	4.73e-05	4.32487	Genic	-0.0894107	0.0219766
WBSF	Chr9_44079602	Chr9	44079602	4.73e-05	4.32483	100 kb	-0.0949709	0.0233435
WBSF	Chr25_18716726	Chr25	18716726	4.74e-05	4.3245	Genic	0.579439	0.14243
WBSF	Chr2_39461255	Chr2	39461255	4.74e-05	4.32444	100 kb	0.100519	0.0247085
WBSF	Chr26_11916251	Chr26	11916251	4.74e-05	4.32396	50 kb	-0.0912046	0.0224203
WBSF	Chr26_11915629	Chr26	11915629	4.74e-05	4.32396	50 kb	-0.0912046	0.0224203
WBSF	Chr2_39463559	Chr2	39463559	4.74e-05	4.32382	+100 kb	0.101427	0.0249336
WBSF	Chr26_21622474	Chr26	21622474	4.75e-05	4.32354	10 kb	1.12107	0.275602
WBSF	Chr8_71211919	Chr8	71211919	4.76e-05	4.32268	50 kb	-0.140323	0.0345005
WBSF	Chr1_24777101	Chr1	24777101	4.76e-05	4.32265	50 kb	-0.119135	0.0292913
WBSF	Chr10_18275972	Chr10	18275972	4.76e-05	4.32224	+100 kb	1.14167	0.280713
WBSF	Chr3_14447094	Chr3	14447094	4.76e-05	4.32211	50 kb	0.170251	0.0418621
WBSF	Chr3_14445476	Chr3	14445476	4.76e-05	4.32211	50 kb	0.170251	0.0418621
WBSF	Chr3_14444244	Chr3	14444244	4.76e-05	4.32211	50 kb	0.170251	0.0418621
WBSF	Chr3_14442492	Chr3	14442492	4.76e-05	4.32211	50 kb	0.170251	0.0418621
WBSF	Chr2_47780247	Chr2	47780247	4.77e-05	4.32107	50 kb	1.32902	0.32683
WBSF	Chr14_56048721	Chr14	56048721	4.78e-05	4.32095	50 kb	-0.188945	0.0464658
WBSF	Chr29_31270112	Chr29	31270112	4.78e-05	4.32043	+100 kb	0.103989	0.025575
WBSF	Chr22_29992570	Chr22	29992570	4.79e-05	4.31991	50 kb	-0.104016	0.0255832
WBSF	Chr22_30025517	Chr22	30025517	4.79e-05	4.31958	Genic	-0.103857	0.0255454
WBSF	Chr22_30025143	Chr22	30025143	4.79e-05	4.31958	Genic	-0.103857	0.0255454
WBSF	Chr22_30025073	Chr22	30025073	4.79e-05	4.31958	Genic	-0.103857	0.0255454
WBSF	Chr22_30024040	Chr22	30024040	4.79e-05	4.31958	Genic	-0.103857	0.0255454
WBSF	Chr22_30023509	Chr22	30023509	4.79e-05	4.31958	Genic	-0.103857	0.0255454
WBSF	Chr22_30022540	Chr22	30022540	4.79e-05	4.31958	Genic	-0.103857	0.0255454
WBSF	Chr29_3840536	Chr29	3840536	4.79e-05	4.31942	+100 kb	-0.111758	0.0274892
WBSF	Chr29_44035179	Chr29	44035179	4.8e-05	4.31887	50 kb	0.0869163	0.0213805
WBSF	Chr29_20236250	Chr29	20236250	4.81e-05	4.3179	50 kb	0.116562	0.0286766
WBSF	Chr15_35715886	Chr15	35715886	4.82e-05	4.31685	Genic	-0.0985586	0.0242508
WBSF	Chr21_27240595	Chr21	27240595	4.83e-05	4.31599	Genic	0.557022	0.137074
WBSF	Chr22_42018576	Chr22	42018576	4.84e-05	4.31476	Genic	-0.10613	0.0261211
WBSF	Chr28_14582580	Chr28	14582580	4.84e-05	4.31474	100 kb	0.893798	0.219985
WBSF	Chr8_28169675	Chr8	28169675	4.85e-05	4.31396	+100 kb	1.32407	0.325919
WBSF	Chr16_18608449	Chr16	18608449	4.85e-05	4.31384	+100 kb	0.0964787	0.0237485
WBSF	Chr4_97443940	Chr4	97443940	4.88e-05	4.31175	Genic	0.194517	0.0478942
WBSF	Chr7_85704814	Chr7	85704814	4.89e-05	4.31086	Genic	0.102668	0.0252821
WBSF	Chr5_99828624	Chr5	99828624	4.9e-05	4.31012	Genic	0.109575	0.0269854
WBSF	Chr16_11999691	Chr16	11999691	4.9e-05	4.30954	+100 kb	0.890698	0.219373
WBSF	Chr26_39534669	Chr26	39534669	4.9e-05	4.30938	100 kb	1.05323	0.259408
WBSF	Chr1_77070187	Chr1	77070187	4.91e-05	4.30919	50 kb	0.889115	0.218993
WBSF	Chr22_49905724	Chr22	49905724	4.91e-05	4.30912	Genic	1.22931	0.302787
WBSF	Chr2_56371712	Chr2	56371712	4.91e-05	4.30851	+100 kb	-0.101685	0.0250478
WBSF	Chr2_56371229	Chr2	56371229	4.91e-05	4.30851	+100 kb	-0.101685	0.0250478
WBSF	Chr2_56371217	Chr2	56371217	4.91e-05	4.30851	+100 kb	-0.101685	0.0250478
WBSF	Chr2_56371195	Chr2	56371195	4.91e-05	4.30851	+100 kb	-0.101685	0.0250478
WBSF	Chr2_56371144	Chr2	56371144	4.91e-05	4.30851	+100 kb	-0.101685	0.0250478
WBSF	Chr2_56370914	Chr2	56370914	4.91e-05	4.30851	+100 kb	-0.101685	0.0250478
WBSF	Chr2_56370836	Chr2	56370836	4.91e-05	4.30851	+100 kb	-0.101685	0.0250478
WBSF	Chr2_56370730	Chr2	56370730	4.91e-05	4.30851	+100 kb	-0.101685	0.0250478
WBSF	Chr2_56370628	Chr2	56370628	4.91e-05	4.30851	+100 kb	-0.101685	0.0250478
WBSF	Chr2_56370604	Chr2	56370604	4.91e-05	4.30851	+100 kb	-0.101685	0.0250478
WBSF	Chr2_56370567	Chr2	56370567	4.91e-05	4.30851	+100 kb	-0.101685	0.0250478
WBSF	Chr10_78283207	Chr10	78283207	4.92e-05	4.30786	+100 kb	0.544458	0.134126
WBSF	Chr9_53819536	Chr9	53819536	4.92e-05	4.30782	10 kb	0.684525	0.168632
WBSF	Chr2_56368258	Chr2	56368258	4.93e-05	4.30743	+100 kb	-0.10198	0.0251239
WBSF	Chr2_56368088	Chr2	56368088	4.93e-05	4.30743	+100 kb	-0.10198	0.0251239
WBSF	Chr2_56367951	Chr2	56367951	4.93e-05	4.30743	+100 kb	-0.10198	0.0251239
WBSF	Chr11_55103399	Chr11	55103399	4.93e-05	4.30715	Genic	0.676105	0.166573
WBSF	Chr6_4081081	Chr6	4081081	4.93e-05	4.30694	50 kb	0.225491	0.0555559
WBSF	Chr6_4081011	Chr6	4081011	4.93e-05	4.30694	50 kb	0.225491	0.0555559
WBSF	Chr6_4080991	Chr6	4080991	4.93e-05	4.30694	50 kb	0.225491	0.0555559
WBSF	Chr6_4080925	Chr6	4080925	4.93e-05	4.30694	50 kb	0.225491	0.0555559
WBSF	Chr6_4080763	Chr6	4080763	4.93e-05	4.30694	50 kb	0.225491	0.0555559
WBSF	Chr6_4080697	Chr6	4080697	4.93e-05	4.30694	50 kb	0.225491	0.0555559
WBSF	Chr6_4080683	Chr6	4080683	4.93e-05	4.30694	50 kb	0.225491	0.0555559
WBSF	Chr6_4080473	Chr6	4080473	4.93e-05	4.30694	50 kb	0.225491	0.0555559
WBSF	Chr6_4080464	Chr6	4080464	4.93e-05	4.30694	50 kb	0.225491	0.0555559
WBSF	Chr6_4080329	Chr6	4080329	4.93e-05	4.30694	50 kb	0.225491	0.0555559
WBSF	Chr6_4080284	Chr6	4080284	4.93e-05	4.30694	50 kb	0.225491	0.0555559
WBSF	Chr6_4080183	Chr6	4080183	4.93e-05	4.30694	50 kb	0.225491	0.0555559
WBSF	Chr6_4080127	Chr6	4080127	4.93e-05	4.30694	50 kb	0.225491	0.0555559
WBSF	Chr6_4080007	Chr6	4080007	4.93e-05	4.30694	50 kb	0.225491	0.0555559
WBSF	Chr6_4079148	Chr6	4079148	4.93e-05	4.30694	50 kb	0.225491	0.0555559
WBSF	Chr6_4078973	Chr6	4078973	4.93e-05	4.30694	50 kb	0.225491	0.0555559
WBSF	Chr6_4078832	Chr6	4078832	4.93e-05	4.30694	50 kb	0.225491	0.0555559
WBSF	Chr6_4078826	Chr6	4078826	4.93e-05	4.30694	50 kb	0.225491	0.0555559
WBSF	Chr6_4078808	Chr6	4078808	4.93e-05	4.30694	50 kb	0.225491	0.0555559
WBSF	Chr6_4078769	Chr6	4078769	4.93e-05	4.30694	50 kb	0.225491	0.0555559
WBSF	Chr6_4078759	Chr6	4078759	4.93e-05	4.30694	50 kb	0.225491	0.0555559
WBSF	Chr6_4078565	Chr6	4078565	4.93e-05	4.30694	50 kb	0.225491	0.0555559
WBSF	Chr6_4078497	Chr6	4078497	4.93e-05	4.30694	50 kb	0.225491	0.0555559
WBSF	Chr6_4078060	Chr6	4078060	4.93e-05	4.30694	50 kb	0.225491	0.0555559
WBSF	Chr6_4078055	Chr6	4078055	4.93e-05	4.30694	50 kb	0.225491	0.0555559
WBSF	Chr6_4078035	Chr6	4078035	4.93e-05	4.30694	50 kb	0.225491	0.0555559
WBSF	Chr6_4077998	Chr6	4077998	4.93e-05	4.30694	50 kb	0.225491	0.0555559
WBSF	Chr6_4077954	Chr6	4077954	4.93e-05	4.30694	50 kb	0.225491	0.0555559
WBSF	Chr6_4077909	Chr6	4077909	4.93e-05	4.30694	50 kb	0.225491	0.0555559
WBSF	Chr6_4077799	Chr6	4077799	4.93e-05	4.30694	50 kb	0.225491	0.0555559
WBSF	Chr6_4077626	Chr6	4077626	4.93e-05	4.30694	50 kb	0.225491	0.0555559
WBSF	Chr12_6384897	Chr12	6384897	4.94e-05	4.30623	+100 kb	0.934777	0.23033
WBSF	Chr25_7933437	Chr25	7933437	4.95e-05	4.30551	Genic	1.1202	0.276046
WBSF	Chr3_17879252	Chr3	17879252	4.95e-05	4.30501	5 kb	0.100522	0.0247727
WBSF	Chr3_17878962	Chr3	17878962	4.95e-05	4.30501	5 kb	0.100522	0.0247727
WBSF	Chr3_17877826	Chr3	17877826	4.95e-05	4.30501	10 kb	0.100522	0.0247727
WBSF	Chr3_17876222	Chr3	17876222	4.95e-05	4.30501	10 kb	0.100522	0.0247727
WBSF	Chr3_17876088	Chr3	17876088	4.95e-05	4.30501	10 kb	0.100522	0.0247727
WBSF	Chr8_37662803	Chr8	37662803	4.96e-05	4.30474	10 kb	0.47837	0.117894
WBSF	Chr2_108861430	Chr2	108861430	4.98e-05	4.30306	+100 kb	0.353027	0.0870228
WBSF	Chr3_12745603	Chr3	12745603	4.98e-05	4.30236	50 kb	0.128839	0.0317625
WBSF	Chr29_44018581	Chr29	44018581	4.99e-05	4.30183	50 kb	-0.0845608	0.020848
WBSF	Chr10_31663624	Chr10	31663624	4.99e-05	4.30177	+100 kb	0.985638	0.243006
WBSF	Chr12_4954063	Chr12	4954063	5.02e-05	4.29972	+100 kb	0.152766	0.0376742
WBSF	Chr9_21918511	Chr9	21918511	5.02e-05	4.29907	100 kb	-0.203925	0.050295
WBSF	Chr7_45721928	Chr7	45721928	5.02e-05	4.29898	Genic	0.941709	0.232261
WBSF	Chr1_131989350	Chr1	131989350	5.03e-05	4.2988	Genic	-0.858998	0.211867
WBSF	Chr3_12746196	Chr3	12746196	5.03e-05	4.29879	50 kb	0.126601	0.0312255
WBSF	Chr10_71804576	Chr10	71804576	5.03e-05	4.29823	Genic	1.0509	0.259218
WBSF	Chr4_34300711	Chr4	34300711	5.03e-05	4.29815	+100 kb	0.366791	0.0904746
WBSF	Chr29_24640989	Chr29	24640989	5.03e-05	4.29812	50 kb	0.117243	0.0289198
WBSF	Chr11_90995877	Chr11	90995877	5.04e-05	4.29717	+100 kb	-0.0925858	0.0228407
WBSF	Chr11_90993800	Chr11	90993800	5.04e-05	4.29717	+100 kb	-0.0925858	0.0228407
WBSF	Chr10_27501940	Chr10	27501940	5.05e-05	4.29635	50 kb	-0.192694	0.0475422
WBSF	Chr25_20146515	Chr25	20146515	5.06e-05	4.29618	Genic	0.139129	0.0343272
WBSF	Chr25_20146449	Chr25	20146449	5.06e-05	4.29618	Genic	0.139129	0.0343272
WBSF	Chr25_20146439	Chr25	20146439	5.06e-05	4.29618	Genic	0.139129	0.0343272
WBSF	Chr25_20146429	Chr25	20146429	5.06e-05	4.29618	Genic	0.139129	0.0343272
WBSF	Chr25_20146389	Chr25	20146389	5.06e-05	4.29618	Genic	0.139129	0.0343272
WBSF	Chr25_20146372	Chr25	20146372	5.06e-05	4.29618	Genic	0.139129	0.0343272
WBSF	Chr29_3840707	Chr29	3840707	5.06e-05	4.29613	+100 kb	-0.112857	0.0278454
WBSF	Chr29_44257231	Chr29	44257231	5.06e-05	4.29571	Genic	0.0932269	0.0230033
WBSF	Chr2_53811400	Chr2	53811400	5.07e-05	4.29503	50 kb	0.318105	0.0784981
WBSF	Chr25_11087682	Chr25	11087682	5.07e-05	4.29479	Genic	0.0976963	0.024109
WBSF	Chr25_11086907	Chr25	11086907	5.07e-05	4.29479	Genic	0.0976963	0.024109
WBSF	Chr25_11086900	Chr25	11086900	5.07e-05	4.29479	Genic	0.0976963	0.024109
WBSF	Chr25_11086835	Chr25	11086835	5.07e-05	4.29479	Genic	0.0976963	0.024109
WBSF	Chr13_54959548	Chr13	54959548	5.09e-05	4.2934	10 kb	-0.213651	0.0527335
WBSF	Chr25_28486743	Chr25	28486743	5.09e-05	4.29307	50 kb	0.892755	0.22036
WBSF	Chr26_11919338	Chr26	11919338	5.09e-05	4.29289	50 kb	-0.0908351	0.0224215
WBSF	Chr26_11915234	Chr26	11915234	5.09e-05	4.29289	50 kb	-0.0908351	0.0224215
WBSF	Chr29_44085642	Chr29	44085642	5.1e-05	4.29205	Genic	0.105154	0.0259588
WBSF	Chr29_44085195	Chr29	44085195	5.1e-05	4.29205	Genic	0.105154	0.0259588
WBSF	Chr29_44084670	Chr29	44084670	5.1e-05	4.29205	Genic	0.105154	0.0259588
WBSF	Chr29_44082206	Chr29	44082206	5.1e-05	4.29205	Genic	0.105154	0.0259588
WBSF	Chr22_9048564	Chr22	9048564	5.1e-05	4.29205	+100 kb	0.119599	0.0295248
WBSF	Chr5_24025249	Chr5	24025249	5.11e-05	4.29134	50 kb	0.0904546	0.0223322
WBSF	Chr24_14800453	Chr24	14800453	5.12e-05	4.2907	+100 kb	0.939555	0.231985
WBSF	Chr18_63592640	Chr18	63592640	5.13e-05	4.29021	5 kb	-0.15285	0.0377427
WBSF	Chr18_63592636	Chr18	63592636	5.13e-05	4.29021	5 kb	-0.15285	0.0377427
WBSF	Chr18_63592344	Chr18	63592344	5.13e-05	4.29021	5 kb	-0.15285	0.0377427
WBSF	Chr29_41966742	Chr29	41966742	5.13e-05	4.29016	Genic	-0.07595	0.0187541
WBSF	Chr24_61901226	Chr24	61901226	5.13e-05	4.28959	50 kb	0.119903	0.0296096
WBSF	Chr2_97119404	Chr2	97119404	5.13e-05	4.28949	Genic	-0.0962031	0.0237573
WBSF	Chr2_97119333	Chr2	97119333	5.13e-05	4.28949	Genic	-0.0962031	0.0237573
WBSF	Chr2_97119245	Chr2	97119245	5.13e-05	4.28949	Genic	-0.0962031	0.0237573
WBSF	Chr4_101461744	Chr4	101461744	5.14e-05	4.28867	50 kb	-0.0946325	0.023372
WBSF	Chr5_31858569	Chr5	31858569	5.14e-05	4.28867	5 kb	1.03667	0.256034
WBSF	Chr29_33751381	Chr29	33751381	5.15e-05	4.2886	5 kb	0.286351	0.0707225
WBSF	Chr19_306140	Chr19	306140	5.15e-05	4.28832	+100 kb	0.649215	0.160348
WBSF	Chr4_100420534	Chr4	100420534	5.15e-05	4.28819	100 kb	0.641319	0.158401
WBSF	Chr29_44326572	Chr29	44326572	5.15e-05	4.28806	50 kb	-0.0894456	0.0220928
WBSF	Chr3_17879728	Chr3	17879728	5.15e-05	4.28802	5 kb	0.100292	0.0247719
WBSF	Chr17_8956400	Chr17	8956400	5.15e-05	4.28801	100 kb	0.676341	0.167055
WBSF	Chr4_85730525	Chr4	85730525	5.16e-05	4.28726	Genic	0.143792	0.0355199
WBSF	Chr3_45160253	Chr3	45160253	5.16e-05	4.28713	+100 kb	0.0862075	0.0212956
WBSF	Chr5_50492711	Chr5	50492711	5.18e-05	4.28601	100 kb	1.3219	0.326594
WBSF	Chr4_60301345	Chr4	60301345	5.18e-05	4.28581	100 kb	0.386707	0.0955438
WBSF	Chr2_56361530	Chr2	56361530	5.2e-05	4.2838	+100 kb	-0.101627	0.0251159
WBSF	Chr2_56361253	Chr2	56361253	5.2e-05	4.2838	+100 kb	-0.101627	0.0251159
WBSF	Chr2_56360753	Chr2	56360753	5.2e-05	4.2838	+100 kb	-0.101627	0.0251159
WBSF	Chr2_56360745	Chr2	56360745	5.2e-05	4.2838	+100 kb	-0.101627	0.0251159
WBSF	Chr2_56360305	Chr2	56360305	5.2e-05	4.2838	+100 kb	-0.101627	0.0251159
WBSF	Chr2_56360294	Chr2	56360294	5.2e-05	4.2838	+100 kb	-0.101627	0.0251159
WBSF	Chr2_56360016	Chr2	56360016	5.2e-05	4.2838	+100 kb	-0.101627	0.0251159
WBSF	Chr2_56359935	Chr2	56359935	5.2e-05	4.2838	+100 kb	-0.101627	0.0251159
WBSF	Chr2_56359895	Chr2	56359895	5.2e-05	4.2838	+100 kb	-0.101627	0.0251159
WBSF	Chr2_56359799	Chr2	56359799	5.2e-05	4.2838	+100 kb	-0.101627	0.0251159
WBSF	Chr2_56359767	Chr2	56359767	5.2e-05	4.2838	+100 kb	-0.101627	0.0251159
WBSF	Chr2_56359685	Chr2	56359685	5.2e-05	4.2838	+100 kb	-0.101627	0.0251159
WBSF	Chr2_56359041	Chr2	56359041	5.2e-05	4.2838	+100 kb	-0.101627	0.0251159
WBSF	Chr2_56358714	Chr2	56358714	5.2e-05	4.2838	+100 kb	-0.101627	0.0251159
WBSF	Chr2_56358654	Chr2	56358654	5.2e-05	4.2838	+100 kb	-0.101627	0.0251159
WBSF	Chr2_56358625	Chr2	56358625	5.2e-05	4.2838	+100 kb	-0.101627	0.0251159
WBSF	Chr2_22746306	Chr2	22746306	5.22e-05	4.28265	50 kb	0.116998	0.028919
WBSF	Chr1_48376299	Chr1	48376299	5.22e-05	4.28252	+100 kb	0.697341	0.172368
WBSF	Chr18_62943917	Chr18	62943917	5.22e-05	4.28251	Genic	0.0886304	0.0219076
WBSF	Chr15_79740862	Chr15	79740862	5.23e-05	4.28141	5 kb	-0.312712	0.0773072
WBSF	Chr27_16600206	Chr27	16600206	5.23e-05	4.2814	50 kb	0.117039	0.028934
WBSF	Chr10_80207729	Chr10	80207729	5.24e-05	4.28042	Genic	0.764957	0.189134
WBSF	Chr29_40967567	Chr29	40967567	5.25e-05	4.27985	50 kb	-0.156425	0.0386788
WBSF	Chr29_40965779	Chr29	40965779	5.25e-05	4.27985	50 kb	-0.156425	0.0386788
WBSF	Chr27_32383335	Chr27	32383335	5.26e-05	4.2792	50 kb	0.123201	0.0304661
WBSF	Chr18_33112747	Chr18	33112747	5.26e-05	4.27917	+100 kb	0.0869638	0.0215052
WBSF	Chr4_120514341	Chr4	120514341	5.26e-05	4.27898	50 kb	0.0845736	0.0209147
WBSF	Chr4_120514336	Chr4	120514336	5.26e-05	4.27898	50 kb	0.0845736	0.0209147
WBSF	Chr4_120514220	Chr4	120514220	5.26e-05	4.27898	50 kb	0.0845736	0.0209147
WBSF	Chr4_102076065	Chr4	102076065	5.26e-05	4.27896	Genic	1.32462	0.327574
WBSF	Chr1_80253204	Chr1	80253204	5.27e-05	4.27826	5 kb	1.31268	0.324652
WBSF	Chr25_14945691	Chr25	14945691	5.27e-05	4.27792	+100 kb	0.180741	0.0447029
WBSF	Chr19_41200141	Chr19	41200141	5.28e-05	4.27776	5 kb	-0.867357	0.214529
WBSF	Chr16_80128844	Chr16	80128844	5.28e-05	4.27757	+100 kb	-0.135348	0.0334773
WBSF	Chr5_119429055	Chr5	119429055	5.28e-05	4.27738	Genic	-0.795639	0.1968
WBSF	Chr5_119428737	Chr5	119428737	5.28e-05	4.27738	Genic	-0.795639	0.1968
WBSF	Chr5_119427970	Chr5	119427970	5.28e-05	4.27738	Genic	-0.795639	0.1968
WBSF	Chr5_119427767	Chr5	119427767	5.28e-05	4.27738	Genic	-0.795639	0.1968
WBSF	Chr15_72143935	Chr15	72143935	5.29e-05	4.27662	+100 kb	0.541186	0.133875
WBSF	Chr5_13701418	Chr5	13701418	5.29e-05	4.27654	100 kb	0.64414	0.159345
WBSF	Chr10_72010342	Chr10	72010342	5.29e-05	4.2764	Genic	0.862416	0.213345
WBSF	Chr28_11991371	Chr28	11991371	5.3e-05	4.27591	+100 kb	-0.102227	0.0252906
WBSF	Chr28_11991067	Chr28	11991067	5.3e-05	4.27591	+100 kb	-0.102227	0.0252906
WBSF	Chr28_11991062	Chr28	11991062	5.3e-05	4.27591	+100 kb	-0.102227	0.0252906
WBSF	Chr28_11990216	Chr28	11990216	5.3e-05	4.27591	+100 kb	-0.102227	0.0252906
WBSF	Chr28_11990209	Chr28	11990209	5.3e-05	4.27591	+100 kb	-0.102227	0.0252906
WBSF	Chr11_90995505	Chr11	90995505	5.3e-05	4.27578	+100 kb	-0.092625	0.0229155
WBSF	Chr28_768026	Chr28	768026	5.3e-05	4.27546	10 kb	0.127053	0.0314344
WBSF	Chr5_70284579	Chr5	70284579	5.33e-05	4.27366	50 kb	0.105667	0.0261495
WBSF	Chr16_56885888	Chr16	56885888	5.33e-05	4.27348	50 kb	0.559142	0.138375
WBSF	Chr7_95636493	Chr7	95636493	5.33e-05	4.2734	+100 kb	-0.113495	0.0280878
WBSF	Chr10_57305276	Chr10	57305276	5.34e-05	4.27243	+100 kb	0.610922	0.15121
WBSF	Chr17_31714345	Chr17	31714345	5.34e-05	4.27214	+100 kb	1.32045	0.326839
WBSF	Chr17_31714340	Chr17	31714340	5.34e-05	4.27214	+100 kb	1.32045	0.326839
WBSF	Chr27_36240429	Chr27	36240429	5.35e-05	4.27169	10 kb	0.936129	0.231726
WBSF	Chr24_61904887	Chr24	61904887	5.36e-05	4.27109	10 kb	0.11864	0.02937
WBSF	Chr29_3838033	Chr29	3838033	5.36e-05	4.27108	+100 kb	-0.115029	0.0284763
WBSF	Chr5_107995919	Chr5	107995919	5.36e-05	4.27069	Genic	0.265102	0.0656312
WBSF	Chr3_14495756	Chr3	14495756	5.36e-05	4.27061	Genic	0.163608	0.0405048
WBSF	Chr3_41260135	Chr3	41260135	5.37e-05	4.26993	+100 kb	-0.486185	0.120377
WBSF	Chr28_36948867	Chr28	36948867	5.38e-05	4.26957	+100 kb	0.250469	0.0620177
WBSF	Chr11_101411886	Chr11	101411886	5.4e-05	4.268	Genic	0.57129	0.141485
WBSF	Chr12_24201663	Chr12	24201663	5.4e-05	4.26721	10 kb	0.550602	0.136376
WBSF	Chr12_11783272	Chr12	11783272	5.41e-05	4.26703	Genic	-0.166389	0.0412131
WBSF	Chr29_29408214	Chr29	29408214	5.42e-05	4.26566	Genic	0.0917958	0.0227411
WBSF	Chr1_42908758	Chr1	42908758	5.44e-05	4.26478	+100 kb	0.536303	0.132877
WBSF	Chr25_23109614	Chr25	23109614	5.44e-05	4.26459	10 kb	0.557244	0.138069
WBSF	Chr29_3983391	Chr29	3983391	5.44e-05	4.26436	+100 kb	-0.0884475	0.0219155
WBSF	Chr25_26007607	Chr25	26007607	5.48e-05	4.26156	100 kb	0.155436	0.0385282
WBSF	Chr22_58884247	Chr22	58884247	5.48e-05	4.26131	50 kb	1.20913	0.299719
WBSF	Chr3_17875519	Chr3	17875519	5.48e-05	4.26113	10 kb	0.100011	0.0247913
WBSF	Chr29_44022280	Chr29	44022280	5.49e-05	4.26073	50 kb	-0.0836951	0.020748
WBSF	Chr25_26008088	Chr25	26008088	5.49e-05	4.26011	100 kb	0.156164	0.0387162
WBSF	Chr18_46022126	Chr18	46022126	5.49e-05	4.26005	50 kb	0.618877	0.153433
WBSF	Chr29_47200874	Chr29	47200874	5.5e-05	4.25961	100 kb	0.889524	0.220546
WBSF	Chr29_41573411	Chr29	41573411	5.51e-05	4.25888	5 kb	-0.0952285	0.023613
WBSF	Chr19_16129660	Chr19	16129660	5.51e-05	4.25863	10 kb	0.501409	0.124334
WBSF	Chr4_99043139	Chr4	99043139	5.52e-05	4.25785	10 kb	0.205093	0.0508621
WBSF	Chr2_129996925	Chr2	129996925	5.53e-05	4.25698	Genic	0.854169	0.211855
WBSF	Chr27_25080891	Chr27	25080891	5.54e-05	4.25688	+100 kb	0.785544	0.194837
WBSF	Chr7_24944807	Chr7	24944807	5.54e-05	4.25682	+100 kb	0.11956	0.0296545
WBSF	Chr23_873185	Chr23	873185	5.54e-05	4.25677	10 kb	0.978236	0.242633
WBSF	Chr29_44546564	Chr29	44546564	5.54e-05	4.25674	Genic	0.105462	0.026158
WBSF	Chr29_44546451	Chr29	44546451	5.54e-05	4.25674	Genic	0.105462	0.026158
WBSF	Chr29_44546201	Chr29	44546201	5.54e-05	4.25674	Genic	0.105462	0.026158
WBSF	Chr22_28027952	Chr22	28027952	5.54e-05	4.25657	+100 kb	-0.137242	0.0340412
WBSF	Chr29_41939696	Chr29	41939696	5.54e-05	4.25653	10 kb	-0.109995	0.0272832
WBSF	Chr1_115712561	Chr1	115712561	5.55e-05	4.25543	50 kb	0.737283	0.182903
WBSF	Chr16_29877457	Chr16	29877457	5.55e-05	4.25542	50 kb	0.371703	0.0922108
WBSF	Chr14_23041774	Chr14	23041774	5.55e-05	4.25534	50 kb	0.797109	0.197746
WBSF	Chr7_86282080	Chr7	86282080	5.56e-05	4.25521	Genic	0.308514	0.0765374
WBSF	Chr4_72029559	Chr4	72029559	5.56e-05	4.25509	50 kb	-0.15976	0.0396345
WBSF	Chr10_76156061	Chr10	76156061	5.56e-05	4.25461	Genic	0.801746	0.198916
WBSF	Chr10_76143555	Chr10	76143555	5.56e-05	4.25461	10 kb	0.801746	0.198916
WBSF	Chr26_4370624	Chr26	4370624	5.58e-05	4.25364	+100 kb	0.0878424	0.0217969
WBSF	Chr29_41962944	Chr29	41962944	5.58e-05	4.2535	Genic	-0.0888851	0.022056
WBSF	Chr7_95640114	Chr7	95640114	5.58e-05	4.25336	+100 kb	-0.121559	0.0301643
WBSF	Chr15_24990411	Chr15	24990411	5.59e-05	4.25234	Genic	0.109016	0.0270555
WBSF	Chr23_1678707	Chr23	1678707	5.6e-05	4.2521	+100 kb	1.11392	0.27646
WBSF	Chr28_132728	Chr28	132728	5.6e-05	4.25206	100 kb	-0.362262	0.0899094
WBSF	Chr24_61907273	Chr24	61907273	5.6e-05	4.25166	10 kb	0.119279	0.0296053
WBSF	Chr6_4079328	Chr6	4079328	5.6e-05	4.25156	50 kb	0.232405	0.0576842
WBSF	Chr6_4079296	Chr6	4079296	5.6e-05	4.25156	50 kb	0.232405	0.0576842
WBSF	Chr6_4079283	Chr6	4079283	5.6e-05	4.25156	50 kb	0.232405	0.0576842
WBSF	Chr6_4078947	Chr6	4078947	5.6e-05	4.25156	50 kb	0.232405	0.0576842
WBSF	Chr6_4078927	Chr6	4078927	5.6e-05	4.25156	50 kb	0.232405	0.0576842
WBSF	Chr6_4078909	Chr6	4078909	5.6e-05	4.25156	50 kb	0.232405	0.0576842
WBSF	Chr6_4078899	Chr6	4078899	5.6e-05	4.25156	50 kb	0.232405	0.0576842
WBSF	Chr6_4078890	Chr6	4078890	5.6e-05	4.25156	50 kb	0.232405	0.0576842
WBSF	Chr6_4078878	Chr6	4078878	5.6e-05	4.25156	50 kb	0.232405	0.0576842
WBSF	Chr6_4078868	Chr6	4078868	5.6e-05	4.25156	50 kb	0.232405	0.0576842
WBSF	Chr11_699699	Chr11	699699	5.61e-05	4.25113	+100 kb	0.306174	0.0759983
WBSF	Chr7_96896	Chr7	96896	5.62e-05	4.25055	50 kb	0.699283	0.173589
WBSF	Chr10_23451475	Chr10	23451475	5.63e-05	4.24931	5 kb	0.931475	0.231267
WBSF	Chr9_101329723	Chr9	101329723	5.64e-05	4.24906	+100 kb	0.205668	0.0510649
WBSF	Chr29_46853253	Chr29	46853253	5.65e-05	4.24828	Genic	0.0960733	0.0238564
WBSF	Chr2_71410910	Chr2	71410910	5.65e-05	4.24771	Genic	-0.129875	0.0322523
WBSF	Chr5_116066195	Chr5	116066195	5.66e-05	4.2473	10 kb	-0.0880364	0.0218636
WBSF	Chr7_26170004	Chr7	26170004	5.67e-05	4.24678	5 kb	0.133948	0.0332679
WBSF	Chr7_26169851	Chr7	26169851	5.67e-05	4.24678	5 kb	0.133948	0.0332679
WBSF	Chr16_1615330	Chr16	1615330	5.68e-05	4.24593	+100 kb	0.0959497	0.0238333
WBSF	Chr28_28230309	Chr28	28230309	5.7e-05	4.24428	50 kb	0.859111	0.213445
WBSF	Chr7_24944795	Chr7	24944795	5.71e-05	4.24374	+100 kb	0.119295	0.0296408
WBSF	Chr15_58385469	Chr15	58385469	5.71e-05	4.24361	100 kb	0.451319	0.11214
WBSF	Chr11_16536063	Chr11	16536063	5.71e-05	4.24329	+100 kb	-0.181736	0.0451581
WBSF	Chr4_116614998	Chr4	116614998	5.71e-05	4.24325	+100 kb	0.716556	0.178052
WBSF	Chr16_68785112	Chr16	68785112	5.72e-05	4.24275	100 kb	0.0967745	0.0240484
WBSF	Chr16_68784367	Chr16	68784367	5.72e-05	4.24275	100 kb	0.0967745	0.0240484
WBSF	Chr16_68784314	Chr16	68784314	5.72e-05	4.24275	100 kb	0.0967745	0.0240484
WBSF	Chr22_29834901	Chr22	29834901	5.72e-05	4.24254	+100 kb	0.101573	0.0252416
WBSF	Chr29_6437202	Chr29	6437202	5.73e-05	4.24219	Genic	0.103546	0.0257331
WBSF	Chr23_6344002	Chr23	6344002	5.73e-05	4.24207	Genic	1.32206	0.328562
WBSF	Chr17_28937955	Chr17	28937955	5.73e-05	4.24148	+100 kb	1.1088	0.275582
WBSF	Chr29_41968392	Chr29	41968392	5.74e-05	4.24128	Genic	-0.0888172	0.0220754
WBSF	Chr14_46331250	Chr14	46331250	5.74e-05	4.24073	10 kb	0.440663	0.109534
WBSF	Chr14_19765183	Chr14	19765183	5.74e-05	4.24071	50 kb	0.887049	0.220492
WBSF	Chr2_121932091	Chr2	121932091	5.76e-05	4.23949	50 kb	0.590749	0.146865
WBSF	Chr17_2437899	Chr17	2437899	5.76e-05	4.23923	100 kb	0.138489	0.0344307
WBSF	Chr15_52283054	Chr15	52283054	5.77e-05	4.23905	5 kb	1.10504	0.27474
WBSF	Chr2_96404463	Chr2	96404463	5.77e-05	4.23861	50 kb	0.0855556	0.0212724
WBSF	Chr5_98110938	Chr5	98110938	5.78e-05	4.23791	Genic	1.04015	0.258645
WBSF	Chr3_26733766	Chr3	26733766	5.79e-05	4.23759	5 kb	0.14444	0.0359182
WBSF	Chr3_12744702	Chr3	12744702	5.79e-05	4.23699	50 kb	0.110089	0.0273783
WBSF	Chr11_82170942	Chr11	82170942	5.8e-05	4.23643	+100 kb	0.106974	0.0266057
WBSF	Chr8_7101705	Chr8	7101705	5.81e-05	4.23595	Genic	0.0814202	0.0202514
WBSF	Chr15_35715010	Chr15	35715010	5.81e-05	4.23546	Genic	-0.0982892	0.0244488
WBSF	Chr24_50018941	Chr24	50018941	5.82e-05	4.23514	Genic	0.983091	0.244548
WBSF	Chr15_18132963	Chr15	18132963	5.83e-05	4.23452	Genic	0.936515	0.232982
WBSF	Chr13_43492520	Chr13	43492520	5.83e-05	4.23428	5 kb	-0.101766	0.0253176
WBSF	Chr3_34565206	Chr3	34565206	5.83e-05	4.23423	Genic	0.0865278	0.0215268
WBSF	Chr22_41863833	Chr22	41863833	5.84e-05	4.23383	Genic	1.19668	0.297731
WBSF	Chr28_28194365	Chr28	28194365	5.84e-05	4.23351	50 kb	1.19876	0.298263
WBSF	Chr11_40636334	Chr11	40636334	5.84e-05	4.23345	Genic	0.0901116	0.0224208
WBSF	Chr22_29958980	Chr22	29958980	5.85e-05	4.2331	100 kb	-0.101713	0.0253086
WBSF	Chr13_43492213	Chr13	43492213	5.85e-05	4.23253	5 kb	-0.101335	0.0252164
WBSF	Chr23_4100766	Chr23	4100766	5.86e-05	4.23192	50 kb	0.882184	0.219543
WBSF	Chr5_87217621	Chr5	87217621	5.87e-05	4.23108	+100 kb	0.393109	0.0978412
WBSF	Chr5_87216014	Chr5	87216014	5.87e-05	4.23108	+100 kb	0.393109	0.0978412
WBSF	Chr5_87215993	Chr5	87215993	5.87e-05	4.23108	+100 kb	0.393109	0.0978412
[truncated: 1,182 more rows]
