# Supplementary material for: Whole Genome Sequence Data Provides Novel Insights Into the Genetic Architecture of Meat Quality Traits in Beef
Source: Front Genet. 2020 Sep 4;11:538640. doi: 10.3389/fgene.2020.538640 (PMC7500205; doi:10.3389/fgene.2020.538640)
Supplement: TABLE S2 — Association results for tenderness. Gene annotation for the B. taurus UMD 3.1.1 assembly was used. SNPs were assigned to genes using the following criterion: the marker was determined as genic if it was located inside a gene; if the marker was not inside a gene, it was assigned to a gene using the following four marker-gene bin distances: 5, 10, 50, and 100 kb. Otherwise, the marker was determined as a intergenic polymorphism. [file Table_2.XLSX]

## Sheet: TENDER
Trait	Marker name	Chromosome	Position	Association p-value	-log(p-value)	Bin	Marker effect	Marker effect standart error
Tenderness	Chr20_13250104	Chr20	13250104	2.27e-11	10.6434	+100kb	-1.86064	0.278234
Tenderness	Chr29_44117703	Chr29	44117703	6.27e-11	10.2026	5 kb	0.167917	0.0256866
Tenderness	Chr29_44067968	Chr29	44067968	8.63e-11	10.0641	Genic	0.14663	0.0225959
Tenderness	Chr29_44069472	Chr29	44069472	1.5e-10	9.82324	Genic	0.144166	0.0225079
Tenderness	Chr29_44069416	Chr29	44069416	1.5e-10	9.82324	Genic	0.144166	0.0225079
Tenderness	Chr29_44069177	Chr29	44069177	1.5e-10	9.82324	Genic	0.144166	0.0225079
Tenderness	Chr29_44069063	Chr29	44069063	1.5e-10	9.82324	Genic	0.144166	0.0225079
Tenderness	Chr29_44069042	Chr29	44069042	1.5e-10	9.82324	Genic	0.144166	0.0225079
Tenderness	Chr29_44069034	Chr29	44069034	1.5e-10	9.82324	Genic	0.144166	0.0225079
Tenderness	Chr29_44068812	Chr29	44068812	1.5e-10	9.82324	Genic	0.144166	0.0225079
Tenderness	Chr29_41566633	Chr29	41566633	1.7e-10	9.7691	50 kb	-0.111683	0.0174885
Tenderness	Chr29_41566515	Chr29	41566515	1.25e-09	8.90158	50 kb	-0.106826	0.0175899
Tenderness	Chr29_43997381	Chr29	43997381	1.72e-09	8.76321	Genic	-1.68104	0.279159
Tenderness	Chr29_38442903	Chr29	38442903	2.52e-09	8.59855	10 kb	0.0917694	0.0153972
Tenderness	Chr29_38436812	Chr29	38436812	4.23e-09	8.37343	Genic	0.109169	0.0185825
Tenderness	Chr29_38445146	Chr29	38445146	5.27e-09	8.27809	10 kb	0.09107	0.0155985
Tenderness	Chr29_40855037	Chr29	40855037	5.93e-09	8.22687	5 kb	0.146339	0.0251498
Tenderness	Chr29_41566648	Chr29	41566648	7.13e-09	8.14694	50 kb	-0.101673	0.0175667
Tenderness	Chr29_38440267	Chr29	38440267	9.65e-09	8.01543	5 kb	0.0889916	0.0155125
Tenderness	Chr29_38440254	Chr29	38440254	1.01e-08	7.9945	5 kb	0.106558	0.0186012
Tenderness	Chr29_41570444	Chr29	41570444	1.04e-08	7.98248	10 kb	0.128429	0.0224374
Tenderness	Chr29_41976183	Chr29	41976183	1.07e-08	7.96979	5 kb	0.131842	0.0230537
Tenderness	Chr29_37070857	Chr29	37070857	1.28e-08	7.89374	50 kb	0.12346	0.0217012
Tenderness	Chr29_37070851	Chr29	37070851	1.28e-08	7.89374	50 kb	0.12346	0.0217012
Tenderness	Chr29_37070795	Chr29	37070795	1.28e-08	7.89374	50 kb	0.12346	0.0217012
Tenderness	Chr29_37070723	Chr29	37070723	1.28e-08	7.89374	50 kb	0.12346	0.0217012
Tenderness	Chr29_37069108	Chr29	37069108	1.28e-08	7.89374	50 kb	0.12346	0.0217012
Tenderness	Chr29_37068668	Chr29	37068668	1.28e-08	7.89374	50 kb	0.12346	0.0217012
Tenderness	Chr29_37068472	Chr29	37068472	1.28e-08	7.89374	50 kb	0.12346	0.0217012
Tenderness	Chr29_37067945	Chr29	37067945	1.28e-08	7.89374	50 kb	0.12346	0.0217012
Tenderness	Chr29_37067438	Chr29	37067438	1.28e-08	7.89374	50 kb	0.12346	0.0217012
Tenderness	Chr29_37070605	Chr29	37070605	1.37e-08	7.86242	50 kb	0.12321	0.0217042
Tenderness	Chr29_37069641	Chr29	37069641	1.37e-08	7.86242	50 kb	0.12321	0.0217042
Tenderness	Chr29_37069017	Chr29	37069017	1.37e-08	7.86242	50 kb	0.12321	0.0217042
Tenderness	Chr29_37068584	Chr29	37068584	1.37e-08	7.86242	50 kb	0.12321	0.0217042
Tenderness	Chr29_37068336	Chr29	37068336	1.37e-08	7.86242	50 kb	0.12321	0.0217042
Tenderness	Chr29_37068303	Chr29	37068303	1.37e-08	7.86242	50 kb	0.12321	0.0217042
Tenderness	Chr29_37068300	Chr29	37068300	1.37e-08	7.86242	50 kb	0.12321	0.0217042
Tenderness	Chr29_37067886	Chr29	37067886	1.37e-08	7.86242	50 kb	0.12321	0.0217042
Tenderness	Chr29_37067828	Chr29	37067828	1.37e-08	7.86242	50 kb	0.12321	0.0217042
Tenderness	Chr29_37065677	Chr29	37065677	1.37e-08	7.86242	50 kb	0.12321	0.0217042
Tenderness	Chr29_37065378	Chr29	37065378	1.37e-08	7.86242	50 kb	0.12321	0.0217042
Tenderness	Chr22_2462415	Chr22	2462415	1.38e-08	7.8616	+100kb	-1.41453	0.249193
Tenderness	Chr29_37070093	Chr29	37070093	1.4e-08	7.8547	50 kb	0.123178	0.0217103
Tenderness	Chr29_37069023	Chr29	37069023	1.4e-08	7.8547	50 kb	0.123178	0.0217103
Tenderness	Chr29_37065731	Chr29	37065731	1.4e-08	7.8547	50 kb	0.123178	0.0217103
Tenderness	Chr29_38443856	Chr29	38443856	1.43e-08	7.84517	10 kb	0.0887133	0.0156462
Tenderness	Chr15_56776217	Chr15	56776217	1.46e-08	7.83686	100	0.219026	0.0386516
Tenderness	Chr23_24666608	Chr23	24666608	1.5e-08	7.823	Genic	0.137671	0.0243183
Tenderness	Chr23_24666357	Chr23	24666357	1.5e-08	7.823	Genic	0.137671	0.0243183
Tenderness	Chr23_24666281	Chr23	24666281	1.5e-08	7.823	Genic	0.137671	0.0243183
Tenderness	Chr23_24666067	Chr23	24666067	1.5e-08	7.823	Genic	0.137671	0.0243183
Tenderness	Chr23_24665801	Chr23	24665801	1.5e-08	7.823	Genic	0.137671	0.0243183
Tenderness	Chr23_24665722	Chr23	24665722	1.5e-08	7.823	Genic	0.137671	0.0243183
Tenderness	Chr29_38444154	Chr29	38444154	1.66e-08	7.78046	10 kb	0.08789	0.0155713
Tenderness	Chr29_40854590	Chr29	40854590	1.67e-08	7.77736	5 kb	0.141781	0.0251244
Tenderness	Chr29_38440330	Chr29	38440330	1.72e-08	7.76543	5 kb	0.0880003	0.0156073
Tenderness	Chr29_40967501	Chr29	40967501	1.99e-08	7.70064	50 kb	0.120298	0.0214333
Tenderness	Chr29_40966673	Chr29	40966673	1.99e-08	7.70064	50 kb	0.120298	0.0214333
Tenderness	Chr29_40966009	Chr29	40966009	1.99e-08	7.70064	50 kb	0.120298	0.0214333
Tenderness	Chr29_40948512	Chr29	40948512	2.21e-08	7.65497	Genic	0.156027	0.0278896
Tenderness	Chr29_40947945	Chr29	40947945	2.21e-08	7.65497	Genic	0.156027	0.0278896
Tenderness	Chr29_40947935	Chr29	40947935	2.21e-08	7.65497	Genic	0.156027	0.0278896
Tenderness	Chr29_40945888	Chr29	40945888	2.21e-08	7.65497	Genic	0.156027	0.0278896
Tenderness	Chr29_41572359	Chr29	41572359	2.26e-08	7.64516	5 kb	0.163582	0.0292606
Tenderness	Chr29_41566249	Chr29	41566249	2.26e-08	7.64516	50 kb	0.163582	0.0292606
Tenderness	Chr29_41566207	Chr29	41566207	2.26e-08	7.64516	50 kb	0.163582	0.0292606
Tenderness	Chr29_41565292	Chr29	41565292	2.26e-08	7.64516	50 kb	0.163582	0.0292606
Tenderness	Chr29_44076080	Chr29	44076080	2.29e-08	7.64007	Genic	0.169426	0.0303169
Tenderness	Chr29_44076024	Chr29	44076024	2.29e-08	7.64007	Genic	0.169426	0.0303169
Tenderness	Chr29_38444203	Chr29	38444203	3.09e-08	7.50938	10 kb	0.0863518	0.0155983
Tenderness	Chr29_38441758	Chr29	38441758	3.25e-08	7.48817	5 kb	0.103631	0.0187485
Tenderness	Chr29_38444926	Chr29	38444926	3.25e-08	7.48805	10 kb	0.0856957	0.0155039
Tenderness	Chr29_38442540	Chr29	38442540	4.09e-08	7.38778	10 kb	0.085562	0.0155944
Tenderness	Chr29_38444674	Chr29	38444674	4.48e-08	7.34919	10 kb	0.0851067	0.015556
Tenderness	Chr29_38440114	Chr29	38440114	4.68e-08	7.32971	5 kb	0.0974868	0.0178448
Tenderness	Chr29_38440684	Chr29	38440684	4.71e-08	7.32671	5 kb	0.0845708	0.015484
Tenderness	Chr29_38439352	Chr29	38439352	4.83e-08	7.3164	5 kb	0.0852844	0.0156267
Tenderness	Chr29_41962498	Chr29	41962498	4.85e-08	7.3139	Genic	0.125384	0.0229785
Tenderness	Chr6_59960894	Chr6	59960894	4.97e-08	7.30371	Genic	-0.579152	0.106219
Tenderness	Chr29_41715525	Chr29	41715525	5.06e-08	7.29546	Genic	0.139221	0.0255496
Tenderness	Chr29_41714734	Chr29	41714734	5.34e-08	7.27251	Genic	0.13711	0.0252057
Tenderness	Chr29_41714403	Chr29	41714403	5.34e-08	7.27251	Genic	0.13711	0.0252057
Tenderness	Chr29_40936453	Chr29	40936453	5.51e-08	7.25907	Genic	0.150719	0.0277358
Tenderness	Chr29_40938301	Chr29	40938301	5.51e-08	7.25907	5 kb	0.150719	0.0277358
Tenderness	Chr29_40937718	Chr29	40937718	5.51e-08	7.25907	5 kb	0.150719	0.0277358
Tenderness	Chr29_40937056	Chr29	40937056	5.51e-08	7.25907	5 kb	0.150719	0.0277358
Tenderness	Chr1_74854855	Chr1	74854855	5.62e-08	7.25014	100	-1.36794	0.251903
Tenderness	Chr29_41717492	Chr29	41717492	6.14e-08	7.21177	Genic	0.138042	0.0254941
Tenderness	Chr29_41717475	Chr29	41717475	6.14e-08	7.21177	Genic	0.138042	0.0254941
Tenderness	Chr29_41717036	Chr29	41717036	6.14e-08	7.21177	Genic	0.138042	0.0254941
Tenderness	Chr18_24119605	Chr18	24119605	6.49e-08	7.18759	5 kb	-0.276738	0.0512033
Tenderness	Chr29_42036838	Chr29	42036838	7.85e-08	7.10518	50 kb	0.173754	0.0323531
Tenderness	Chr29_42036694	Chr29	42036694	8.34e-08	7.07863	50 kb	0.173037	0.0322858
Tenderness	Chr29_38439013	Chr29	38439013	9.34e-08	7.0296	5 kb	0.08214	0.0153846
Tenderness	Chr29_38444858	Chr29	38444858	9.55e-08	7.01997	10 kb	0.0836249	0.0156745
Tenderness	Chr29_42037109	Chr29	42037109	9.59e-08	7.0181	50 kb	0.172543	0.032346
Tenderness	Chr28_21673267	Chr28	21673267	1.01e-07	6.99576	+100kb	-1.2187	0.228865
Tenderness	Chr29_42038564	Chr29	42038564	1.04e-07	6.98458	50 kb	0.171651	0.0322635
Tenderness	Chr29_42036121	Chr29	42036121	1.05e-07	6.98064	50 kb	0.171533	0.0322513
Tenderness	Chr29_42035697	Chr29	42035697	1.09e-07	6.96111	50 kb	0.171585	0.0323109
Tenderness	Chr29_41716779	Chr29	41716779	1.12e-07	6.94897	Genic	0.132781	0.0250278
Tenderness	Chr29_40937625	Chr29	40937625	1.13e-07	6.9484	5 kb	0.147092	0.0277266
Tenderness	Chr29_40936500	Chr29	40936500	1.13e-07	6.9484	5 kb	0.147092	0.0277266
Tenderness	Chr29_42038491	Chr29	42038491	1.14e-07	6.94465	50 kb	0.171155	0.032272
Tenderness	Chr29_42035742	Chr29	42035742	1.24e-07	6.90832	50 kb	0.171813	0.0324897
Tenderness	Chr29_38444444	Chr29	38444444	1.24e-07	6.9049	10 kb	0.082765	0.0156551
Tenderness	Chr29_38444706	Chr29	38444706	1.25e-07	6.90468	10 kb	0.082177	0.0155441
Tenderness	Chr6_52721498	Chr6	52721498	1.25e-07	6.90452	+100kb	0.76684	0.145053
Tenderness	Chr29_41415309	Chr29	41415309	1.26e-07	6.89846	50 kb	-0.120312	0.0227688
Tenderness	Chr2_40929797	Chr2	40929797	1.29e-07	6.88876	+100kb	-0.739845	0.140123
Tenderness	Chr29_42038020	Chr29	42038020	1.29e-07	6.8878	50 kb	0.17016	0.0322299
Tenderness	Chr29_42037226	Chr29	42037226	1.29e-07	6.8878	50 kb	0.17016	0.0322299
Tenderness	Chr29_42037222	Chr29	42037222	1.29e-07	6.8878	50 kb	0.17016	0.0322299
Tenderness	Chr29_42036752	Chr29	42036752	1.29e-07	6.8878	50 kb	0.17016	0.0322299
Tenderness	Chr29_42035912	Chr29	42035912	1.29e-07	6.8878	50 kb	0.17016	0.0322299
Tenderness	Chr29_42035703	Chr29	42035703	1.29e-07	6.8878	50 kb	0.17016	0.0322299
Tenderness	Chr29_42035530	Chr29	42035530	1.29e-07	6.8878	50 kb	0.17016	0.0322299
Tenderness	Chr29_38437963	Chr29	38437963	1.3e-07	6.88707	5 kb	0.081966	0.015526
Tenderness	Chr29_42035734	Chr29	42035734	1.37e-07	6.86446	50 kb	0.170093	0.0322773
Tenderness	Chr29_42035647	Chr29	42035647	1.37e-07	6.86446	50 kb	0.170093	0.0322773
Tenderness	Chr2_126838493	Chr2	126838493	1.37e-07	6.8633	10 kb	-0.277812	0.0527234
Tenderness	Chr29_42038360	Chr29	42038360	1.42e-07	6.84798	50 kb	0.169659	0.0322378
Tenderness	Chr29_42036172	Chr29	42036172	1.42e-07	6.84798	50 kb	0.169659	0.0322378
Tenderness	Chr19_44811523	Chr19	44811523	1.49e-07	6.82544	5 kb	-1.03021	0.19611
Tenderness	Chr29_42035537	Chr29	42035537	1.5e-07	6.8233	50 kb	0.170614	0.0324837
Tenderness	Chr29_42036898	Chr29	42036898	1.52e-07	6.81723	50 kb	0.169803	0.0323451
Tenderness	Chr29_42036880	Chr29	42036880	1.52e-07	6.81723	50 kb	0.169803	0.0323451
Tenderness	Chr29_41960753	Chr29	41960753	1.55e-07	6.80996	Genic	0.0830115	0.0158218
Tenderness	Chr18_24119312	Chr18	24119312	1.56e-07	6.80737	5 kb	-0.269779	0.0514301
Tenderness	Chr18_24119011	Chr18	24119011	1.56e-07	6.80737	5 kb	-0.269779	0.0514301
Tenderness	Chr18_24125055	Chr18	24125055	1.56e-07	6.80737	5 kb	-0.269779	0.0514301
Tenderness	Chr18_24125017	Chr18	24125017	1.56e-07	6.80737	5 kb	-0.269779	0.0514301
Tenderness	Chr18_24124818	Chr18	24124818	1.56e-07	6.80737	5 kb	-0.269779	0.0514301
Tenderness	Chr18_24124799	Chr18	24124799	1.56e-07	6.80737	5 kb	-0.269779	0.0514301
Tenderness	Chr18_24124196	Chr18	24124196	1.56e-07	6.80737	5 kb	-0.269779	0.0514301
Tenderness	Chr18_24123971	Chr18	24123971	1.56e-07	6.80737	5 kb	-0.269779	0.0514301
Tenderness	Chr18_24123967	Chr18	24123967	1.56e-07	6.80737	5 kb	-0.269779	0.0514301
Tenderness	Chr18_24118771	Chr18	24118771	1.56e-07	6.80737	Genic	-0.269779	0.0514301
Tenderness	Chr18_24123715	Chr18	24123715	1.56e-07	6.80737	5 kb	-0.269779	0.0514301
Tenderness	Chr18_24123710	Chr18	24123710	1.56e-07	6.80737	5 kb	-0.269779	0.0514301
Tenderness	Chr18_24123565	Chr18	24123565	1.56e-07	6.80737	5 kb	-0.269779	0.0514301
Tenderness	Chr18_24123271	Chr18	24123271	1.56e-07	6.80737	5 kb	-0.269779	0.0514301
Tenderness	Chr18_24123222	Chr18	24123222	1.56e-07	6.80737	5 kb	-0.269779	0.0514301
Tenderness	Chr18_24123154	Chr18	24123154	1.56e-07	6.80737	5 kb	-0.269779	0.0514301
Tenderness	Chr18_24123067	Chr18	24123067	1.56e-07	6.80737	5 kb	-0.269779	0.0514301
Tenderness	Chr18_24122843	Chr18	24122843	1.56e-07	6.80737	5 kb	-0.269779	0.0514301
Tenderness	Chr18_24121611	Chr18	24121611	1.56e-07	6.80737	5 kb	-0.269779	0.0514301
Tenderness	Chr18_24120923	Chr18	24120923	1.56e-07	6.80737	5 kb	-0.269779	0.0514301
Tenderness	Chr18_24120632	Chr18	24120632	1.56e-07	6.80737	5 kb	-0.269779	0.0514301
Tenderness	Chr18_24120423	Chr18	24120423	1.56e-07	6.80737	5 kb	-0.269779	0.0514301
Tenderness	Chr18_24120030	Chr18	24120030	1.56e-07	6.80737	5 kb	-0.269779	0.0514301
Tenderness	Chr18_24119740	Chr18	24119740	1.56e-07	6.80737	5 kb	-0.269779	0.0514301
Tenderness	Chr18_24119642	Chr18	24119642	1.56e-07	6.80737	5 kb	-0.269779	0.0514301
Tenderness	Chr29_42036217	Chr29	42036217	1.62e-07	6.79129	50 kb	0.169718	0.0323969
Tenderness	Chr29_42037142	Chr29	42037142	1.67e-07	6.77755	50 kb	0.1693	0.0323532
Tenderness	Chr29_42035762	Chr29	42035762	1.67e-07	6.77755	50 kb	0.1693	0.0323532
Tenderness	Chr10_68684143	Chr10	68684143	1.76e-07	6.75456	100	-1.30234	0.249343
Tenderness	Chr29_41933785	Chr29	41933785	1.77e-07	6.75234	50 kb	0.128149	0.0245396
Tenderness	Chr29_42036932	Chr29	42036932	1.77e-07	6.75135	50 kb	0.169206	0.0324043
Tenderness	Chr29_42035898	Chr29	42035898	1.77e-07	6.75135	50 kb	0.169206	0.0324043
Tenderness	Chr29_42035636	Chr29	42035636	1.79e-07	6.74814	50 kb	0.169214	0.0324143
Tenderness	Chr29_41571165	Chr29	41571165	1.81e-07	6.74345	10 kb	0.116667	0.022357
Tenderness	Chr29_42035749	Chr29	42035749	1.89e-07	6.72319	50 kb	0.168051	0.0322573
Tenderness	Chr29_38443012	Chr29	38443012	1.93e-07	6.71508	10 kb	0.0812997	0.0156159
Tenderness	Chr7_31039307	Chr7	31039307	1.93e-07	6.71432	+100kb	0.133311	0.0256076
Tenderness	Chr29_44311221	Chr29	44311221	2.01e-07	6.69689	50 kb	0.122109	0.0234894
Tenderness	Chr29_44311199	Chr29	44311199	2.01e-07	6.69689	50 kb	0.122109	0.0234894
Tenderness	Chr29_44310638	Chr29	44310638	2.01e-07	6.69689	50 kb	0.122109	0.0234894
Tenderness	Chr29_44310548	Chr29	44310548	2.01e-07	6.69689	50 kb	0.122109	0.0234894
Tenderness	Chr29_42035683	Chr29	42035683	2.02e-07	6.69457	50 kb	0.168215	0.0323648
Tenderness	Chr29_42035516	Chr29	42035516	2.02e-07	6.69457	50 kb	0.168215	0.0323648
Tenderness	Chr29_42035495	Chr29	42035495	2.02e-07	6.69457	50 kb	0.168215	0.0323648
Tenderness	Chr29_42035436	Chr29	42035436	2.02e-07	6.69457	50 kb	0.168215	0.0323648
Tenderness	Chr29_42035275	Chr29	42035275	2.02e-07	6.69457	50 kb	0.168215	0.0323648
Tenderness	Chr29_42035259	Chr29	42035259	2.02e-07	6.69457	50 kb	0.168215	0.0323648
Tenderness	Chr29_42034992	Chr29	42034992	2.02e-07	6.69457	50 kb	0.168215	0.0323648
Tenderness	Chr29_42034892	Chr29	42034892	2.02e-07	6.69457	50 kb	0.168215	0.0323648
Tenderness	Chr29_42034881	Chr29	42034881	2.02e-07	6.69457	50 kb	0.168215	0.0323648
Tenderness	Chr29_42034865	Chr29	42034865	2.02e-07	6.69457	50 kb	0.168215	0.0323648
Tenderness	Chr29_42034615	Chr29	42034615	2.02e-07	6.69457	50 kb	0.168215	0.0323648
Tenderness	Chr29_42034580	Chr29	42034580	2.02e-07	6.69457	50 kb	0.168215	0.0323648
Tenderness	Chr29_42034446	Chr29	42034446	2.02e-07	6.69457	50 kb	0.168215	0.0323648
Tenderness	Chr29_42034388	Chr29	42034388	2.02e-07	6.69457	50 kb	0.168215	0.0323648
Tenderness	Chr29_42034232	Chr29	42034232	2.02e-07	6.69457	50 kb	0.168215	0.0323648
Tenderness	Chr29_42034173	Chr29	42034173	2.02e-07	6.69457	50 kb	0.168215	0.0323648
Tenderness	Chr29_42033990	Chr29	42033990	2.02e-07	6.69457	50 kb	0.168215	0.0323648
Tenderness	Chr29_42033965	Chr29	42033965	2.02e-07	6.69457	50 kb	0.168215	0.0323648
Tenderness	Chr29_42033834	Chr29	42033834	2.02e-07	6.69457	50 kb	0.168215	0.0323648
Tenderness	Chr29_42033668	Chr29	42033668	2.02e-07	6.69457	50 kb	0.168215	0.0323648
Tenderness	Chr29_42033585	Chr29	42033585	2.02e-07	6.69457	50 kb	0.168215	0.0323648
Tenderness	Chr7_11528300	Chr7	11528300	2.11e-07	6.67475	100	-1.09653	0.211321
Tenderness	Chr29_38445002	Chr29	38445002	2.17e-07	6.66319	10 kb	0.0811542	0.0156547
Tenderness	Chr29_38442490	Chr29	38442490	2.22e-07	6.65405	10 kb	0.0810046	0.0156377
Tenderness	Chr29_41566985	Chr29	41566985	2.26e-07	6.64563	10 kb	-0.0839944	0.0162262
Tenderness	Chr29_41570815	Chr29	41570815	2.34e-07	6.62987	10 kb	0.114128	0.0220765
Tenderness	Chr29_42035957	Chr29	42035957	2.38e-07	6.62427	50 kb	0.16784	0.0324813
Tenderness	Chr29_38439572	Chr29	38439572	2.45e-07	6.61101	5 kb	0.0797841	0.0154574
Tenderness	Chr29_38440437	Chr29	38440437	2.48e-07	6.60573	5 kb	0.0808062	0.0156623
Tenderness	Chr29_42035604	Chr29	42035604	2.55e-07	6.5936	50 kb	0.166967	0.0323952
Tenderness	Chr29_40950554	Chr29	40950554	2.68e-07	6.5723	Genic	0.141363	0.0274765
Tenderness	Chr29_40947957	Chr29	40947957	2.68e-07	6.5723	Genic	0.141363	0.0274765
Tenderness	Chr29_40947379	Chr29	40947379	2.68e-07	6.5723	Genic	0.141363	0.0274765
Tenderness	Chr29_40946839	Chr29	40946839	2.68e-07	6.5723	Genic	0.141363	0.0274765
Tenderness	Chr29_41939696	Chr29	41939696	2.75e-07	6.55997	10 kb	0.118276	0.023013
Tenderness	Chr29_41567314	Chr29	41567314	2.97e-07	6.52707	10 kb	-0.0830481	0.0162037
Tenderness	Chr29_44310272	Chr29	44310272	3.08e-07	6.51169	50 kb	0.119902	0.0234247
Tenderness	Chr29_44310259	Chr29	44310259	3.08e-07	6.51169	50 kb	0.119902	0.0234247
Tenderness	Chr20_28839468	Chr20	28839468	3.08e-07	6.51076	100	-1.05799	0.206712
Tenderness	Chr8_34301395	Chr8	34301395	3.1e-07	6.50853	+100kb	0.354804	0.0693353
Tenderness	Chr29_40225903	Chr29	40225903	3.13e-07	6.50379	Genic	0.141987	0.027758
Tenderness	Chr15_56738172	Chr15	56738172	3.36e-07	6.47339	50 kb	0.317053	0.0621437
Tenderness	Chr2_93572583	Chr2	93572583	3.47e-07	6.45955	+100kb	-0.711454	0.139613
Tenderness	Chr29_38445207	Chr29	38445207	3.51e-07	6.45469	10 kb	0.0797824	0.0156627
Tenderness	Chr29_38448134	Chr29	38448134	3.51e-07	6.45416	50 kb	0.118921	0.0233474
Tenderness	Chr29_38445318	Chr29	38445318	3.51e-07	6.45416	10 kb	0.118921	0.0233474
Tenderness	Chr29_38445290	Chr29	38445290	3.51e-07	6.45416	10 kb	0.118921	0.0233474
Tenderness	Chr29_42037006	Chr29	42037006	3.55e-07	6.44966	50 kb	0.165288	0.032463
Tenderness	Chr29_42036360	Chr29	42036360	3.68e-07	6.43469	50 kb	0.16488	0.0324244
Tenderness	Chr29_41961088	Chr29	41961088	3.75e-07	6.42597	Genic	0.0806281	0.0158678
Tenderness	Chr29_42691343	Chr29	42691343	3.78e-07	6.42207	Genic	-0.114247	0.0224917
Tenderness	Chr17_28937955	Chr17	28937955	3.82e-07	6.41744	+100kb	-1.07164	0.211056
Tenderness	Chr10_66824858	Chr10	66824858	3.89e-07	6.41041	100	-0.893259	0.176032
Tenderness	Chr29_36443562	Chr29	36443562	3.95e-07	6.40328	100	0.106555	0.0210113
Tenderness	Chr29_41941037	Chr29	41941037	4.03e-07	6.39442	5 kb	0.131403	0.025931
Tenderness	Chr29_38546225	Chr29	38546225	4.05e-07	6.39303	Genic	0.105662	0.0208538
Tenderness	Chr10_46421092	Chr10	46421092	4.2e-07	6.377	Genic	-1.265	0.250012
Tenderness	Chr17_65230536	Chr17	65230536	4.32e-07	6.36436	Genic	-1.03121	0.204029
Tenderness	Chr17_65239907	Chr17	65239907	4.32e-07	6.36436	5 kb	-1.03121	0.204029
Tenderness	Chr17_65239391	Chr17	65239391	4.32e-07	6.36436	5 kb	-1.03121	0.204029
Tenderness	Chr29_41572299	Chr29	41572299	4.58e-07	6.33936	5 kb	0.121484	0.0240886
Tenderness	Chr29_41572141	Chr29	41572141	4.69e-07	6.32928	5 kb	0.112096	0.0222467
Tenderness	Chr24_16611944	Chr24	16611944	4.79e-07	6.31935	+100kb	-0.215212	0.0427483
Tenderness	Chr29_38546703	Chr29	38546703	4.95e-07	6.30578	Genic	0.105814	0.0210433
Tenderness	Chr29_38547615	Chr29	38547615	4.97e-07	6.30377	Genic	0.105058	0.0208966
Tenderness	Chr29_38537173	Chr29	38537173	5e-07	6.30078	Genic	0.104621	0.0208152
Tenderness	Chr29_38544702	Chr29	38544702	5.02e-07	6.29924	Genic	0.104714	0.0208365
Tenderness	Chr29_37646668	Chr29	37646668	5.22e-07	6.2826	Genic	0.11625	0.0231659
Tenderness	Chr29_37069336	Chr29	37069336	5.36e-07	6.27118	50 kb	0.125415	0.0250174
Tenderness	Chr29_37067125	Chr29	37067125	5.36e-07	6.27118	50 kb	0.125415	0.0250174
Tenderness	Chr29_37066742	Chr29	37066742	5.36e-07	6.27118	50 kb	0.125415	0.0250174
Tenderness	Chr29_37066672	Chr29	37066672	5.36e-07	6.27118	50 kb	0.125415	0.0250174
Tenderness	Chr29_37066135	Chr29	37066135	5.36e-07	6.27118	50 kb	0.125415	0.0250174
Tenderness	Chr29_37065476	Chr29	37065476	5.36e-07	6.27118	50 kb	0.125415	0.0250174
Tenderness	Chr29_41570469	Chr29	41570469	5.48e-07	6.26152	10 kb	0.11671	0.0233009
Tenderness	Chr29_38547638	Chr29	38547638	5.53e-07	6.25739	Genic	0.104676	0.0209059
Tenderness	Chr29_41721745	Chr29	41721745	5.53e-07	6.25734	Genic	0.130753	0.0261142
Tenderness	Chr29_41965406	Chr29	41965406	5.55e-07	6.25555	Genic	0.0800011	0.0159805
Tenderness	Chr29_38439538	Chr29	38439538	5.57e-07	6.25416	5 kb	0.0933783	0.0186549
Tenderness	Chr22_13703784	Chr22	13703784	5.61e-07	6.25139	50 kb	-1.24655	0.249093
Tenderness	Chr7_31044012	Chr7	31044012	5.61e-07	6.25135	+100kb	0.124245	0.0248275
Tenderness	Chr10_66607866	Chr10	66607866	5.63e-07	6.24923	50 kb	-1.39077	0.277967
Tenderness	Chr29_41965540	Chr29	41965540	5.73e-07	6.24194	Genic	0.0802846	0.0160565
Tenderness	Chr29_41566346	Chr29	41566346	5.73e-07	6.24161	50 kb	0.121089	0.0242177
Tenderness	Chr29_38547455	Chr29	38547455	5.78e-07	6.23806	Genic	0.104271	0.0208608
Tenderness	Chr29_41407503	Chr29	41407503	5.8e-07	6.23638	10 kb	-0.112006	0.0224116
Tenderness	Chr29_38547213	Chr29	38547213	5.93e-07	6.22674	Genic	0.104161	0.0208598
Tenderness	Chr29_38542756	Chr29	38542756	6e-07	6.22211	Genic	0.104232	0.0208826
Tenderness	Chr10_67427650	Chr10	67427650	6.14e-07	6.21211	5 kb	-0.983322	0.197181
Tenderness	Chr29_38546615	Chr29	38546615	6.17e-07	6.21001	Genic	0.103691	0.0207967
Tenderness	Chr29_38546022	Chr29	38546022	6.2e-07	6.20732	Genic	0.103916	0.0208469
Tenderness	Chr29_41683317	Chr29	41683317	6.53e-07	6.18486	Genic	0.106144	0.0213366
Tenderness	Chr29_38544041	Chr29	38544041	6.69e-07	6.17471	Genic	0.103713	0.0208669
Tenderness	Chr29_42299603	Chr29	42299603	6.76e-07	6.16975	Genic	-0.115334	0.0232153
Tenderness	Chr28_13463486	Chr28	13463486	6.86e-07	6.16357	100	0.377212	0.0759707
Tenderness	Chr24_16611863	Chr24	16611863	6.95e-07	6.15776	+100kb	-0.215537	0.0434319
Tenderness	Chr10_52799600	Chr10	52799600	6.96e-07	6.15767	50 kb	-1.24191	0.250255
Tenderness	Chr10_52799147	Chr10	52799147	6.96e-07	6.15767	50 kb	-1.24191	0.250255
Tenderness	Chr10_52798637	Chr10	52798637	6.96e-07	6.15767	50 kb	-1.24191	0.250255
Tenderness	Chr29_41553826	Chr29	41553826	7.13e-07	6.1469	50 kb	0.138757	0.0279876
Tenderness	Chr29_38546177	Chr29	38546177	7.38e-07	6.13179	Genic	0.10325	0.0208543
Tenderness	Chr29_38541358	Chr29	38541358	7.44e-07	6.12833	Genic	0.103458	0.0209029
Tenderness	Chr29_40946640	Chr29	40946640	7.51e-07	6.12461	Genic	0.105357	0.0212937
Tenderness	Chr29_40946399	Chr29	40946399	7.51e-07	6.12461	Genic	0.105357	0.0212937
Tenderness	Chr29_40946110	Chr29	40946110	7.51e-07	6.12461	Genic	0.105357	0.0212937
Tenderness	Chr29_40945724	Chr29	40945724	7.51e-07	6.12461	Genic	0.105357	0.0212937
Tenderness	Chr29_40945083	Chr29	40945083	7.51e-07	6.12461	Genic	0.105357	0.0212937
Tenderness	Chr29_40945011	Chr29	40945011	7.51e-07	6.12461	Genic	0.105357	0.0212937
Tenderness	Chr29_40944776	Chr29	40944776	7.51e-07	6.12461	Genic	0.105357	0.0212937
Tenderness	Chr29_38547982	Chr29	38547982	7.57e-07	6.12096	Genic	0.103458	0.0209168
Tenderness	Chr29_38443191	Chr29	38443191	7.81e-07	6.1073	10 kb	0.0954986	0.0193316
Tenderness	Chr13_67141577	Chr13	67141577	7.87e-07	6.10379	50 kb	-1.3858	0.280614
Tenderness	Chr24_9665492	Chr24	9665492	7.9e-07	6.10242	100	-0.114483	0.0231848
Tenderness	Chr18_24007103	Chr18	24007103	7.93e-07	6.10077	10 kb	-0.289334	0.058604
Tenderness	Chr29_38545095	Chr29	38545095	8.04e-07	6.09473	Genic	0.103045	0.020883
Tenderness	Chr29_44028037	Chr29	44028037	8.06e-07	6.09362	50 kb	-0.106125	0.0215093
Tenderness	Chr29_38542048	Chr29	38542048	8.08e-07	6.09263	Genic	0.10266	0.0208091
Tenderness	Chr29_38546496	Chr29	38546496	8.08e-07	6.09247	Genic	0.10287	0.0208519
Tenderness	Chr11_103535032	Chr11	103535032	8.14e-07	6.08927	Genic	-1.12462	0.228028
Tenderness	Chr29_38545382	Chr29	38545382	8.17e-07	6.08799	Genic	0.102749	0.0208358
Tenderness	Chr29_38542597	Chr29	38542597	8.19e-07	6.08673	Genic	0.103102	0.0209099
Tenderness	Chr29_41967049	Chr29	41967049	8.23e-07	6.08444	Genic	0.0787586	0.0159762
Tenderness	Chr29_41959384	Chr29	41959384	8.24e-07	6.08416	Genic	0.111758	0.0226707
Tenderness	Chr29_41959354	Chr29	41959354	8.24e-07	6.08416	Genic	0.111758	0.0226707
Tenderness	Chr29_38546697	Chr29	38546697	8.3e-07	6.08102	Genic	0.103052	0.0209106
Tenderness	Chr29_41968392	Chr29	41968392	8.48e-07	6.07148	Genic	0.0931804	0.018924
Tenderness	Chr29_41553142	Chr29	41553142	8.53e-07	6.06922	50 kb	0.137026	0.0278343
Tenderness	Chr18_22382193	Chr18	22382193	8.6e-07	6.06537	Genic	-0.199781	0.0405963
Tenderness	Chr29_38442462	Chr29	38442462	8.62e-07	6.06474	10 kb	0.0767082	0.0155883
Tenderness	Chr29_40944021	Chr29	40944021	8.76e-07	6.05762	Genic	0.104679	0.0212863
Tenderness	Chr29_38546213	Chr29	38546213	8.79e-07	6.05606	Genic	0.102719	0.0208906
Tenderness	Chr29_38543103	Chr29	38543103	8.99e-07	6.04635	Genic	0.1023	0.020824
Tenderness	Chr29_38547849	Chr29	38547849	9e-07	6.04554	Genic	0.102442	0.0208544
Tenderness	Chr29_38547883	Chr29	38547883	9.01e-07	6.04508	Genic	0.102566	0.0208806
Tenderness	Chr29_37034128	Chr29	37034128	9.02e-07	6.045	50 kb	0.106717	0.0217258
Tenderness	Chr21_26216568	Chr21	26216568	9.11e-07	6.04039	50 kb	-0.266319	0.0542411
Tenderness	Chr29_41964838	Chr29	41964838	9.15e-07	6.03837	Genic	0.0775931	0.0158063
Tenderness	Chr29_41722577	Chr29	41722577	9.22e-07	6.03507	Genic	0.12798	0.0260784
Tenderness	Chr29_41722433	Chr29	41722433	9.22e-07	6.03507	Genic	0.12798	0.0260784
Tenderness	Chr29_38539187	Chr29	38539187	9.31e-07	6.03105	Genic	0.102118	0.0208162
Tenderness	Chr29_38541810	Chr29	38541810	9.42e-07	6.02581	Genic	0.102114	0.0208256
Tenderness	Chr9_82770085	Chr9	82770085	9.86e-07	6.00634	Genic	-1.22355	0.249985
Tenderness	Chr18_24118934	Chr18	24118934	9.86e-07	6.00625	5 kb	-0.229425	0.0468744
Tenderness	Chr18_24125358	Chr18	24125358	9.86e-07	6.00625	5 kb	-0.229425	0.0468744
Tenderness	Chr18_24124936	Chr18	24124936	9.86e-07	6.00625	5 kb	-0.229425	0.0468744
Tenderness	Chr18_24124849	Chr18	24124849	9.86e-07	6.00625	5 kb	-0.229425	0.0468744
Tenderness	Chr18_24124019	Chr18	24124019	9.86e-07	6.00625	5 kb	-0.229425	0.0468744
Tenderness	Chr18_24123600	Chr18	24123600	9.86e-07	6.00625	5 kb	-0.229425	0.0468744
Tenderness	Chr18_24123021	Chr18	24123021	9.86e-07	6.00625	5 kb	-0.229425	0.0468744
Tenderness	Chr18_24122952	Chr18	24122952	9.86e-07	6.00625	5 kb	-0.229425	0.0468744
Tenderness	Chr18_24122939	Chr18	24122939	9.86e-07	6.00625	5 kb	-0.229425	0.0468744
Tenderness	Chr18_24122776	Chr18	24122776	9.86e-07	6.00625	5 kb	-0.229425	0.0468744
Tenderness	Chr18_24122359	Chr18	24122359	9.86e-07	6.00625	5 kb	-0.229425	0.0468744
Tenderness	Chr18_24122340	Chr18	24122340	9.86e-07	6.00625	5 kb	-0.229425	0.0468744
Tenderness	Chr18_24122254	Chr18	24122254	9.86e-07	6.00625	5 kb	-0.229425	0.0468744
Tenderness	Chr18_24122248	Chr18	24122248	9.86e-07	6.00625	5 kb	-0.229425	0.0468744
Tenderness	Chr18_24121447	Chr18	24121447	9.86e-07	6.00625	5 kb	-0.229425	0.0468744
Tenderness	Chr18_24121331	Chr18	24121331	9.86e-07	6.00625	5 kb	-0.229425	0.0468744
Tenderness	Chr18_24120781	Chr18	24120781	9.86e-07	6.00625	5 kb	-0.229425	0.0468744
Tenderness	Chr18_24120400	Chr18	24120400	9.86e-07	6.00625	5 kb	-0.229425	0.0468744
Tenderness	Chr18_24119827	Chr18	24119827	9.86e-07	6.00625	5 kb	-0.229425	0.0468744
Tenderness	Chr29_38542055	Chr29	38542055	9.91e-07	6.00374	Genic	0.10241	0.0209286
Tenderness	Chr25_39506243	Chr25	39506243	9.98e-07	6.00084	Genic	-0.0918572	0.018777
Tenderness	Chr29_38542799	Chr29	38542799	9.98e-07	6.00066	Genic	0.101945	0.0208393
Tenderness	Chr29_40939545	Chr29	40939545	1e-06	5.99874	5 kb	0.132058	0.0269998
Tenderness	Chr29_41949450	Chr29	41949450	1e-06	5.99863	Genic	0.126756	0.0259161
Tenderness	Chr29_38540692	Chr29	38540692	1.01e-06	5.99537	Genic	0.102177	0.020897
Tenderness	Chr29_38547282	Chr29	38547282	1.01e-06	5.99358	Genic	0.10167	0.0207968
Tenderness	Chr29_36445962	Chr29	36445962	1.02e-06	5.99245	50 kb	0.0979803	0.0200442
Tenderness	Chr24_50018941	Chr24	50018941	1.02e-06	5.99125	Genic	-1.03358	0.211468
Tenderness	Chr29_38544103	Chr29	38544103	1.02e-06	5.99118	Genic	0.101776	0.020823
Tenderness	Chr29_41407471	Chr29	41407471	1.03e-06	5.98855	10 kb	-0.109131	0.0223334
Tenderness	Chr29_38546918	Chr29	38546918	1.04e-06	5.98366	Genic	0.102019	0.0208874
Tenderness	Chr29_38536507	Chr29	38536507	1.04e-06	5.98323	Genic	0.10187	0.0208577
Tenderness	Chr29_38444292	Chr29	38444292	1.05e-06	5.97752	10 kb	0.076612	0.0156946
Tenderness	Chr29_38547405	Chr29	38547405	1.08e-06	5.96578	Genic	0.101851	0.0208878
Tenderness	Chr1_85313987	Chr1	85313987	1.08e-06	5.9654	+100kb	-0.17272	0.0354228
Tenderness	Chr29_42033690	Chr29	42033690	1.09e-06	5.96397	50 kb	0.156143	0.0320274
Tenderness	Chr29_42033441	Chr29	42033441	1.09e-06	5.96397	50 kb	0.156143	0.0320274
Tenderness	Chr29_38444025	Chr29	38444025	1.09e-06	5.96328	10 kb	0.0758332	0.0155556
Tenderness	Chr29_41964951	Chr29	41964951	1.09e-06	5.96204	Genic	0.0779527	0.0159922
Tenderness	Chr29_41573443	Chr29	41573443	1.09e-06	5.96146	5 kb	0.102319	0.0209923
Tenderness	Chr29_38547288	Chr29	38547288	1.1e-06	5.95996	Genic	0.101714	0.020871
Tenderness	Chr29_38545273	Chr29	38545273	1.1e-06	5.95945	Genic	0.102021	0.0209349
Tenderness	Chr29_38535971	Chr29	38535971	1.11e-06	5.9543	Genic	0.1019	0.0209201
Tenderness	Chr3_49835120	Chr3	49835120	1.11e-06	5.95418	50 kb	-0.161243	0.0331037
Tenderness	Chr29_38545960	Chr29	38545960	1.11e-06	5.95313	Genic	0.102154	0.0209746
Tenderness	Chr29_38542513	Chr29	38542513	1.12e-06	5.95096	Genic	0.101475	0.0208394
Tenderness	Chr29_38545043	Chr29	38545043	1.13e-06	5.94823	Genic	0.101687	0.0208882
Tenderness	Chr26_41412052	Chr26	41412052	1.13e-06	5.94635	100	-0.134112	0.0275539
Tenderness	Chr26_41410932	Chr26	41410932	1.13e-06	5.94635	100	-0.134112	0.0275539
Tenderness	Chr26_41410507	Chr26	41410507	1.13e-06	5.94635	100	-0.134112	0.0275539
Tenderness	Chr26_41410078	Chr26	41410078	1.13e-06	5.94635	100	-0.134112	0.0275539
Tenderness	Chr6_98710561	Chr6	98710561	1.18e-06	5.92793	+100kb	-1.21398	0.249847
Tenderness	Chr29_36451847	Chr29	36451847	1.18e-06	5.92687	50 kb	0.0963437	0.0198304
Tenderness	Chr29_41954089	Chr29	41954089	1.23e-06	5.91014	Genic	0.122248	0.0252018
Tenderness	Chr29_41953593	Chr29	41953593	1.23e-06	5.91014	Genic	0.122248	0.0252018
Tenderness	Chr29_41953361	Chr29	41953361	1.23e-06	5.91014	Genic	0.122248	0.0252018
Tenderness	Chr29_41953130	Chr29	41953130	1.23e-06	5.91014	Genic	0.122248	0.0252018
Tenderness	Chr29_41951235	Chr29	41951235	1.23e-06	5.91014	Genic	0.122248	0.0252018
Tenderness	Chr29_41950762	Chr29	41950762	1.23e-06	5.91014	Genic	0.122248	0.0252018
Tenderness	Chr29_41950748	Chr29	41950748	1.23e-06	5.91014	Genic	0.122248	0.0252018
Tenderness	Chr29_41950726	Chr29	41950726	1.23e-06	5.91014	Genic	0.122248	0.0252018
Tenderness	Chr29_41950693	Chr29	41950693	1.23e-06	5.91014	Genic	0.122248	0.0252018
Tenderness	Chr29_41950600	Chr29	41950600	1.23e-06	5.91014	Genic	0.122248	0.0252018
Tenderness	Chr29_41950495	Chr29	41950495	1.23e-06	5.91014	Genic	0.122248	0.0252018
Tenderness	Chr29_41950484	Chr29	41950484	1.23e-06	5.91014	Genic	0.122248	0.0252018
Tenderness	Chr29_41940830	Chr29	41940830	1.23e-06	5.90999	5 kb	0.0725176	0.0149499
Tenderness	Chr29_40240752	Chr29	40240752	1.28e-06	5.89348	10 kb	0.107395	0.0221747
Tenderness	Chr29_38542180	Chr29	38542180	1.28e-06	5.89152	Genic	0.100939	0.0208455
Tenderness	Chr29_38546835	Chr29	38546835	1.29e-06	5.8908	Genic	0.101171	0.0208948
Tenderness	Chr29_41942447	Chr29	41942447	1.29e-06	5.8906	5 kb	0.115695	0.0238949
Tenderness	Chr2_76124476	Chr2	76124476	1.29e-06	5.8899	+100kb	-0.963456	0.198999
Tenderness	Chr29_38545428	Chr29	38545428	1.3e-06	5.88735	Genic	0.101219	0.0209116
Tenderness	Chr29_38546692	Chr29	38546692	1.33e-06	5.8774	Genic	0.101527	0.0209949
Tenderness	Chr29_44023960	Chr29	44023960	1.33e-06	5.87721	50 kb	0.0842381	0.01742
Tenderness	Chr29_38546774	Chr29	38546774	1.34e-06	5.87257	Genic	0.100643	0.0208216
Tenderness	Chr29_38545322	Chr29	38545322	1.35e-06	5.86909	Genic	0.101064	0.0209156
Tenderness	Chr23_44665549	Chr23	44665549	1.35e-06	5.86832	Genic	-1.20887	0.250199
Tenderness	Chr10_74674549	Chr10	74674549	1.36e-06	5.86636	100	-1.35664	0.280835
Tenderness	Chr29_41753686	Chr29	41753686	1.45e-06	5.83792	5 kb	-0.091111	0.0189118
Tenderness	Chr29_44070590	Chr29	44070590	1.46e-06	5.83646	Genic	0.144831	0.0300666
Tenderness	Chr29_41553551	Chr29	41553551	1.48e-06	5.83012	50 kb	0.134619	0.0279635
Tenderness	Chr29_37021717	Chr29	37021717	1.48e-06	5.82843	50 kb	0.102997	0.0213983
Tenderness	Chr29_37019857	Chr29	37019857	1.48e-06	5.82843	10 kb	0.102997	0.0213983
Tenderness	Chr29_37017071	Chr29	37017071	1.48e-06	5.82843	10 kb	0.102997	0.0213983
Tenderness	Chr29_41042568	Chr29	41042568	1.5e-06	5.82476	5 kb	0.175279	0.0364282
Tenderness	Chr29_42261630	Chr29	42261630	1.52e-06	5.8183	Genic	0.205081	0.0426482
Tenderness	Chr29_38545161	Chr29	38545161	1.55e-06	5.81008	Genic	0.100206	0.020855
Tenderness	Chr4_70258201	Chr4	70258201	1.55e-06	5.8087	50 kb	-1.33195	0.277245
Tenderness	Chr29_38546256	Chr29	38546256	1.56e-06	5.80786	Genic	0.100014	0.0208196
Tenderness	Chr29_38541946	Chr29	38541946	1.56e-06	5.80701	Genic	0.100237	0.0208677
Tenderness	Chr29_41946937	Chr29	41946937	1.57e-06	5.80521	Genic	0.124466	0.0259163
Tenderness	Chr29_43523878	Chr29	43523878	1.57e-06	5.80307	Genic	0.170284	0.0354638
Tenderness	Chr3_14926918	Chr3	14926918	1.59e-06	5.7999	Genic	-0.0934557	0.0194692
Tenderness	Chr3_14923738	Chr3	14923738	1.59e-06	5.7999	5 kb	-0.0934557	0.0194692
Tenderness	Chr29_44041483	Chr29	44041483	1.6e-06	5.79508	10 kb	-0.0981727	0.0204614
Tenderness	Chr29_44040230	Chr29	44040230	1.6e-06	5.79508	10 kb	-0.0981727	0.0204614
Tenderness	Chr29_38547629	Chr29	38547629	1.6e-06	5.795	Genic	0.100085	0.0208601
Tenderness	Chr29_41961741	Chr29	41961741	1.63e-06	5.78726	Genic	0.0762761	0.0159096
Tenderness	Chr29_36458571	Chr29	36458571	1.67e-06	5.77848	50 kb	0.106238	0.0221777
Tenderness	Chr29_38547841	Chr29	38547841	1.68e-06	5.77541	Genic	0.099922	0.0208655
Tenderness	Chr10_61683939	Chr10	61683939	1.69e-06	5.77174	Genic	-1.32434	0.276644
Tenderness	Chr29_41410174	Chr29	41410174	1.69e-06	5.77142	50 kb	-0.106758	0.0223015
Tenderness	Chr4_56110571	Chr4	56110571	1.7e-06	5.76982	Genic	-0.542505	0.113346
Tenderness	Chr14_27947557	Chr14	27947557	1.71e-06	5.7669	50 kb	-0.07985	0.0166878
Tenderness	Chr29_41567642	Chr29	41567642	1.72e-06	5.76522	10 kb	0.11526	0.024092
Tenderness	Chr29_38539382	Chr29	38539382	1.73e-06	5.76283	Genic	0.0998773	0.0208815
Tenderness	Chr29_38439381	Chr29	38439381	1.75e-06	5.75695	5 kb	0.089963	0.0188194
Tenderness	Chr29_38541881	Chr29	38541881	1.77e-06	5.75195	Genic	0.100032	0.0209358
Tenderness	Chr8_27742217	Chr8	27742217	1.79e-06	5.74829	+100kb	-0.61321	0.128385
Tenderness	Chr29_38546607	Chr29	38546607	1.79e-06	5.7468	Genic	0.0996514	0.0208666
Tenderness	Chr29_38545563	Chr29	38545563	1.8e-06	5.74593	Genic	0.0999096	0.0209225
Tenderness	Chr29_38547856	Chr29	38547856	1.8e-06	5.74481	Genic	0.0994028	0.0208186
Tenderness	Chr29_36523495	Chr29	36523495	1.8e-06	5.74444	50 kb	0.112099	0.0234784
Tenderness	Chr29_36523002	Chr29	36523002	1.8e-06	5.74444	50 kb	0.112099	0.0234784
Tenderness	Chr29_38546302	Chr29	38546302	1.81e-06	5.74259	Genic	0.099875	0.020922
Tenderness	Chr19_382759	Chr19	382759	1.82e-06	5.74086	+100kb	-0.41446	0.0868364
Tenderness	Chr29_37029975	Chr29	37029975	1.82e-06	5.74074	50 kb	0.10217	0.0214066
Tenderness	Chr29_37028885	Chr29	37028885	1.82e-06	5.74074	50 kb	0.10217	0.0214066
Tenderness	Chr29_37025550	Chr29	37025550	1.82e-06	5.74074	50 kb	0.10217	0.0214066
Tenderness	Chr24_9379420	Chr24	9379420	1.83e-06	5.73811	+100kb	-0.360869	0.0756284
Tenderness	Chr23_6898547	Chr23	6898547	1.84e-06	5.73417	50 kb	-1.09029	0.228584
Tenderness	Chr29_38543067	Chr29	38543067	1.87e-06	5.72799	Genic	0.0994636	0.0208654
Tenderness	Chr29_42018496	Chr29	42018496	1.88e-06	5.72681	Genic	-0.105636	0.0221628
Tenderness	Chr29_38428356	Chr29	38428356	1.92e-06	5.71569	Genic	-0.0789267	0.0165771
Tenderness	Chr6_79976682	Chr6	79976682	1.93e-06	5.71368	+100kb	0.0915027	0.0192222
Tenderness	Chr6_79976425	Chr6	79976425	1.93e-06	5.71368	+100kb	0.0915027	0.0192222
Tenderness	Chr29_38547316	Chr29	38547316	1.94e-06	5.71308	Genic	0.099088	0.0208169
Tenderness	Chr29_41410771	Chr29	41410771	1.95e-06	5.70949	50 kb	-0.102105	0.0214582
Tenderness	Chr7_57965659	Chr7	57965659	1.96e-06	5.70864	50 kb	-1.31919	0.277262
Tenderness	Chr29_41947153	Chr29	41947153	1.96e-06	5.70822	Genic	0.124565	0.0261816
Tenderness	Chr4_5438763	Chr4	5438763	1.97e-06	5.70518	Genic	-0.534911	0.112463
Tenderness	Chr3_14923704	Chr3	14923704	2e-06	5.69854	5 kb	-0.095007	0.0199879
Tenderness	Chr14_19670630	Chr14	19670630	2.01e-06	5.69717	50 kb	-1.08332	0.227943
Tenderness	Chr21_8323132	Chr21	8323132	2.01e-06	5.69651	50 kb	-1.00171	0.210784
Tenderness	Chr29_41553530	Chr29	41553530	2.02e-06	5.6937	50 kb	0.131836	0.0277493
Tenderness	Chr29_38545943	Chr29	38545943	2.03e-06	5.69318	Genic	0.0991512	0.0208707
Tenderness	Chr29_41961964	Chr29	41961964	2.03e-06	5.69238	Genic	0.0767149	0.0161493
Tenderness	Chr29_38545269	Chr29	38545269	2.05e-06	5.68879	Genic	0.0990927	0.0208674
Tenderness	Chr23_32887947	Chr23	32887947	2.07e-06	5.6838	50 kb	-0.627435	0.132193
Tenderness	Chr18_24119593	Chr18	24119593	2.08e-06	5.68121	5 kb	-0.223193	0.0470361
Tenderness	Chr29_38543234	Chr29	38543234	2.15e-06	5.6683	Genic	0.0990204	0.0208942
Tenderness	Chr29_41963357	Chr29	41963357	2.17e-06	5.66404	Genic	0.0758545	0.0160127
Tenderness	Chr29_40943593	Chr29	40943593	2.18e-06	5.66244	Genic	0.100665	0.0212536
Tenderness	Chr29_41699390	Chr29	41699390	2.2e-06	5.65807	Genic	0.0992479	0.0209633
Tenderness	Chr1_6113394	Chr1	6113394	2.2e-06	5.6578	10 kb	-0.840004	0.177432
Tenderness	Chr29_37009978	Chr29	37009978	2.23e-06	5.65229	Genic	0.102743	0.021714
Tenderness	Chr29_37012159	Chr29	37012159	2.23e-06	5.65229	5 kb	0.102743	0.021714
Tenderness	Chr29_37024767	Chr29	37024767	2.23e-06	5.65229	50 kb	0.102743	0.021714
Tenderness	Chr29_37024500	Chr29	37024500	2.23e-06	5.65229	50 kb	0.102743	0.021714
Tenderness	Chr2_130885088	Chr2	130885088	2.31e-06	5.63658	50 kb	-0.606383	0.128354
Tenderness	Chr29_37092663	Chr29	37092663	2.35e-06	5.62839	10 kb	0.102529	0.02172
Tenderness	Chr29_37092284	Chr29	37092284	2.35e-06	5.62839	10 kb	0.102529	0.02172
Tenderness	Chr29_37644283	Chr29	37644283	2.36e-06	5.62719	Genic	0.158985	0.033684
Tenderness	Chr3_14928196	Chr3	14928196	2.38e-06	5.62376	Genic	-0.0988876	0.0209583
Tenderness	Chr29_42259960	Chr29	42259960	2.4e-06	5.6189	Genic	0.226194	0.0479627
Tenderness	Chr29_40943476	Chr29	40943476	2.41e-06	5.61876	Genic	0.100327	0.0212738
Tenderness	Chr29_41947467	Chr29	41947467	2.41e-06	5.61842	Genic	0.122139	0.0258999
Tenderness	Chr28_22352085	Chr28	22352085	2.41e-06	5.61834	10 kb	-1.07828	0.228654
Tenderness	Chr7_108490283	Chr7	108490283	2.44e-06	5.61273	+100kb	-0.635913	0.134923
Tenderness	Chr29_40942798	Chr29	40942798	2.44e-06	5.61175	Genic	0.100122	0.0212452
Tenderness	Chr21_214831	Chr21	214831	2.45e-06	5.61095	+100kb	-0.879904	0.186725
Tenderness	Chr29_40961946	Chr29	40961946	2.45e-06	5.61056	10 kb	0.100197	0.0212637
Tenderness	Chr29_40967232	Chr29	40967232	2.45e-06	5.61056	50 kb	0.100197	0.0212637
Tenderness	Chr29_40965324	Chr29	40965324	2.45e-06	5.61056	50 kb	0.100197	0.0212637
Tenderness	Chr29_40963485	Chr29	40963485	2.45e-06	5.61056	50 kb	0.100197	0.0212637
Tenderness	Chr29_40963437	Chr29	40963437	2.45e-06	5.61056	50 kb	0.100197	0.0212637
Tenderness	Chr29_40962945	Chr29	40962945	2.45e-06	5.61056	50 kb	0.100197	0.0212637
Tenderness	Chr29_42673686	Chr29	42673686	2.46e-06	5.60832	Genic	-0.10875	0.0230839
Tenderness	Chr29_38547956	Chr29	38547956	2.47e-06	5.60806	Genic	0.0988464	0.0209823
Tenderness	Chr29_38438160	Chr29	38438160	2.48e-06	5.6064	5 kb	0.0874542	0.0185671
Tenderness	Chr29_40942568	Chr29	40942568	2.48e-06	5.60629	Genic	0.100182	0.0212696
Tenderness	Chr29_41570155	Chr29	41570155	2.48e-06	5.60581	10 kb	0.123374	0.0261947
Tenderness	Chr29_41963677	Chr29	41963677	2.52e-06	5.59826	Genic	0.0750566	0.015948
Tenderness	Chr29_37645358	Chr29	37645358	2.53e-06	5.59716	Genic	0.15696	0.0333544
Tenderness	Chr29_41965115	Chr29	41965115	2.55e-06	5.59364	Genic	0.0744821	0.0158332
Tenderness	Chr29_36522970	Chr29	36522970	2.59e-06	5.58733	50 kb	0.1106	0.0235259
Tenderness	Chr7_10675013	Chr7	10675013	2.62e-06	5.5816	50 kb	-0.232757	0.0495384
Tenderness	Chr10_25640964	Chr10	25640964	2.66e-06	5.57586	5 kb	-1.17265	0.249722
Tenderness	Chr13_58231662	Chr13	58231662	2.7e-06	5.56834	10 kb	-1.17053	0.249459
Tenderness	Chr18_24585221	Chr18	24585221	2.72e-06	5.56484	100	-0.215879	0.0460235
Tenderness	Chr4_111570900	Chr4	111570900	2.73e-06	5.56399	50 kb	-1.17018	0.249494
Tenderness	Chr29_42259084	Chr29	42259084	2.74e-06	5.56177	Genic	0.223897	0.0477475
Tenderness	Chr29_42185550	Chr29	42185550	2.77e-06	5.55816	50 kb	-0.101417	0.0216358
Tenderness	Chr29_42184448	Chr29	42184448	2.77e-06	5.55816	50 kb	-0.101417	0.0216358
Tenderness	Chr23_40374022	Chr23	40374022	2.77e-06	5.5575	+100kb	-1.06929	0.228131
Tenderness	Chr29_41961007	Chr29	41961007	2.8e-06	5.55225	Genic	0.0759226	0.0162065
Tenderness	Chr29_41947290	Chr29	41947290	2.81e-06	5.55093	Genic	0.121999	0.0260456
Tenderness	Chr29_40944601	Chr29	40944601	2.85e-06	5.5459	Genic	0.0995044	0.0212539
Tenderness	Chr29_40944078	Chr29	40944078	2.85e-06	5.5459	Genic	0.0995044	0.0212539
Tenderness	Chr29_40943953	Chr29	40943953	2.85e-06	5.5459	Genic	0.0995044	0.0212539
Tenderness	Chr29_40943546	Chr29	40943546	2.86e-06	5.54361	Genic	0.0993579	0.0212275
Tenderness	Chr29_36525592	Chr29	36525592	2.87e-06	5.5421	50 kb	0.106514	0.0227598
Tenderness	Chr29_36525566	Chr29	36525566	2.87e-06	5.5421	50 kb	0.106514	0.0227598
Tenderness	Chr29_36525551	Chr29	36525551	2.87e-06	5.5421	50 kb	0.106514	0.0227598
Tenderness	Chr29_36524612	Chr29	36524612	2.87e-06	5.5421	50 kb	0.106514	0.0227598
Tenderness	Chr29_44022280	Chr29	44022280	2.89e-06	5.5395	50 kb	0.0836845	0.0178864
Tenderness	Chr27_1672829	Chr27	1672829	2.89e-06	5.53949	50 kb	-0.295281	0.0631122
Tenderness	Chr12_42792261	Chr12	42792261	2.89e-06	5.53852	+100kb	-0.637687	0.13631
Tenderness	Chr21_12126653	Chr21	12126653	2.91e-06	5.53636	+100kb	0.109443	0.0233994
Tenderness	Chr2_6774344	Chr2	6774344	2.92e-06	5.5342	50 kb	-1.16971	0.250142
Tenderness	Chr29_36472662	Chr29	36472662	2.98e-06	5.52526	50 kb	0.103453	0.0221435
Tenderness	Chr21_65913612	Chr21	65913612	3.02e-06	5.52035	Genic	-1.0685	0.228819
Tenderness	Chr29_41961037	Chr29	41961037	3.06e-06	5.5147	Genic	0.0748356	0.0160352
Tenderness	Chr29_41961898	Chr29	41961898	3.07e-06	5.51327	Genic	0.0748867	0.0160485
Tenderness	Chr16_17973881	Chr16	17973881	3.09e-06	5.50952	+100kb	-1.16934	0.25069
Tenderness	Chr2_124922135	Chr2	124922135	3.13e-06	5.50492	Genic	-0.139147	0.0298449
Tenderness	Chr29_36524705	Chr29	36524705	3.14e-06	5.50357	50 kb	0.106318	0.0228067
Tenderness	Chr29_36523090	Chr29	36523090	3.14e-06	5.50357	50 kb	0.106318	0.0228067
Tenderness	Chr29_41966742	Chr29	41966742	3.16e-06	5.50093	Genic	0.0740545	0.0158901
Tenderness	Chr29_41960689	Chr29	41960689	3.16e-06	5.5002	Genic	0.0743733	0.0159597
Tenderness	Chr29_36466858	Chr29	36466858	3.18e-06	5.49735	50 kb	0.102745	0.0220542
Tenderness	Chr29_42002172	Chr29	42002172	3.18e-06	5.49702	Genic	0.140081	0.0300694
Tenderness	Chr9_95726146	Chr9	95726146	3.2e-06	5.49518	Genic	0.143328	0.0307723
Tenderness	Chr29_36459016	Chr29	36459016	3.23e-06	5.49072	50 kb	0.103322	0.0221931
Tenderness	Chr29_38435874	Chr29	38435874	3.23e-06	5.49027	Genic	0.0867222	0.0186284
Tenderness	Chr7_31006883	Chr7	31006883	3.24e-06	5.48936	+100kb	0.114908	0.0246852
Tenderness	Chr1_44941938	Chr1	44941938	3.25e-06	5.48757	10 kb	0.198493	0.0426492
Tenderness	Chr29_38544584	Chr29	38544584	3.26e-06	5.48622	Genic	0.0971218	0.0208709
Tenderness	Chr29_43370690	Chr29	43370690	3.27e-06	5.48527	50 kb	0.159772	0.0343375
Tenderness	Chr8_5480364	Chr8	5480364	3.27e-06	5.48507	50 kb	-0.986754	0.212073
Tenderness	Chr29_36459005	Chr29	36459005	3.29e-06	5.48332	50 kb	0.102384	0.0220081
Tenderness	Chr29_41578980	Chr29	41578980	3.3e-06	5.48092	Genic	0.0809935	0.0174144
Tenderness	Chr29_41578935	Chr29	41578935	3.3e-06	5.48092	Genic	0.0809935	0.0174144
Tenderness	Chr29_42258889	Chr29	42258889	3.31e-06	5.47966	Genic	0.222822	0.0479153
Tenderness	Chr29_41952928	Chr29	41952928	3.34e-06	5.47565	Genic	0.117018	0.0251737
Tenderness	Chr29_41952867	Chr29	41952867	3.34e-06	5.47565	Genic	0.117018	0.0251737
Tenderness	Chr29_41952343	Chr29	41952343	3.34e-06	5.47565	Genic	0.117018	0.0251737
Tenderness	Chr29_41951270	Chr29	41951270	3.34e-06	5.47565	Genic	0.117018	0.0251737
Tenderness	Chr29_41950156	Chr29	41950156	3.34e-06	5.47565	Genic	0.117018	0.0251737
Tenderness	Chr29_41949922	Chr29	41949922	3.34e-06	5.47565	Genic	0.117018	0.0251737
Tenderness	Chr17_30709598	Chr17	30709598	3.35e-06	5.47552	100	-0.160134	0.0344496
Tenderness	Chr29_37000005	Chr29	37000005	3.36e-06	5.47346	Genic	0.101344	0.0218067
Tenderness	Chr29_36999987	Chr29	36999987	3.36e-06	5.47346	Genic	0.101344	0.0218067
Tenderness	Chr8_5312920	Chr8	5312920	3.39e-06	5.47022	Genic	0.0947378	0.0203919
Tenderness	Chr29_41964608	Chr29	41964608	3.41e-06	5.46731	Genic	0.0739697	0.0159264
Tenderness	Chr28_3657534	Chr28	3657534	3.42e-06	5.46546	Genic	-0.58395	0.125754
Tenderness	Chr29_40974549	Chr29	40974549	3.43e-06	5.46482	50 kb	0.125586	0.0270468
Tenderness	Chr18_27639943	Chr18	27639943	3.46e-06	5.46097	+100kb	-0.0949688	0.020461
Tenderness	Chr29_42762502	Chr29	42762502	3.48e-06	5.45852	Genic	-0.0895829	0.0193055
Tenderness	Chr3_116830622	Chr3	116830622	3.5e-06	5.45554	+100kb	-0.0864046	0.0186262
Tenderness	Chr29_40159520	Chr29	40159520	3.52e-06	5.45398	50 kb	0.209621	0.0451951
Tenderness	Chr10_27953077	Chr10	27953077	3.53e-06	5.45283	10 kb	-1.06644	0.229957
Tenderness	Chr10_27952899	Chr10	27952899	3.53e-06	5.45283	10 kb	-1.06644	0.229957
Tenderness	Chr29_42259427	Chr29	42259427	3.6e-06	5.44363	Genic	0.224141	0.0483772
Tenderness	Chr18_24597453	Chr18	24597453	3.64e-06	5.43884	100	-0.214217	0.0462581
Tenderness	Chr29_38545511	Chr29	38545511	3.65e-06	5.43784	Genic	0.0970414	0.0209573
Tenderness	Chr29_36543591	Chr29	36543591	3.66e-06	5.4367	50 kb	0.10157	0.0219378
Tenderness	Chr17_40330402	Chr17	40330402	3.66e-06	5.43636	+100kb	0.100335	0.0216718
Tenderness	Chr17_40328876	Chr17	40328876	3.66e-06	5.43636	+100kb	0.100335	0.0216718
Tenderness	Chr28_11993134	Chr28	11993134	3.68e-06	5.43449	+100kb	-0.102232	0.0220858
Tenderness	Chr1_141922603	Chr1	141922603	3.7e-06	5.43228	Genic	-0.0971689	0.0209968
Tenderness	Chr29_41960965	Chr29	41960965	3.72e-06	5.42935	Genic	0.0747191	0.0161506
Tenderness	Chr29_38713164	Chr29	38713164	3.73e-06	5.42813	50 kb	-0.101029	0.0218403
Tenderness	Chr29_36452381	Chr29	36452381	3.73e-06	5.42806	50 kb	0.10252	0.0221627
Tenderness	Chr29_36452226	Chr29	36452226	3.73e-06	5.42806	50 kb	0.10252	0.0221627
Tenderness	Chr29_41963124	Chr29	41963124	3.76e-06	5.42474	Genic	0.0743079	0.0160694
Tenderness	Chr29_41953805	Chr29	41953805	3.82e-06	5.41832	Genic	0.11685	0.0252861
Tenderness	Chr29_41953232	Chr29	41953232	3.82e-06	5.41832	Genic	0.11685	0.0252861
Tenderness	Chr29_41951037	Chr29	41951037	3.82e-06	5.41832	Genic	0.11685	0.0252861
Tenderness	Chr29_41950959	Chr29	41950959	3.82e-06	5.41832	Genic	0.11685	0.0252861
Tenderness	Chr29_44916865	Chr29	44916865	3.84e-06	5.41595	5 kb	-0.0965289	0.0208937
Tenderness	Chr29_44916086	Chr29	44916086	3.84e-06	5.41595	5 kb	-0.0965289	0.0208937
Tenderness	Chr29_41967208	Chr29	41967208	3.84e-06	5.41593	Genic	0.0883814	0.0191302
Tenderness	Chr5_117432416	Chr5	117432416	3.86e-06	5.41381	+100kb	-0.268449	0.0581187
Tenderness	Chr29_36543702	Chr29	36543702	3.87e-06	5.41205	50 kb	0.101028	0.0218763
Tenderness	Chr8_70506177	Chr8	70506177	3.9e-06	5.40874	5 kb	1.15297	0.249748
Tenderness	Chr29_36543535	Chr29	36543535	3.92e-06	5.40633	50 kb	0.101386	0.0219669
Tenderness	Chr4_47136701	Chr4	47136701	3.96e-06	5.4027	Genic	-0.0866106	0.0187726
Tenderness	Chr14_14544616	Chr14	14544616	3.97e-06	5.40075	+100kb	-0.207312	0.0449434
Tenderness	Chr29_36540598	Chr29	36540598	4.04e-06	5.39378	50 kb	0.100794	0.0218672
Tenderness	Chr29_36540345	Chr29	36540345	4.04e-06	5.39378	50 kb	0.100794	0.0218672
Tenderness	Chr29_36540298	Chr29	36540298	4.04e-06	5.39378	50 kb	0.100794	0.0218672
Tenderness	Chr29_36540290	Chr29	36540290	4.04e-06	5.39378	50 kb	0.100794	0.0218672
Tenderness	Chr29_36539761	Chr29	36539761	4.04e-06	5.39378	50 kb	0.100794	0.0218672
Tenderness	Chr29_41967128	Chr29	41967128	4.05e-06	5.39211	Genic	0.0729246	0.0158236
Tenderness	Chr29_36522371	Chr29	36522371	4.06e-06	5.39195	50 kb	0.107295	0.023282
Tenderness	Chr29_44324304	Chr29	44324304	4.06e-06	5.39174	50 kb	0.120974	0.0262506
Tenderness	Chr29_41963576	Chr29	41963576	4.1e-06	5.38684	Genic	0.0741214	0.0160921
Tenderness	Chr29_41962633	Chr29	41962633	4.12e-06	5.38562	Genic	0.0731331	0.0158796
Tenderness	Chr29_41961919	Chr29	41961919	4.12e-06	5.3847	Genic	0.0730149	0.0158554
Tenderness	Chr29_42189671	Chr29	42189671	4.13e-06	5.38382	50 kb	-0.100043	0.0217267
Tenderness	Chr29_42187034	Chr29	42187034	4.13e-06	5.38382	50 kb	-0.100043	0.0217267
Tenderness	Chr29_42186208	Chr29	42186208	4.13e-06	5.38382	50 kb	-0.100043	0.0217267
Tenderness	Chr9_91354118	Chr9	91354118	4.14e-06	5.38277	100	-1.14507	0.248706
Tenderness	Chr29_41961433	Chr29	41961433	4.2e-06	5.37644	Genic	0.0730129	0.0158686
Tenderness	Chr29_36468880	Chr29	36468880	4.24e-06	5.37294	50 kb	0.101132	0.021988
Tenderness	Chr29_41963019	Chr29	41963019	4.24e-06	5.3727	Genic	0.0736401	0.0160112
Tenderness	Chr9_47370737	Chr9	47370737	4.25e-06	5.37139	5 kb	-1.29111	0.280758
Tenderness	Chr9_60301664	Chr9	60301664	4.27e-06	5.36987	+100kb	-0.856796	0.186344
Tenderness	Chr29_36470836	Chr29	36470836	4.28e-06	5.36834	50 kb	0.101458	0.0220695
Tenderness	Chr9_46459320	Chr9	46459320	4.29e-06	5.36804	+100kb	-1.28917	0.280435
Tenderness	Chr2_56684008	Chr2	56684008	4.29e-06	5.36708	50 kb	-1.2911	0.280882
Tenderness	Chr29_36543540	Chr29	36543540	4.3e-06	5.36636	50 kb	0.100917	0.0219565
Tenderness	Chr29_44115499	Chr29	44115499	4.34e-06	5.3626	5 kb	0.0977444	0.0212745
Tenderness	Chr29_36543567	Chr29	36543567	4.37e-06	5.3597	50 kb	0.101003	0.0219904
Tenderness	Chr10_67432146	Chr10	67432146	4.4e-06	5.35622	Genic	-1.04949	0.228579
Tenderness	Chr29_36543603	Chr29	36543603	4.41e-06	5.35583	50 kb	0.100636	0.0219194
Tenderness	Chr10_67703736	Chr10	67703736	4.43e-06	5.35405	Genic	-1.15452	0.251511
Tenderness	Chr10_67700907	Chr10	67700907	4.43e-06	5.35405	Genic	-1.15452	0.251511
Tenderness	Chr29_41998186	Chr29	41998186	4.43e-06	5.35311	5 kb	0.158614	0.0345572
Tenderness	Chr29_36472560	Chr29	36472560	4.57e-06	5.33967	50 kb	0.101213	0.0220824
Tenderness	Chr29_41947607	Chr29	41947607	4.58e-06	5.33898	Genic	0.120003	0.0261839
Tenderness	Chr29_36522903	Chr29	36522903	4.59e-06	5.3383	50 kb	0.104554	0.0228146
Tenderness	Chr17_14038252	Chr17	14038252	4.59e-06	5.33797	+100kb	-0.806251	0.175937
Tenderness	Chr18_24128776	Chr18	24128776	4.62e-06	5.33502	5 kb	-0.19376	0.0422947
Tenderness	Chr18_24127964	Chr18	24127964	4.62e-06	5.33502	5 kb	-0.19376	0.0422947
Tenderness	Chr18_24127683	Chr18	24127683	4.62e-06	5.33502	5 kb	-0.19376	0.0422947
Tenderness	Chr18_24127368	Chr18	24127368	4.62e-06	5.33502	5 kb	-0.19376	0.0422947
Tenderness	Chr18_24127331	Chr18	24127331	4.62e-06	5.33502	5 kb	-0.19376	0.0422947
Tenderness	Chr18_24126942	Chr18	24126942	4.62e-06	5.33502	5 kb	-0.19376	0.0422947
Tenderness	Chr18_24126898	Chr18	24126898	4.62e-06	5.33502	5 kb	-0.19376	0.0422947
Tenderness	Chr12_23038460	Chr12	23038460	4.71e-06	5.32668	50 kb	-1.04358	0.227997
Tenderness	Chr18_24724083	Chr18	24724083	4.72e-06	5.32623	50 kb	-0.210137	0.0459119
Tenderness	Chr29_36521948	Chr29	36521948	4.74e-06	5.32417	50 kb	0.107007	0.0233847
Tenderness	Chr16_78394744	Chr16	78394744	4.81e-06	5.31829	10 kb	-0.090601	0.0198116
Tenderness	Chr10_65723974	Chr10	65723974	4.9e-06	5.30972	50 kb	-0.905913	0.198275
Tenderness	Chr29_36458765	Chr29	36458765	4.96e-06	5.30434	50 kb	0.101137	0.0221481
Tenderness	Chr9_91988819	Chr9	91988819	4.98e-06	5.30315	+100kb	-1.14097	0.249895
Tenderness	Chr26_27342602	Chr26	27342602	4.99e-06	5.30153	+100kb	-0.110678	0.0242447
Tenderness	Chr29_37001703	Chr29	37001703	5e-06	5.30105	Genic	0.0994892	0.0217949
Tenderness	Chr29_41966706	Chr29	41966706	5.04e-06	5.29742	Genic	0.0728619	0.0159678
Tenderness	Chr18_24722608	Chr18	24722608	5.06e-06	5.29569	50 kb	-0.215247	0.0471804
Tenderness	Chr29_41966505	Chr29	41966505	5.17e-06	5.28635	Genic	0.0726859	0.015948
Tenderness	Chr10_98694302	Chr10	98694302	5.19e-06	5.28462	+100kb	0.126514	0.0277636
Tenderness	Chr5_33475663	Chr5	33475663	5.27e-06	5.27859	+100kb	-1.04115	0.228627
Tenderness	Chr28_11993047	Chr28	11993047	5.27e-06	5.27793	+100kb	-0.1025	0.0225097
Tenderness	Chr14_70183566	Chr14	70183566	5.29e-06	5.27622	100	-1.14129	0.250679
Tenderness	Chr29_42260216	Chr29	42260216	5.3e-06	5.27599	Genic	0.225402	0.0495097
Tenderness	Chr14_3126368	Chr14	3126368	5.33e-06	5.27367	Genic	-0.083064	0.0182496
Tenderness	Chr22_60408333	Chr22	60408333	5.33e-06	5.27335	50 kb	-0.805133	0.176898
Tenderness	Chr29_42762138	Chr29	42762138	5.36e-06	5.27047	Genic	-0.0961233	0.021126
Tenderness	Chr29_42762048	Chr29	42762048	5.36e-06	5.27047	Genic	-0.0961233	0.021126
Tenderness	Chr29_42761478	Chr29	42761478	5.36e-06	5.27047	Genic	-0.0961233	0.021126
Tenderness	Chr29_42761244	Chr29	42761244	5.36e-06	5.27047	Genic	-0.0961233	0.021126
Tenderness	Chr29_42761099	Chr29	42761099	5.36e-06	5.27047	Genic	-0.0961233	0.021126
Tenderness	Chr29_42760902	Chr29	42760902	5.36e-06	5.27047	Genic	-0.0961233	0.021126
Tenderness	Chr29_42760838	Chr29	42760838	5.36e-06	5.27047	Genic	-0.0961233	0.021126
Tenderness	Chr29_42759746	Chr29	42759746	5.36e-06	5.27047	Genic	-0.0961233	0.021126
Tenderness	Chr29_42759476	Chr29	42759476	5.36e-06	5.27047	Genic	-0.0961233	0.021126
Tenderness	Chr29_42759321	Chr29	42759321	5.36e-06	5.27047	Genic	-0.0961233	0.021126
Tenderness	Chr29_42759238	Chr29	42759238	5.36e-06	5.27047	Genic	-0.0961233	0.021126
Tenderness	Chr29_42759044	Chr29	42759044	5.36e-06	5.27047	Genic	-0.0961233	0.021126
Tenderness	Chr29_42758898	Chr29	42758898	5.36e-06	5.27047	Genic	-0.0961233	0.021126
Tenderness	Chr29_42758891	Chr29	42758891	5.36e-06	5.27047	Genic	-0.0961233	0.021126
Tenderness	Chr29_42758151	Chr29	42758151	5.36e-06	5.27047	Genic	-0.0961233	0.021126
Tenderness	Chr12_89184499	Chr12	89184499	5.37e-06	5.26984	Genic	-0.0924218	0.0203138
Tenderness	Chr29_36521939	Chr29	36521939	5.39e-06	5.26803	50 kb	0.106665	0.0234489
Tenderness	Chr29_37071148	Chr29	37071148	5.41e-06	5.267	50 kb	0.0988527	0.0217339
Tenderness	Chr29_37069358	Chr29	37069358	5.41e-06	5.267	50 kb	0.0988527	0.0217339
Tenderness	Chr29_37066488	Chr29	37066488	5.41e-06	5.267	50 kb	0.0988527	0.0217339
Tenderness	Chr29_37065573	Chr29	37065573	5.41e-06	5.267	50 kb	0.0988527	0.0217339
Tenderness	Chr23_33881113	Chr23	33881113	5.42e-06	5.26617	+100kb	-1.03776	0.228183
Tenderness	Chr29_36459203	Chr29	36459203	5.43e-06	5.26516	50 kb	0.100598	0.0221219
Tenderness	Chr2_93029095	Chr2	93029095	5.46e-06	5.26247	50 kb	0.128191	0.0281979
Tenderness	Chr18_27640121	Chr18	27640121	5.49e-06	5.26013	+100kb	-0.0925856	0.0203709
Tenderness	Chr29_43607802	Chr29	43607802	5.5e-06	5.25971	Genic	-0.0994757	0.0218879
Tenderness	Chr2_124917357	Chr2	124917357	5.53e-06	5.25736	Genic	-0.136294	0.0299965
Tenderness	Chr2_124916877	Chr2	124916877	5.53e-06	5.25736	Genic	-0.136294	0.0299965
Tenderness	Chr15_48445729	Chr15	48445729	5.54e-06	5.25658	5 kb	-0.960376	0.211384
Tenderness	Chr22_50561675	Chr22	50561675	5.56e-06	5.25497	Genic	0.0924704	0.0203568
Tenderness	Chr24_59577526	Chr24	59577526	5.61e-06	5.25075	100	-0.960088	0.211453
Tenderness	Chr29_37070835	Chr29	37070835	5.65e-06	5.24818	50 kb	0.0986366	0.02173
Tenderness	Chr29_37068818	Chr29	37068818	5.65e-06	5.24818	50 kb	0.0986366	0.02173
Tenderness	Chr29_37066924	Chr29	37066924	5.65e-06	5.24818	50 kb	0.0986366	0.02173
Tenderness	Chr29_37066021	Chr29	37066021	5.65e-06	5.24818	50 kb	0.0986366	0.02173
Tenderness	Chr29_37065697	Chr29	37065697	5.65e-06	5.24818	50 kb	0.0986366	0.02173
Tenderness	Chr29_41964829	Chr29	41964829	5.69e-06	5.24482	Genic	0.0717876	0.0158208
Tenderness	Chr1_50320010	Chr1	50320010	5.69e-06	5.24453	50 kb	0.190791	0.0420483
Tenderness	Chr29_41963283	Chr29	41963283	5.7e-06	5.24428	Genic	0.0727885	0.0160423
Tenderness	Chr29_36522389	Chr29	36522389	5.73e-06	5.2422	50 kb	0.105846	0.0233331
Tenderness	Chr29_42759968	Chr29	42759968	5.73e-06	5.24218	Genic	-0.0951085	0.0209662
Tenderness	Chr29_42758352	Chr29	42758352	5.73e-06	5.24218	Genic	-0.0951085	0.0209662
Tenderness	Chr29_42758074	Chr29	42758074	5.73e-06	5.24218	Genic	-0.0951085	0.0209662
Tenderness	Chr29_42755418	Chr29	42755418	5.73e-06	5.24218	Genic	-0.0951085	0.0209662
Tenderness	Chr29_37069460	Chr29	37069460	5.73e-06	5.24208	50 kb	0.098607	0.0217377
Tenderness	Chr29_37067669	Chr29	37067669	5.73e-06	5.24208	50 kb	0.098607	0.0217377
Tenderness	Chr29_37066441	Chr29	37066441	5.73e-06	5.24208	50 kb	0.098607	0.0217377
Tenderness	Chr29_37066347	Chr29	37066347	5.73e-06	5.24208	50 kb	0.098607	0.0217377
Tenderness	Chr29_36467920	Chr29	36467920	5.75e-06	5.24045	50 kb	0.0997752	0.021999
Tenderness	Chr29_38449264	Chr29	38449264	5.76e-06	5.23942	50 kb	0.10146	0.022373
Tenderness	Chr29_42261401	Chr29	42261401	5.77e-06	5.23878	Genic	0.19405	0.042793
Tenderness	Chr29_36467902	Chr29	36467902	5.77e-06	5.2387	50 kb	0.0998249	0.0220141
Tenderness	Chr16_80963528	Chr16	80963528	5.84e-06	5.23354	100	0.0992478	0.021899
Tenderness	Chr13_82648762	Chr13	82648762	5.96e-06	5.22485	50 kb	-0.555676	0.122724
Tenderness	Chr29_36458877	Chr29	36458877	6.01e-06	5.22108	50 kb	0.100296	0.0221599
Tenderness	Chr29_44017810	Chr29	44017810	6.06e-06	5.21741	50 kb	0.0809133	0.0178844
Tenderness	Chr12_90831239	Chr12	90831239	6.06e-06	5.21718	Genic	-0.809322	0.178891
Tenderness	Chr29_41565840	Chr29	41565840	6.07e-06	5.217	50 kb	-0.0877534	0.0193972
Tenderness	Chr29_36466921	Chr29	36466921	6.07e-06	5.21671	50 kb	0.0995412	0.0220035
Tenderness	Chr16_74605322	Chr16	74605322	6.1e-06	5.21467	50 kb	-1.13397	0.250717
Tenderness	Chr29_42259143	Chr29	42259143	6.14e-06	5.21187	Genic	0.197194	0.0436122
Tenderness	Chr26_37518443	Chr26	37518443	6.18e-06	5.20914	100	-0.701924	0.155286
Tenderness	Chr24_16624740	Chr24	16624740	6.18e-06	5.20887	+100kb	-0.207905	0.045996
Tenderness	Chr3_116204490	Chr3	116204490	6.2e-06	5.20793	Genic	-1.03923	0.229938
Tenderness	Chr21_52505002	Chr21	52505002	6.23e-06	5.20542	+100kb	0.0956779	0.0211752
Tenderness	Chr21_28042376	Chr21	28042376	6.24e-06	5.20497	Genic	-1.2776	0.28277
Tenderness	Chr11_102097278	Chr11	102097278	6.26e-06	5.20319	Genic	-0.889575	0.196926
Tenderness	Chr29_37807237	Chr29	37807237	6.28e-06	5.20218	Genic	-0.0953757	0.0211157
Tenderness	Chr29_44075829	Chr29	44075829	6.29e-06	5.20118	Genic	0.126366	0.0279799
Tenderness	Chr19_517745	Chr19	517745	6.3e-06	5.20097	100	-0.281324	0.062292
Tenderness	Chr10_85378845	Chr10	85378845	6.3e-06	5.20076	Genic	-0.0933404	0.0206683
Tenderness	Chr29_36514038	Chr29	36514038	6.32e-06	5.199	50 kb	0.104666	0.0231806
Tenderness	Chr23_24664925	Chr23	24664925	6.36e-06	5.19656	Genic	0.0909031	0.0201378
Tenderness	Chr29_41956563	Chr29	41956563	6.5e-06	5.18728	Genic	0.119967	0.0266029
Tenderness	Chr29_36471075	Chr29	36471075	6.51e-06	5.18637	50 kb	0.0992261	0.0220058
Tenderness	Chr29_42263088	Chr29	42263088	6.56e-06	5.1833	Genic	0.148577	0.0329616
Tenderness	Chr29_42259567	Chr29	42259567	6.58e-06	5.18184	Genic	0.213237	0.0473138
Tenderness	Chr26_10232148	Chr26	10232148	6.61e-06	5.17999	Genic	-1.1329	0.251422
Tenderness	Chr29_36466895	Chr29	36466895	6.61e-06	5.17986	50 kb	0.0991101	0.0219956
Tenderness	Chr29_36470386	Chr29	36470386	6.63e-06	5.17875	50 kb	0.0990799	0.0219916
Tenderness	Chr29_36468849	Chr29	36468849	6.63e-06	5.17875	50 kb	0.0990799	0.0219916
Tenderness	Chr29_36468836	Chr29	36468836	6.63e-06	5.17875	50 kb	0.0990799	0.0219916
Tenderness	Chr29_36467916	Chr29	36467916	6.63e-06	5.17875	50 kb	0.0990799	0.0219916
Tenderness	Chr29_36467698	Chr29	36467698	6.63e-06	5.17875	50 kb	0.0990799	0.0219916
Tenderness	Chr29_36467410	Chr29	36467410	6.63e-06	5.17875	50 kb	0.0990799	0.0219916
Tenderness	Chr29_36467294	Chr29	36467294	6.63e-06	5.17875	50 kb	0.0990799	0.0219916
Tenderness	Chr29_36467292	Chr29	36467292	6.63e-06	5.17875	50 kb	0.0990799	0.0219916
Tenderness	Chr29_36467176	Chr29	36467176	6.63e-06	5.17875	50 kb	0.0990799	0.0219916
Tenderness	Chr29_36467006	Chr29	36467006	6.63e-06	5.17875	50 kb	0.0990799	0.0219916
Tenderness	Chr29_36466961	Chr29	36466961	6.63e-06	5.17875	50 kb	0.0990799	0.0219916
Tenderness	Chr29_44325408	Chr29	44325408	6.64e-06	5.17801	50 kb	0.12644	0.0280666
Tenderness	Chr29_44325356	Chr29	44325356	6.64e-06	5.17801	50 kb	0.12644	0.0280666
Tenderness	Chr29_44325345	Chr29	44325345	6.64e-06	5.17801	50 kb	0.12644	0.0280666
Tenderness	Chr29_44325326	Chr29	44325326	6.64e-06	5.17801	50 kb	0.12644	0.0280666
Tenderness	Chr29_44325324	Chr29	44325324	6.64e-06	5.17801	50 kb	0.12644	0.0280666
Tenderness	Chr16_78385774	Chr16	78385774	6.7e-06	5.17365	50 kb	-0.0992325	0.0220376
Tenderness	Chr12_7384492	Chr12	7384492	6.74e-06	5.17115	+100kb	-0.759426	0.1687
Tenderness	Chr29_44023903	Chr29	44023903	6.77e-06	5.16912	50 kb	0.0787636	0.0175005
Tenderness	Chr29_38599275	Chr29	38599275	6.78e-06	5.16879	Genic	0.199717	0.0443767
Tenderness	Chr29_36543615	Chr29	36543615	7.02e-06	5.15384	50 kb	0.0985885	0.0219419
Tenderness	Chr29_41947298	Chr29	41947298	7.07e-06	5.15064	Genic	0.116817	0.0260079
Tenderness	Chr29_36459473	Chr29	36459473	7.08e-06	5.14969	50 kb	0.0993303	0.022117
Tenderness	Chr29_36459286	Chr29	36459286	7.08e-06	5.14969	50 kb	0.0993303	0.022117
Tenderness	Chr29_36467828	Chr29	36467828	7.14e-06	5.14604	50 kb	0.0987499	0.0219965
Tenderness	Chr29_6344843	Chr29	6344843	7.15e-06	5.14593	10 kb	0.123487	0.027507
Tenderness	Chr22_19354497	Chr22	19354497	7.15e-06	5.14555	Genic	-0.724231	0.161331
Tenderness	Chr13_18663050	Chr13	18663050	7.19e-06	5.14317	Genic	0.0820176	0.0182751
Tenderness	Chr29_38611597	Chr29	38611597	7.21e-06	5.14229	Genic	0.115631	0.0257672
Tenderness	Chr29_44325517	Chr29	44325517	7.24e-06	5.14037	50 kb	0.133762	0.029814
Tenderness	Chr29_44324672	Chr29	44324672	7.24e-06	5.14037	50 kb	0.133762	0.029814
Tenderness	Chr2_116344848	Chr2	116344848	7.25e-06	5.13959	5 kb	-0.627795	0.13994
Tenderness	Chr29_36467867	Chr29	36467867	7.37e-06	5.1323	50 kb	0.0986673	0.0220112
Tenderness	Chr5_22441364	Chr5	22441364	7.39e-06	5.13119	+100kb	-0.210434	0.0469503
Tenderness	Chr18_23610765	Chr18	23610765	7.4e-06	5.13082	50 kb	-0.163534	0.0364878
Tenderness	Chr18_23610746	Chr18	23610746	7.4e-06	5.13082	50 kb	-0.163534	0.0364878
Tenderness	Chr29_41961478	Chr29	41961478	7.43e-06	5.12878	Genic	0.0713793	0.0159298
Tenderness	Chr29_42262358	Chr29	42262358	7.49e-06	5.12572	Genic	0.196807	0.0439364
Tenderness	Chr19_57734560	Chr19	57734560	7.56e-06	5.12129	Genic	0.147422	0.0329273
Tenderness	Chr29_36521935	Chr29	36521935	7.72e-06	5.11262	50 kb	0.103379	0.0231121
Tenderness	Chr20_28380840	Chr20	28380840	7.76e-06	5.11023	Genic	0.158322	0.0354049
Tenderness	Chr29_36518844	Chr29	36518844	7.79e-06	5.10868	50 kb	0.103368	0.0231198
Tenderness	Chr29_37041392	Chr29	37041392	7.79e-06	5.10832	50 kb	0.114716	0.0256589
Tenderness	Chr12_89564237	Chr12	89564237	7.8e-06	5.10792	Genic	0.100409	0.0224598
Tenderness	Chr29_36467912	Chr29	36467912	7.83e-06	5.10617	50 kb	0.0983178	0.0219963
Tenderness	Chr4_3313159	Chr4	3313159	7.88e-06	5.10336	+100kb	-1.26055	0.282105
Tenderness	Chr29_42226028	Chr29	42226028	7.94e-06	5.09991	50 kb	-0.0976984	0.0218728
Tenderness	Chr29_42225621	Chr29	42225621	7.94e-06	5.09991	50 kb	-0.0976984	0.0218728
Tenderness	Chr29_42225460	Chr29	42225460	7.94e-06	5.09991	50 kb	-0.0976984	0.0218728
Tenderness	Chr29_42224905	Chr29	42224905	7.94e-06	5.09991	50 kb	-0.0976984	0.0218728
Tenderness	Chr29_42224797	Chr29	42224797	7.94e-06	5.09991	50 kb	-0.0976984	0.0218728
Tenderness	Chr29_42221120	Chr29	42221120	7.94e-06	5.09991	50 kb	-0.0976984	0.0218728
Tenderness	Chr29_42219311	Chr29	42219311	7.94e-06	5.09991	50 kb	-0.0976984	0.0218728
Tenderness	Chr11_21499828	Chr11	21499828	7.95e-06	5.0997	50 kb	-0.278762	0.062411
Tenderness	Chr24_46894018	Chr24	46894018	7.96e-06	5.09928	Genic	0.081051	0.018147
Tenderness	Chr20_60896378	Chr20	60896378	8e-06	5.09697	100	-0.373911	0.0837388
Tenderness	Chr15_10372518	Chr15	10372518	8e-06	5.09671	+100kb	-1.24514	0.278862
Tenderness	Chr1_47610757	Chr1	47610757	8.01e-06	5.09637	+100kb	-0.695984	0.155878
Tenderness	Chr17_30118648	Chr17	30118648	8.09e-06	5.09221	Genic	-0.12631	0.0283025
Tenderness	Chr29_3968454	Chr29	3968454	8.11e-06	5.09107	+100kb	0.127613	0.028598
Tenderness	Chr21_52235286	Chr21	52235286	8.13e-06	5.09016	100	-0.0775063	0.0173709
Tenderness	Chr5_66880265	Chr5	66880265	8.13e-06	5.08979	50 kb	-1.24886	0.279908
Tenderness	Chr29_37808458	Chr29	37808458	8.19e-06	5.08692	Genic	-0.09377	0.0210235
Tenderness	Chr29_36516052	Chr29	36516052	8.2e-06	5.08636	50 kb	0.101384	0.022732
Tenderness	Chr29_36515328	Chr29	36515328	8.2e-06	5.08636	50 kb	0.101384	0.022732
Tenderness	Chr17_30112640	Chr17	30112640	8.25e-06	5.08357	Genic	-0.12657	0.0283877
Tenderness	Chr29_40967567	Chr29	40967567	8.31e-06	5.08042	50 kb	0.15162	0.0340181
Tenderness	Chr29_40965779	Chr29	40965779	8.31e-06	5.08042	50 kb	0.15162	0.0340181
Tenderness	Chr29_37142285	Chr29	37142285	8.32e-06	5.07972	5 kb	0.146726	0.0329225
Tenderness	Chr29_37137934	Chr29	37137934	8.32e-06	5.07972	10 kb	0.146726	0.0329225
Tenderness	Chr18_61400613	Chr18	61400613	8.34e-06	5.07887	Genic	-0.332057	0.0745144
Tenderness	Chr18_20502988	Chr18	20502988	8.35e-06	5.07825	Genic	-0.396156	0.0889046
Tenderness	Chr29_36459630	Chr29	36459630	8.36e-06	5.07756	50 kb	0.098429	0.0220909
Tenderness	Chr29_36459237	Chr29	36459237	8.36e-06	5.07756	50 kb	0.098429	0.0220909
Tenderness	Chr17_40307993	Chr17	40307993	8.37e-06	5.07735	+100kb	0.102536	0.0230132
Tenderness	Chr11_90811211	Chr11	90811211	8.38e-06	5.07699	100	-1.2517	0.280942
Tenderness	Chr20_28380490	Chr20	28380490	8.41e-06	5.07499	Genic	0.157091	0.0352667
Tenderness	Chr29_32359624	Chr29	32359624	8.42e-06	5.07459	Genic	-0.473908	0.106397
Tenderness	Chr29_41962944	Chr29	41962944	8.45e-06	5.07293	Genic	0.0845314	0.0189815
Tenderness	Chr8_71670012	Chr8	71670012	8.46e-06	5.07275	5 kb	-0.885522	0.198848
Tenderness	Chr29_40951275	Chr29	40951275	8.46e-06	5.07273	Genic	0.112636	0.025293
Tenderness	Chr21_53877018	Chr21	53877018	8.47e-06	5.07231	+100kb	-0.65551	0.147205
Tenderness	Chr29_42681110	Chr29	42681110	8.65e-06	5.06282	Genic	-0.101992	0.0229282
Tenderness	Chr10_44213278	Chr10	44213278	8.68e-06	5.06123	100	-0.545479	0.122647
Tenderness	Chr7_58100607	Chr7	58100607	8.75e-06	5.0581	50 kb	-0.830124	0.186712
Tenderness	Chr1_143432406	Chr1	143432406	8.77e-06	5.05715	100	-0.200615	0.0451271
Tenderness	Chr29_42687522	Chr29	42687522	8.77e-06	5.05694	Genic	-0.0959226	0.0215777
Tenderness	Chr29_36469103	Chr29	36469103	8.78e-06	5.0564	50 kb	0.0978347	0.0220092
Tenderness	Chr29_41963639	Chr29	41963639	8.82e-06	5.05442	Genic	0.0708567	0.0159437
Tenderness	Chr1_66381738	Chr1	66381738	8.91e-06	5.04996	Genic	-0.540641	0.121712
Tenderness	Chr1_75904336	Chr1	75904336	8.97e-06	5.047	10 kb	-0.644116	0.145054
Tenderness	Chr11_89722247	Chr11	89722247	8.99e-06	5.04627	100	-0.171496	0.0386239
Tenderness	Chr15_15643114	Chr15	15643114	8.99e-06	5.04627	50 kb	-0.0741128	0.0166915
Tenderness	Chr29_42755406	Chr29	42755406	9.03e-06	5.04455	Genic	-0.0937881	0.0211268
Tenderness	Chr18_24745838	Chr18	24745838	9.03e-06	5.0442	50 kb	-0.208717	0.0470176
Tenderness	Chr18_24743279	Chr18	24743279	9.03e-06	5.0442	50 kb	-0.208717	0.0470176
Tenderness	Chr29_41408093	Chr29	41408093	9.06e-06	5.04305	10 kb	-0.0980749	0.0220961
Tenderness	Chr29_38569370	Chr29	38569370	9.14e-06	5.03906	Genic	0.196532	0.0442981
Tenderness	Chr29_42262993	Chr29	42262993	9.18e-06	5.03727	Genic	0.191199	0.0431047
Tenderness	Chr29_42261339	Chr29	42261339	9.2e-06	5.03636	Genic	0.194971	0.0439594
Tenderness	Chr29_39824311	Chr29	39824311	9.35e-06	5.02935	50 kb	0.0896858	0.020237
Tenderness	Chr8_25169457	Chr8	25169457	9.36e-06	5.02876	Genic	-1.10784	0.249993
Tenderness	Chr29_41961169	Chr29	41961169	9.47e-06	5.02345	Genic	0.0705338	0.015926
Tenderness	Chr29_44029920	Chr29	44029920	9.48e-06	5.0233	50 kb	0.0766245	0.0173016
Tenderness	Chr21_18531080	Chr21	18531080	9.52e-06	5.02122	+100kb	0.115973	0.0261925
Tenderness	Chr29_35909057	Chr29	35909057	9.58e-06	5.01881	+100kb	0.102852	0.0232354
Tenderness	Chr29_35908884	Chr29	35908884	9.58e-06	5.01881	+100kb	0.102852	0.0232354
Tenderness	Chr29_35908600	Chr29	35908600	9.58e-06	5.01881	+100kb	0.102852	0.0232354
Tenderness	Chr15_81561118	Chr15	81561118	9.61e-06	5.01717	100	-1.00864	0.227904
Tenderness	Chr15_81560977	Chr15	81560977	9.61e-06	5.01717	100	-1.00864	0.227904
Tenderness	Chr10_2705617	Chr10	2705617	9.62e-06	5.01675	+100kb	-0.0965434	0.0218152
Tenderness	Chr29_44268854	Chr29	44268854	9.63e-06	5.01625	Genic	0.126636	0.0286166
Tenderness	Chr16_37414374	Chr16	37414374	9.76e-06	5.01063	+100kb	0.0880271	0.0199045
Tenderness	Chr16_37413715	Chr16	37413715	9.76e-06	5.01063	+100kb	0.0880271	0.0199045
Tenderness	Chr18_62064179	Chr18	62064179	9.79e-06	5.0092	Genic	-0.0763488	0.0172666
Tenderness	Chr23_24648351	Chr23	24648351	9.82e-06	5.00795	Genic	0.109983	0.0248767
Tenderness	Chr24_836952	Chr24	836952	9.9e-06	5.00415	Genic	-0.519957	0.117657
Tenderness	Chr29_38608965	Chr29	38608965	9.91e-06	5.00405	Genic	0.195578	0.0442565
Tenderness	Chr29_42012429	Chr29	42012429	9.92e-06	5.00338	Genic	0.195128	0.044158
Tenderness	Chr29_42010657	Chr29	42010657	9.92e-06	5.00338	Genic	0.195128	0.044158
Tenderness	Chr1_147855771	Chr1	147855771	9.94e-06	5.00282	5 kb	0.0998404	0.0225956
Tenderness	Chr29_41952210	Chr29	41952210	9.94e-06	5.00267	Genic	0.111586	0.0252543
Tenderness	Chr29_41951923	Chr29	41951923	9.94e-06	5.00267	Genic	0.111586	0.0252543
Tenderness	Chr29_41951901	Chr29	41951901	9.94e-06	5.00267	Genic	0.111586	0.0252543
Tenderness	Chr29_41951810	Chr29	41951810	9.94e-06	5.00267	Genic	0.111586	0.0252543
Tenderness	Chr7_25060635	Chr7	25060635	9.98e-06	5.00089	+100kb	0.103825	0.0235024
Tenderness	Chr29_40259281	Chr29	40259281	1e-05	4.99978	50 kb	0.0877772	0.0198723
Tenderness	Chr14_8591376	Chr14	8591376	1.01e-05	4.99631	+100kb	-1.10339	0.249899
Tenderness	Chr10_88190323	Chr10	88190323	1.01e-05	4.9961	Genic	-0.452331	0.102448
Tenderness	Chr29_38443132	Chr29	38443132	1.01e-05	4.99416	10 kb	0.0862355	0.0195356
Tenderness	Chr10_72016334	Chr10	72016334	1.01e-05	4.99365	Genic	-1.10295	0.249875
Tenderness	Chr29_37646358	Chr29	37646358	1.02e-05	4.99227	Genic	0.1007	0.0228173
Tenderness	Chr29_44018241	Chr29	44018241	1.02e-05	4.99218	50 kb	0.0788548	0.0178676
Tenderness	Chr11_93822625	Chr11	93822625	1.03e-05	4.98857	50 kb	-0.0860615	0.0195085
Tenderness	Chr29_42763185	Chr29	42763185	1.03e-05	4.98795	Genic	-0.083091	0.0188365
Tenderness	Chr6_84147915	Chr6	84147915	1.03e-05	4.98722	+100kb	-0.743896	0.168653
Tenderness	Chr7_37926813	Chr7	37926813	1.03e-05	4.98691	+100kb	-0.188709	0.0427848
Tenderness	Chr29_42260706	Chr29	42260706	1.03e-05	4.98631	Genic	0.191229	0.0433592
Tenderness	Chr10_29176267	Chr10	29176267	1.04e-05	4.98318	100	-1.10582	0.250823
Tenderness	Chr18_24261765	Chr18	24261765	1.04e-05	4.98148	Genic	-0.198207	0.0449659
Tenderness	Chr22_24959583	Chr22	24959583	1.05e-05	4.98076	100	-0.0930214	0.0211049
Tenderness	Chr17_6564125	Chr17	6564125	1.05e-05	4.97958	50 kb	-1.23004	0.279111
Tenderness	Chr3_28016998	Chr3	28016998	1.05e-05	4.97808	50 kb	-0.133515	0.0303013
Tenderness	Chr18_27637002	Chr18	27637002	1.05e-05	4.97686	+100kb	-0.0890763	0.0202187
Tenderness	Chr29_42260361	Chr29	42260361	1.05e-05	4.97681	Genic	0.188506	0.0427877
Tenderness	Chr18_24581290	Chr18	24581290	1.06e-05	4.97575	100	-0.24822	0.0563486
Tenderness	Chr16_78343055	Chr16	78343055	1.06e-05	4.97514	Genic	-0.0916673	0.0208109
Tenderness	Chr29_459783	Chr29	459783	1.07e-05	4.97017	+100kb	-1.09958	0.249774
Tenderness	Chr14_60668563	Chr14	60668563	1.08e-05	4.96714	+100kb	-0.170346	0.0387082
Tenderness	Chr24_16623475	Chr24	16623475	1.09e-05	4.96103	+100kb	-0.20186	0.0459009
Tenderness	Chr24_16622722	Chr24	16622722	1.09e-05	4.96103	+100kb	-0.20186	0.0459009
Tenderness	Chr24_16621756	Chr24	16621756	1.09e-05	4.96103	+100kb	-0.20186	0.0459009
Tenderness	Chr24_16621620	Chr24	16621620	1.09e-05	4.96103	+100kb	-0.20186	0.0459009
Tenderness	Chr24_16621550	Chr24	16621550	1.09e-05	4.96103	+100kb	-0.20186	0.0459009
Tenderness	Chr6_10218529	Chr6	10218529	1.1e-05	4.95957	10 kb	-0.872102	0.19834
Tenderness	Chr16_57449722	Chr16	57449722	1.1e-05	4.95911	100	-0.0862729	0.0196219
Tenderness	Chr15_20561901	Chr15	20561901	1.1e-05	4.95727	50 kb	-0.924888	0.2104
Tenderness	Chr18_47038568	Chr18	47038568	1.1e-05	4.95725	Genic	-0.472696	0.107533
Tenderness	Chr29_40880941	Chr29	40880941	1.11e-05	4.95525	Genic	-0.102897	0.023413
Tenderness	Chr29_40887300	Chr29	40887300	1.11e-05	4.95525	5 kb	-0.102897	0.023413
Tenderness	Chr29_40885828	Chr29	40885828	1.11e-05	4.95525	5 kb	-0.102897	0.023413
Tenderness	Chr29_40885271	Chr29	40885271	1.11e-05	4.95525	5 kb	-0.102897	0.023413
Tenderness	Chr29_40884911	Chr29	40884911	1.11e-05	4.95525	5 kb	-0.102897	0.023413
Tenderness	Chr29_41526866	Chr29	41526866	1.11e-05	4.95491	50 kb	0.248881	0.0566325
Tenderness	Chr18_24126172	Chr18	24126172	1.11e-05	4.95429	Genic	-0.191307	0.0435346
Tenderness	Chr18_24558305	Chr18	24558305	1.11e-05	4.95388	50 kb	-0.180729	0.0411295
Tenderness	Chr18_24552806	Chr18	24552806	1.11e-05	4.95388	50 kb	-0.180729	0.0411295
Tenderness	Chr17_26077530	Chr17	26077530	1.11e-05	4.95357	+100kb	-0.15293	0.0348042
Tenderness	Chr29_41582343	Chr29	41582343	1.11e-05	4.95315	Genic	0.090642	0.0206296
Tenderness	Chr29_41581458	Chr29	41581458	1.11e-05	4.95315	Genic	0.090642	0.0206296
Tenderness	Chr2_93028513	Chr2	93028513	1.12e-05	4.95123	50 kb	0.122643	0.0279189
Tenderness	Chr29_44266764	Chr29	44266764	1.12e-05	4.95035	Genic	0.125266	0.0285188
Tenderness	Chr2_124915118	Chr2	124915118	1.12e-05	4.94899	Genic	-0.147467	0.0335785
Tenderness	Chr2_124914940	Chr2	124914940	1.12e-05	4.94899	Genic	-0.147467	0.0335785
Tenderness	Chr29_44031517	Chr29	44031517	1.13e-05	4.94646	50 kb	0.0759747	0.0173046
Tenderness	Chr1_143417365	Chr1	143417365	1.13e-05	4.94633	50 kb	-0.196888	0.0448454
Tenderness	Chr5_22044528	Chr5	22044528	1.14e-05	4.94423	50 kb	-0.867718	0.197688
Tenderness	Chr13_53950632	Chr13	53950632	1.14e-05	4.94354	Genic	-0.11535	0.0262817
Tenderness	Chr29_41949180	Chr29	41949180	1.14e-05	4.94216	Genic	0.114494	0.0260907
Tenderness	Chr17_16166512	Chr17	16166512	1.14e-05	4.94216	+100kb	-0.63769	0.145316
Tenderness	Chr14_62312479	Chr14	62312479	1.15e-05	4.94012	Genic	0.0834075	0.0190113
Tenderness	Chr29_40242153	Chr29	40242153	1.15e-05	4.93948	50 kb	0.0961605	0.0219197
Tenderness	Chr29_38567737	Chr29	38567737	1.15e-05	4.93835	Genic	0.194234	0.0442811
Tenderness	Chr29_41754939	Chr29	41754939	1.16e-05	4.93731	Genic	-0.083079	0.0189425
Tenderness	Chr29_36455105	Chr29	36455105	1.16e-05	4.93534	50 kb	0.0988697	0.0225479
Tenderness	Chr25_5241103	Chr25	5241103	1.16e-05	4.93505	+100kb	-0.146583	0.0334304
Tenderness	Chr16_38578908	Chr16	38578908	1.16e-05	4.93454	Genic	0.102107	0.0232884
Tenderness	Chr16_38578242	Chr16	38578242	1.16e-05	4.93454	Genic	0.102107	0.0232884
Tenderness	Chr16_38555591	Chr16	38555591	1.16e-05	4.93454	50 kb	0.102107	0.0232884
Tenderness	Chr23_7817150	Chr23	7817150	1.17e-05	4.93346	Genic	-1.23328	0.281318
Tenderness	Chr1_125824716	Chr1	125824716	1.17e-05	4.93311	50 kb	0.0970282	0.0221336
Tenderness	Chr10_68726815	Chr10	68726815	1.17e-05	4.93074	100	-0.667724	0.152359
Tenderness	Chr10_68693555	Chr10	68693555	1.17e-05	4.93074	100	-0.667724	0.152359
Tenderness	Chr5_12384771	Chr5	12384771	1.18e-05	4.92894	100	-0.926045	0.211346
Tenderness	Chr3_70000061	Chr3	70000061	1.18e-05	4.92714	100	-0.514842	0.117523
Tenderness	Chr18_24006606	Chr18	24006606	1.19e-05	4.92579	5 kb	-0.382386	0.087301
Tenderness	Chr18_24005579	Chr18	24005579	1.19e-05	4.92579	5 kb	-0.382386	0.087301
Tenderness	Chr18_24004774	Chr18	24004774	1.19e-05	4.92579	5 kb	-0.382386	0.087301
Tenderness	Chr20_6489754	Chr20	6489754	1.19e-05	4.92387	+100kb	-0.0757886	0.0173068
Tenderness	Chr10_67427644	Chr10	67427644	1.2e-05	4.92251	5 kb	-0.931021	0.212638
Tenderness	Chr15_65056475	Chr15	65056475	1.2e-05	4.92109	Genic	0.0827609	0.018905
Tenderness	Chr18_24910505	Chr18	24910505	1.2e-05	4.92031	Genic	-0.199613	0.0456016
Tenderness	Chr18_24905192	Chr18	24905192	1.2e-05	4.92031	Genic	-0.199613	0.0456016
Tenderness	Chr1_143424997	Chr1	143424997	1.2e-05	4.91979	100	-0.203232	0.0464311
Tenderness	Chr21_25560928	Chr21	25560928	1.2e-05	4.91966	50 kb	-0.124088	0.0283499
Tenderness	Chr29_42260144	Chr29	42260144	1.21e-05	4.91786	Genic	0.156509	0.0357644
Tenderness	Chr29_41964108	Chr29	41964108	1.21e-05	4.91642	Genic	0.0698765	0.0159704
Tenderness	Chr29_36521898	Chr29	36521898	1.22e-05	4.91393	50 kb	0.100142	0.0228941
Tenderness	Chr29_36452920	Chr29	36452920	1.22e-05	4.91366	50 kb	0.0989029	0.0226116
Tenderness	Chr29_37786526	Chr29	37786526	1.22e-05	4.91242	50 kb	-0.0922089	0.0210842
Tenderness	Chr29_40062087	Chr29	40062087	1.22e-05	4.91192	10 kb	0.0833499	0.0190596
Tenderness	Chr29_36513461	Chr29	36513461	1.23e-05	4.91066	50 kb	0.0978275	0.0223734
Tenderness	Chr18_24904298	Chr18	24904298	1.24e-05	4.90767	Genic	-0.1732	0.0396249
Tenderness	Chr29_36516893	Chr29	36516893	1.24e-05	4.90737	50 kb	0.0996274	0.0227937
Tenderness	Chr29_38535744	Chr29	38535744	1.24e-05	4.90701	Genic	0.191489	0.0438124
Tenderness	Chr4_117931578	Chr4	117931578	1.24e-05	4.90626	50 kb	-0.0750961	0.0171834
Tenderness	Chr29_38611686	Chr29	38611686	1.24e-05	4.90522	Genic	0.113934	0.0260733
Tenderness	Chr29_41115894	Chr29	41115894	1.25e-05	4.90139	Genic	0.187006	0.0428144
Tenderness	Chr1_132720320	Chr1	132720320	1.26e-05	4.90106	+100kb	-0.0822827	0.0188391
Tenderness	Chr21_54691097	Chr21	54691097	1.26e-05	4.90047	100	-0.635573	0.145528
Tenderness	Chr5_117206597	Chr5	117206597	1.27e-05	4.89717	Genic	-0.124243	0.028459
Tenderness	Chr5_117203773	Chr5	117203773	1.27e-05	4.89717	Genic	-0.124243	0.028459
Tenderness	Chr5_117201700	Chr5	117201700	1.27e-05	4.89717	Genic	-0.124243	0.028459
Tenderness	Chr15_33990937	Chr15	33990937	1.27e-05	4.89541	5 kb	-0.482774	0.110606
Tenderness	Chr23_26107995	Chr23	26107995	1.28e-05	4.89387	+100kb	0.136933	0.0313775
Tenderness	Chr4_68512120	Chr4	68512120	1.28e-05	4.89363	Genic	-0.813963	0.186521
Tenderness	Chr6_28022542	Chr6	28022542	1.28e-05	4.8936	100	-1.09857	0.25174
Tenderness	Chr29_44062408	Chr29	44062408	1.29e-05	4.88962	5 kb	0.0854586	0.019592
Tenderness	Chr29_38568656	Chr29	38568656	1.3e-05	4.88682	Genic	0.193626	0.0444048
Tenderness	Chr14_65406926	Chr14	65406926	1.3e-05	4.88502	100	-0.920872	0.21123
Tenderness	Chr29_38610991	Chr29	38610991	1.3e-05	4.88479	Genic	0.112146	0.0257248
Tenderness	Chr29_42347939	Chr29	42347939	1.32e-05	4.88058	50 kb	-0.0936113	0.0214835
Tenderness	Chr16_75757224	Chr16	75757224	1.32e-05	4.88026	50 kb	0.0800846	0.0183799
Tenderness	Chr29_42710150	Chr29	42710150	1.32e-05	4.8792	Genic	0.108747	0.0249613
Tenderness	Chr10_35608982	Chr10	35608982	1.34e-05	4.8744	Genic	-0.713141	0.163781
Tenderness	Chr1_124796281	Chr1	124796281	1.34e-05	4.87297	10 kb	-0.540209	0.124086
Tenderness	Chr29_42261217	Chr29	42261217	1.34e-05	4.87233	Genic	0.188068	0.0432024
Tenderness	Chr10_69664113	Chr10	69664113	1.35e-05	4.87069	+100kb	-1.17979	0.27107
Tenderness	Chr1_143416619	Chr1	143416619	1.35e-05	4.87066	50 kb	-0.203352	0.0467224
Tenderness	Chr12_42173915	Chr12	42173915	1.35e-05	4.87052	+100kb	-0.297448	0.0683432
Tenderness	Chr1_35200698	Chr1	35200698	1.35e-05	4.86994	+100kb	-0.126541	0.0290768
Tenderness	Chr2_44051282	Chr2	44051282	1.36e-05	4.86785	5 kb	-0.708211	0.162772
Tenderness	Chr22_13475133	Chr22	13475133	1.37e-05	4.86301	100	-0.28989	0.0666648
Tenderness	Chr6_107128394	Chr6	107128394	1.38e-05	4.86084	Genic	-0.0956717	0.0220067
Tenderness	Chr29_38611914	Chr29	38611914	1.39e-05	4.85625	Genic	0.112542	0.0259011
Tenderness	Chr2_96821421	Chr2	96821421	1.4e-05	4.85454	5 kb	-0.0721963	0.016619
Tenderness	Chr18_24933071	Chr18	24933071	1.4e-05	4.85377	Genic	-0.199066	0.0458275
Tenderness	Chr29_42260041	Chr29	42260041	1.4e-05	4.8537	Genic	0.205023	0.0471994
Tenderness	Chr18_24766659	Chr18	24766659	1.4e-05	4.8531	Genic	-0.203705	0.0468991
Tenderness	Chr18_24766578	Chr18	24766578	1.4e-05	4.8531	Genic	-0.203705	0.0468991
Tenderness	Chr18_24766349	Chr18	24766349	1.4e-05	4.8531	Genic	-0.203705	0.0468991
Tenderness	Chr18_24765475	Chr18	24765475	1.4e-05	4.8531	Genic	-0.203705	0.0468991
Tenderness	Chr18_24765340	Chr18	24765340	1.4e-05	4.8531	Genic	-0.203705	0.0468991
Tenderness	Chr18_24765324	Chr18	24765324	1.4e-05	4.8531	5 kb	-0.203705	0.0468991
Tenderness	Chr7_42359409	Chr7	42359409	1.41e-05	4.8519	10 kb	-0.633651	0.145906
Tenderness	Chr8_109689691	Chr8	109689691	1.41e-05	4.85018	50 kb	0.131162	0.0302078
Tenderness	Chr1_143412244	Chr1	143412244	1.41e-05	4.84957	50 kb	-0.192773	0.0444006
Tenderness	Chr29_41948969	Chr29	41948969	1.41e-05	4.84944	Genic	0.112052	0.0258089
Tenderness	Chr15_23680029	Chr15	23680029	1.42e-05	4.84802	+100kb	-0.604554	0.139269
Tenderness	Chr1_99652359	Chr1	99652359	1.42e-05	4.84627	50 kb	-0.559164	0.128839
Tenderness	Chr4_63439249	Chr4	63439249	1.43e-05	4.84558	10 kb	-0.815965	0.188025
Tenderness	Chr29_35878009	Chr29	35878009	1.44e-05	4.84304	+100kb	0.189932	0.0437796
Tenderness	Chr18_37121453	Chr18	37121453	1.44e-05	4.84197	10 kb	-0.316624	0.0729911
Tenderness	Chr28_768129	Chr28	768129	1.44e-05	4.84086	10 kb	-0.990189	0.228297
Tenderness	Chr29_41577267	Chr29	41577267	1.44e-05	4.84039	Genic	0.0877241	0.0202267
Tenderness	Chr20_60440003	Chr20	60440003	1.45e-05	4.83895	+100kb	0.0784553	0.0180926
Tenderness	Chr7_29521609	Chr7	29521609	1.45e-05	4.83894	+100kb	0.0807191	0.0186147
Tenderness	Chr12_61117133	Chr12	61117133	1.45e-05	4.83828	50 kb	-0.862979	0.199028
Tenderness	Chr14_63484072	Chr14	63484072	1.45e-05	4.83826	Genic	-0.148474	0.0342425
Tenderness	Chr29_41998772	Chr29	41998772	1.46e-05	4.83694	5 kb	0.1566	0.0361222
Tenderness	Chr29_37421786	Chr29	37421786	1.47e-05	4.83361	10 kb	-0.091441	0.0211004
Tenderness	Chr1_143413982	Chr1	143413982	1.47e-05	4.83346	50 kb	-0.191837	0.044268
Tenderness	Chr15_74756358	Chr15	74756358	1.47e-05	4.83339	Genic	-0.211667	0.0488445
Tenderness	Chr24_60610761	Chr24	60610761	1.47e-05	4.83293	50 kb	-0.685669	0.158234
Tenderness	Chr29_44918782	Chr29	44918782	1.47e-05	4.83252	5 kb	-0.092341	0.0213108
Tenderness	Chr2_105928083	Chr2	105928083	1.48e-05	4.83033	+100kb	-0.920051	0.212388
Tenderness	Chr21_13640881	Chr21	13640881	1.48e-05	4.82922	+100kb	-0.368959	0.0851827
Tenderness	Chr2_72639215	Chr2	72639215	1.48e-05	4.82849	50 kb	0.0916079	0.0211516
Tenderness	Chr7_20209920	Chr7	20209920	1.49e-05	4.82715	Genic	-0.652044	0.150576
Tenderness	Chr2_96822395	Chr2	96822395	1.49e-05	4.82682	5 kb	-0.0718221	0.0165865
Tenderness	Chr21_45318761	Chr21	45318761	1.49e-05	4.82639	Genic	-0.510038	0.117793
Tenderness	Chr28_11993173	Chr28	11993173	1.5e-05	4.82512	+100kb	-0.0967099	0.0223384
Tenderness	Chr10_80848228	Chr10	80848228	1.5e-05	4.82493	+100kb	-0.704498	0.162731
Tenderness	Chr10_80848210	Chr10	80848210	1.5e-05	4.82493	+100kb	-0.704498	0.162731
Tenderness	Chr10_80848076	Chr10	80848076	1.5e-05	4.82493	+100kb	-0.704498	0.162731
Tenderness	Chr10_80848042	Chr10	80848042	1.5e-05	4.82493	+100kb	-0.704498	0.162731
Tenderness	Chr10_80847970	Chr10	80847970	1.5e-05	4.82493	+100kb	-0.704498	0.162731
Tenderness	Chr10_80847571	Chr10	80847571	1.5e-05	4.82493	+100kb	-0.704498	0.162731
Tenderness	Chr10_80847559	Chr10	80847559	1.5e-05	4.82493	+100kb	-0.704498	0.162731
Tenderness	Chr10_80847370	Chr10	80847370	1.5e-05	4.82493	+100kb	-0.704498	0.162731
Tenderness	Chr10_80847343	Chr10	80847343	1.5e-05	4.82493	+100kb	-0.704498	0.162731
Tenderness	Chr18_24233826	Chr18	24233826	1.5e-05	4.82438	5 kb	-0.193723	0.0447509
Tenderness	Chr29_41293165	Chr29	41293165	1.5e-05	4.82367	100	-0.0866775	0.0200245
Tenderness	Chr24_37201279	Chr24	37201279	1.5e-05	4.82353	100	-0.121956	0.0281752
Tenderness	Chr29_36548642	Chr29	36548642	1.5e-05	4.82256	100	0.0931094	0.0215132
Tenderness	Chr29_40923979	Chr29	40923979	1.51e-05	4.82191	Genic	-0.103696	0.0239612
Tenderness	Chr29_40923525	Chr29	40923525	1.51e-05	4.82191	Genic	-0.103696	0.0239612
Tenderness	Chr29_40923399	Chr29	40923399	1.51e-05	4.82191	Genic	-0.103696	0.0239612
Tenderness	Chr29_40923369	Chr29	40923369	1.51e-05	4.82191	Genic	-0.103696	0.0239612
Tenderness	Chr29_40923302	Chr29	40923302	1.51e-05	4.82191	Genic	-0.103696	0.0239612
Tenderness	Chr29_40919734	Chr29	40919734	1.51e-05	4.82191	Genic	-0.103696	0.0239612
Tenderness	Chr29_40919642	Chr29	40919642	1.51e-05	4.82191	Genic	-0.103696	0.0239612
Tenderness	Chr29_40918409	Chr29	40918409	1.51e-05	4.82191	Genic	-0.103696	0.0239612
Tenderness	Chr29_40918344	Chr29	40918344	1.51e-05	4.82191	Genic	-0.103696	0.0239612
Tenderness	Chr29_40917185	Chr29	40917185	1.51e-05	4.82191	Genic	-0.103696	0.0239612
Tenderness	Chr29_40916444	Chr29	40916444	1.51e-05	4.82191	Genic	-0.103696	0.0239612
Tenderness	Chr29_40916423	Chr29	40916423	1.51e-05	4.82191	Genic	-0.103696	0.0239612
Tenderness	Chr29_40916218	Chr29	40916218	1.51e-05	4.82191	Genic	-0.103696	0.0239612
Tenderness	Chr29_40915726	Chr29	40915726	1.51e-05	4.82191	Genic	-0.103696	0.0239612
Tenderness	Chr29_40914277	Chr29	40914277	1.51e-05	4.82191	Genic	-0.103696	0.0239612
Tenderness	Chr2_93029108	Chr2	93029108	1.51e-05	4.8209	50 kb	0.117897	0.0272458
Tenderness	Chr1_143427344	Chr1	143427344	1.51e-05	4.82086	100	-0.19527	0.0451268
Tenderness	Chr29_42681237	Chr29	42681237	1.52e-05	4.81938	Genic	-0.099271	0.0229455
Tenderness	Chr29_41095004	Chr29	41095004	1.52e-05	4.81882	Genic	-0.103222	0.0238604
Tenderness	Chr5_113237144	Chr5	113237144	1.52e-05	4.81774	Genic	-0.0745607	0.0172373
Tenderness	Chr14_20476922	Chr14	20476922	1.52e-05	4.8174	+100kb	-0.514866	0.119033
Tenderness	Chr9_65147905	Chr9	65147905	1.54e-05	4.81265	100	0.125408	0.0290096
Tenderness	Chr29_35907736	Chr29	35907736	1.54e-05	4.81212	+100kb	0.10035	0.0232146
Tenderness	Chr29_41965927	Chr29	41965927	1.54e-05	4.81178	Genic	0.069225	0.0160149
Tenderness	Chr1_143425639	Chr1	143425639	1.54e-05	4.81143	100	-0.20209	0.0467546
Tenderness	Chr29_38569294	Chr29	38569294	1.55e-05	4.81062	Genic	0.191468	0.0443014
Tenderness	Chr14_6670232	Chr14	6670232	1.55e-05	4.80868	+100kb	-0.771942	0.178651
Tenderness	Chr29_38570728	Chr29	38570728	1.56e-05	4.80794	Genic	0.191964	0.04443
Tenderness	Chr29_38611673	Chr29	38611673	1.56e-05	4.80793	Genic	0.112094	0.0259443
Tenderness	Chr15_48442214	Chr15	48442214	1.57e-05	4.80497	Genic	-0.911953	0.211146
Tenderness	Chr1_48652693	Chr1	48652693	1.57e-05	4.80436	+100kb	0.424399	0.0982687
Tenderness	Chr29_38570459	Chr29	38570459	1.57e-05	4.80423	Genic	0.191448	0.04433
Tenderness	Chr16_37410673	Chr16	37410673	1.57e-05	4.80362	+100kb	0.09013	0.0208712
Tenderness	Chr16_37407699	Chr16	37407699	1.57e-05	4.80362	+100kb	0.09013	0.0208712
Tenderness	Chr29_42264871	Chr29	42264871	1.57e-05	4.80343	Genic	0.1283	0.0297108
Tenderness	Chr29_38541616	Chr29	38541616	1.57e-05	4.80306	Genic	0.0929636	0.0215288
Tenderness	Chr29_41961361	Chr29	41961361	1.58e-05	4.80245	Genic	0.069377	0.0160677
Tenderness	Chr22_22397226	Chr22	22397226	1.58e-05	4.80224	+100kb	-0.12723	0.0294672
Tenderness	Chr28_9663294	Chr28	9663294	1.58e-05	4.80195	5 kb	-0.440069	0.101926
Tenderness	Chr13_53002394	Chr13	53002394	1.58e-05	4.80079	5 kb	0.072314	0.0167512
Tenderness	Chr3_120445723	Chr3	120445723	1.59e-05	4.79966	Genic	-0.723581	0.167636
Tenderness	Chr11_82554219	Chr11	82554219	1.6e-05	4.79497	+100kb	-0.57185	0.132557
Tenderness	Chr29_41966934	Chr29	41966934	1.61e-05	4.79393	Genic	0.0686565	0.0159168
Tenderness	Chr29_39823487	Chr29	39823487	1.61e-05	4.79277	50 kb	0.111228	0.0257899
Tenderness	Chr29_38567772	Chr29	38567772	1.62e-05	4.79143	Genic	0.190466	0.0441692
Tenderness	Chr2_53746413	Chr2	53746413	1.62e-05	4.78937	50 kb	-0.668399	0.15504
Tenderness	Chr10_77058740	Chr10	77058740	1.63e-05	4.78907	50 kb	-0.98514	0.228519
Tenderness	Chr29_40238724	Chr29	40238724	1.63e-05	4.78852	10 kb	0.105878	0.0245616
Tenderness	Chr7_29528839	Chr7	29528839	1.64e-05	4.78636	+100kb	0.0774628	0.0179745
Tenderness	Chr18_22524243	Chr18	22524243	1.64e-05	4.78551	Genic	-0.146306	0.0339523
Tenderness	Chr21_6017626	Chr21	6017626	1.64e-05	4.78488	100	-0.64133	0.14884
Tenderness	Chr11_85561560	Chr11	85561560	1.65e-05	4.78373	+100kb	-0.348463	0.0808824
Tenderness	Chr8_13314948	Chr8	13314948	1.65e-05	4.7836	+100kb	-0.914502	0.21227
Tenderness	Chr29_36556280	Chr29	36556280	1.65e-05	4.78307	100	0.091749	0.0212977
Tenderness	Chr28_4407294	Chr28	4407294	1.65e-05	4.78191	Genic	-0.0846555	0.0196538
Tenderness	Chr29_42262008	Chr29	42262008	1.65e-05	4.78167	Genic	0.190833	0.0443054
Tenderness	Chr29_35877589	Chr29	35877589	1.66e-05	4.78006	+100kb	0.188504	0.0437731
Tenderness	Chr29_40059952	Chr29	40059952	1.66e-05	4.77872	10 kb	0.0818704	0.0190143
Tenderness	Chr29_40833518	Chr29	40833518	1.67e-05	4.77671	50 kb	-0.104453	0.024265
Tenderness	Chr29_40832963	Chr29	40832963	1.67e-05	4.77671	50 kb	-0.104453	0.024265
Tenderness	Chr29_40830341	Chr29	40830341	1.67e-05	4.77671	50 kb	-0.104453	0.024265
Tenderness	Chr29_40830332	Chr29	40830332	1.67e-05	4.77671	50 kb	-0.104453	0.024265
Tenderness	Chr29_40830231	Chr29	40830231	1.67e-05	4.77671	50 kb	-0.104453	0.024265
Tenderness	Chr18_46779628	Chr18	46779628	1.68e-05	4.77512	5 kb	-0.571756	0.132847
Tenderness	Chr29_41965474	Chr29	41965474	1.69e-05	4.77335	Genic	0.0686042	0.0159434
Tenderness	Chr29_41947533	Chr29	41947533	1.69e-05	4.77315	Genic	0.112037	0.0260377
Tenderness	Chr14_17700057	Chr14	17700057	1.7e-05	4.77077	Genic	-0.0853303	0.0198366
Tenderness	Chr1_17818513	Chr1	17818513	1.7e-05	4.76892	10 kb	-1.07606	0.250204
Tenderness	Chr2_108476717	Chr2	108476717	1.7e-05	4.76884	100	-0.111975	0.0260366
Tenderness	Chr29_44024161	Chr29	44024161	1.7e-05	4.76859	50 kb	0.0748531	0.0174055
Tenderness	Chr9_104519342	Chr9	104519342	1.71e-05	4.76815	+100kb	0.107588	0.0250186
Tenderness	Chr29_36526307	Chr29	36526307	1.71e-05	4.76791	50 kb	0.077585	0.0180422
Tenderness	Chr26_10613425	Chr26	10613425	1.71e-05	4.76752	Genic	-0.799119	0.185841
Tenderness	Chr16_68115115	Chr16	68115115	1.71e-05	4.76627	50 kb	-0.981457	0.22828
Tenderness	Chr10_51904241	Chr10	51904241	1.71e-05	4.76607	Genic	-0.912723	0.212297
Tenderness	Chr13_11718524	Chr13	11718524	1.72e-05	4.76527	50 kb	-0.403868	0.0939478
Tenderness	Chr16_37416082	Chr16	37416082	1.72e-05	4.76519	+100kb	0.0919327	0.0213856
Tenderness	Chr16_37416078	Chr16	37416078	1.72e-05	4.76519	+100kb	0.0919327	0.0213856
Tenderness	Chr16_37415975	Chr16	37415975	1.72e-05	4.76519	+100kb	0.0919327	0.0213856
Tenderness	Chr16_37415945	Chr16	37415945	1.72e-05	4.76519	+100kb	0.0919327	0.0213856
Tenderness	Chr16_37415868	Chr16	37415868	1.72e-05	4.76519	+100kb	0.0919327	0.0213856
Tenderness	Chr16_37415840	Chr16	37415840	1.72e-05	4.76519	+100kb	0.0919327	0.0213856
Tenderness	Chr16_37415672	Chr16	37415672	1.72e-05	4.76519	+100kb	0.0919327	0.0213856
Tenderness	Chr16_37415642	Chr16	37415642	1.72e-05	4.76519	+100kb	0.0919327	0.0213856
Tenderness	Chr16_37415535	Chr16	37415535	1.72e-05	4.76519	+100kb	0.0919327	0.0213856
Tenderness	Chr16_37415155	Chr16	37415155	1.72e-05	4.76519	+100kb	0.0919327	0.0213856
Tenderness	Chr16_37415120	Chr16	37415120	1.72e-05	4.76519	+100kb	0.0919327	0.0213856
Tenderness	Chr16_37414849	Chr16	37414849	1.72e-05	4.76519	+100kb	0.0919327	0.0213856
Tenderness	Chr16_37414706	Chr16	37414706	1.72e-05	4.76519	+100kb	0.0919327	0.0213856
Tenderness	Chr16_37414580	Chr16	37414580	1.72e-05	4.76519	+100kb	0.0919327	0.0213856
Tenderness	Chr16_37414528	Chr16	37414528	1.72e-05	4.76519	+100kb	0.0919327	0.0213856
Tenderness	Chr16_37414349	Chr16	37414349	1.72e-05	4.76519	+100kb	0.0919327	0.0213856
Tenderness	Chr16_37414331	Chr16	37414331	1.72e-05	4.76519	+100kb	0.0919327	0.0213856
Tenderness	Chr16_37414288	Chr16	37414288	1.72e-05	4.76519	+100kb	0.0919327	0.0213856
Tenderness	Chr16_37414256	Chr16	37414256	1.72e-05	4.76519	+100kb	0.0919327	0.0213856
Tenderness	Chr16_37414234	Chr16	37414234	1.72e-05	4.76519	+100kb	0.0919327	0.0213856
Tenderness	Chr16_37413987	Chr16	37413987	1.72e-05	4.76519	+100kb	0.0919327	0.0213856
Tenderness	Chr16_37413871	Chr16	37413871	1.72e-05	4.76519	+100kb	0.0919327	0.0213856
Tenderness	Chr16_37413844	Chr16	37413844	1.72e-05	4.76519	+100kb	0.0919327	0.0213856
Tenderness	Chr16_37413728	Chr16	37413728	1.72e-05	4.76519	+100kb	0.0919327	0.0213856
Tenderness	Chr16_37413639	Chr16	37413639	1.72e-05	4.76519	+100kb	0.0919327	0.0213856
Tenderness	Chr16_37413383	Chr16	37413383	1.72e-05	4.76519	+100kb	0.0919327	0.0213856
Tenderness	Chr16_37413180	Chr16	37413180	1.72e-05	4.76519	+100kb	0.0919327	0.0213856
Tenderness	Chr16_37413172	Chr16	37413172	1.72e-05	4.76519	+100kb	0.0919327	0.0213856
Tenderness	Chr16_37413030	Chr16	37413030	1.72e-05	4.76519	+100kb	0.0919327	0.0213856
Tenderness	Chr16_37413003	Chr16	37413003	1.72e-05	4.76519	+100kb	0.0919327	0.0213856
Tenderness	Chr16_37412785	Chr16	37412785	1.72e-05	4.76519	+100kb	0.0919327	0.0213856
Tenderness	Chr16_37412316	Chr16	37412316	1.72e-05	4.76519	+100kb	0.0919327	0.0213856
Tenderness	Chr16_37412307	Chr16	37412307	1.72e-05	4.76519	+100kb	0.0919327	0.0213856
Tenderness	Chr16_37412286	Chr16	37412286	1.72e-05	4.76519	+100kb	0.0919327	0.0213856
Tenderness	Chr16_37412224	Chr16	37412224	1.72e-05	4.76519	+100kb	0.0919327	0.0213856
Tenderness	Chr16_37412014	Chr16	37412014	1.72e-05	4.76519	+100kb	0.0919327	0.0213856
Tenderness	Chr16_37411958	Chr16	37411958	1.72e-05	4.76519	+100kb	0.0919327	0.0213856
Tenderness	Chr16_37411840	Chr16	37411840	1.72e-05	4.76519	+100kb	0.0919327	0.0213856
Tenderness	Chr16_37411832	Chr16	37411832	1.72e-05	4.76519	+100kb	0.0919327	0.0213856
Tenderness	Chr16_37411679	Chr16	37411679	1.72e-05	4.76519	+100kb	0.0919327	0.0213856
Tenderness	Chr16_37411618	Chr16	37411618	1.72e-05	4.76519	+100kb	0.0919327	0.0213856
Tenderness	Chr16_37411410	Chr16	37411410	1.72e-05	4.76519	+100kb	0.0919327	0.0213856
Tenderness	Chr16_37411196	Chr16	37411196	1.72e-05	4.76519	+100kb	0.0919327	0.0213856
Tenderness	Chr16_37411163	Chr16	37411163	1.72e-05	4.76519	+100kb	0.0919327	0.0213856
Tenderness	Chr16_37411139	Chr16	37411139	1.72e-05	4.76519	+100kb	0.0919327	0.0213856
Tenderness	Chr16_37411097	Chr16	37411097	1.72e-05	4.76519	+100kb	0.0919327	0.0213856
Tenderness	Chr16_37411008	Chr16	37411008	1.72e-05	4.76519	+100kb	0.0919327	0.0213856
Tenderness	Chr16_37410857	Chr16	37410857	1.72e-05	4.76519	+100kb	0.0919327	0.0213856
Tenderness	Chr16_37410742	Chr16	37410742	1.72e-05	4.76519	+100kb	0.0919327	0.0213856
Tenderness	Chr16_37410711	Chr16	37410711	1.72e-05	4.76519	+100kb	0.0919327	0.0213856
Tenderness	Chr16_37410619	Chr16	37410619	1.72e-05	4.76519	+100kb	0.0919327	0.0213856
Tenderness	Chr16_37410592	Chr16	37410592	1.72e-05	4.76519	+100kb	0.0919327	0.0213856
Tenderness	Chr16_37410573	Chr16	37410573	1.72e-05	4.76519	+100kb	0.0919327	0.0213856
Tenderness	Chr16_37410540	Chr16	37410540	1.72e-05	4.76519	+100kb	0.0919327	0.0213856
Tenderness	Chr16_37410465	Chr16	37410465	1.72e-05	4.76519	+100kb	0.0919327	0.0213856
Tenderness	Chr16_37410440	Chr16	37410440	1.72e-05	4.76519	+100kb	0.0919327	0.0213856
Tenderness	Chr16_37410247	Chr16	37410247	1.72e-05	4.76519	+100kb	0.0919327	0.0213856
Tenderness	Chr16_37410242	Chr16	37410242	1.72e-05	4.76519	+100kb	0.0919327	0.0213856
Tenderness	Chr16_37410183	Chr16	37410183	1.72e-05	4.76519	+100kb	0.0919327	0.0213856
Tenderness	Chr16_37409989	Chr16	37409989	1.72e-05	4.76519	+100kb	0.0919327	0.0213856
Tenderness	Chr16_37409932	Chr16	37409932	1.72e-05	4.76519	+100kb	0.0919327	0.0213856
Tenderness	Chr16_37408518	Chr16	37408518	1.72e-05	4.76519	+100kb	0.0919327	0.0213856
Tenderness	Chr16_37408137	Chr16	37408137	1.72e-05	4.76519	+100kb	0.0919327	0.0213856
Tenderness	Chr16_37407930	Chr16	37407930	1.72e-05	4.76519	+100kb	0.0919327	0.0213856
Tenderness	Chr16_37407891	Chr16	37407891	1.72e-05	4.76519	+100kb	0.0919327	0.0213856
Tenderness	Chr16_37407865	Chr16	37407865	1.72e-05	4.76519	+100kb	0.0919327	0.0213856
Tenderness	Chr16_37406663	Chr16	37406663	1.72e-05	4.76519	+100kb	0.0919327	0.0213856
Tenderness	Chr10_71801846	Chr10	71801846	1.72e-05	4.76504	Genic	-0.702209	0.163353
Tenderness	Chr29_41073414	Chr29	41073414	1.72e-05	4.7649	Genic	0.190118	0.0442272
Tenderness	Chr29_41071845	Chr29	41071845	1.72e-05	4.7649	Genic	0.190118	0.0442272
Tenderness	Chr29_41071457	Chr29	41071457	1.72e-05	4.7649	Genic	0.190118	0.0442272
Tenderness	Chr29_41070494	Chr29	41070494	1.72e-05	4.7649	Genic	0.190118	0.0442272
Tenderness	Chr29_36547686	Chr29	36547686	1.72e-05	4.76355	100	0.0925116	0.0215245
Tenderness	Chr29_38570906	Chr29	38570906	1.72e-05	4.76324	Genic	0.190472	0.0443182
Tenderness	Chr29_41699311	Chr29	41699311	1.74e-05	4.76066	Genic	0.0890232	0.0207199
Tenderness	Chr11_36799826	Chr11	36799826	1.74e-05	4.76011	Genic	-0.222639	0.0518221
Tenderness	Chr16_37404836	Chr16	37404836	1.74e-05	4.75971	+100kb	0.0846049	0.0196938
Tenderness	Chr20_21323198	Chr20	21323198	1.74e-05	4.75957	+100kb	-0.583487	0.135823
Tenderness	Chr29_38569200	Chr29	38569200	1.74e-05	4.7592	Genic	0.190298	0.044299
Tenderness	Chr7_103176542	Chr7	103176542	1.74e-05	4.75892	+100kb	-0.556306	0.129506
Tenderness	Chr1_143426697	Chr1	143426697	1.74e-05	4.75867	100	-0.189199	0.044046
Tenderness	Chr8_46852758	Chr8	46852758	1.75e-05	4.75731	50 kb	-0.404263	0.0941287
Tenderness	Chr1_143414441	Chr1	143414441	1.76e-05	4.75403	50 kb	-0.191708	0.0446549
Tenderness	Chr29_36456782	Chr29	36456782	1.77e-05	4.75318	50 kb	0.0946392	0.0220467
Tenderness	Chr29_42000892	Chr29	42000892	1.77e-05	4.75224	Genic	0.181308	0.0422413
Tenderness	Chr29_44310481	Chr29	44310481	1.77e-05	4.75198	50 kb	0.0950765	0.0221517
Tenderness	Chr29_38611859	Chr29	38611859	1.77e-05	4.75189	Genic	0.11005	0.0256406
Tenderness	Chr29_41615761	Chr29	41615761	1.78e-05	4.7502	Genic	0.159977	0.0372807
Tenderness	Chr28_11993609	Chr28	11993609	1.78e-05	4.74921	+100kb	-0.0891464	0.0207769
Tenderness	Chr29_36519243	Chr29	36519243	1.78e-05	4.74866	50 kb	0.0946212	0.0220543
Tenderness	Chr1_143430991	Chr1	143430991	1.78e-05	4.7486	100	-0.187594	0.0437247
Tenderness	Chr5_63023740	Chr5	63023740	1.79e-05	4.74749	5 kb	-1.20594	0.28112
Tenderness	Chr18_24130130	Chr18	24130130	1.79e-05	4.7474	5 kb	-0.171436	0.0399645
Tenderness	Chr18_24128195	Chr18	24128195	1.79e-05	4.7474	5 kb	-0.171436	0.0399645
Tenderness	Chr18_24127260	Chr18	24127260	1.79e-05	4.7474	5 kb	-0.171436	0.0399645
Tenderness	Chr18_24127098	Chr18	24127098	1.79e-05	4.7474	5 kb	-0.171436	0.0399645
Tenderness	Chr18_24126828	Chr18	24126828	1.79e-05	4.7474	5 kb	-0.171436	0.0399645
Tenderness	Chr18_24126484	Chr18	24126484	1.79e-05	4.7474	5 kb	-0.171436	0.0399645
Tenderness	Chr29_38568459	Chr29	38568459	1.79e-05	4.74701	Genic	0.190298	0.0443635
Tenderness	Chr5_19014088	Chr5	19014088	1.8e-05	4.74563	+100kb	-0.187792	0.0437865
Tenderness	Chr5_19014060	Chr5	19014060	1.8e-05	4.74563	+100kb	-0.187792	0.0437865
Tenderness	Chr5_19014036	Chr5	19014036	1.8e-05	4.74563	+100kb	-0.187792	0.0437865
Tenderness	Chr26_18982084	Chr26	18982084	1.8e-05	4.74504	Genic	0.0978659	0.0228204
Tenderness	Chr15_4069424	Chr15	4069424	1.81e-05	4.74299	+100kb	-0.621384	0.14493
Tenderness	Chr8_10745627	Chr8	10745627	1.81e-05	4.74271	Genic	-1.20449	0.280943
Tenderness	Chr28_11992138	Chr28	11992138	1.81e-05	4.74202	+100kb	-0.0886574	0.0206807
Tenderness	Chr1_85141065	Chr1	85141065	1.82e-05	4.74103	+100kb	-0.326624	0.076199
Tenderness	Chr15_40604141	Chr15	40604141	1.82e-05	4.74073	+100kb	1.19827	0.279559
Tenderness	Chr29_36519264	Chr29	36519264	1.82e-05	4.74025	50 kb	0.094482	0.022044
Tenderness	Chr6_24951023	Chr6	24951023	1.82e-05	4.74023	Genic	-0.976893	0.227923
Tenderness	Chr6_24947341	Chr6	24947341	1.82e-05	4.74023	Genic	-0.976893	0.227923
Tenderness	Chr6_24947116	Chr6	24947116	1.82e-05	4.74023	Genic	-0.976893	0.227923
Tenderness	Chr6_24947028	Chr6	24947028	1.82e-05	4.74023	Genic	-0.976893	0.227923
Tenderness	Chr6_24947020	Chr6	24947020	1.82e-05	4.74023	Genic	-0.976893	0.227923
Tenderness	Chr6_24946755	Chr6	24946755	1.82e-05	4.74023	Genic	-0.976893	0.227923
Tenderness	Chr6_24945668	Chr6	24945668	1.82e-05	4.74023	Genic	-0.976893	0.227923
Tenderness	Chr6_24945275	Chr6	24945275	1.82e-05	4.74023	Genic	-0.976893	0.227923
Tenderness	Chr29_35907448	Chr29	35907448	1.83e-05	4.73863	+100kb	0.182288	0.0425385
Tenderness	Chr29_35907387	Chr29	35907387	1.83e-05	4.73863	+100kb	0.182288	0.0425385
Tenderness	Chr29_36459189	Chr29	36459189	1.83e-05	4.73831	50 kb	0.0940239	0.0219422
Tenderness	Chr5_33628556	Chr5	33628556	1.83e-05	4.73749	Genic	0.980673	0.22888
Tenderness	Chr26_46412877	Chr26	46412877	1.84e-05	4.73579	100	-0.901493	0.210443
Tenderness	Chr18_24127811	Chr18	24127811	1.84e-05	4.73462	5 kb	-0.170787	0.0398738
Tenderness	Chr18_24127526	Chr18	24127526	1.84e-05	4.73462	5 kb	-0.170787	0.0398738
Tenderness	Chr29_38611273	Chr29	38611273	1.85e-05	4.73306	Genic	0.11052	0.025808
Tenderness	Chr16_49511400	Chr16	49511400	1.85e-05	4.73218	Genic	-0.22446	0.0524202
Tenderness	Chr1_20994801	Chr1	20994801	1.85e-05	4.73185	+100kb	-0.599058	0.139909
Tenderness	Chr14_2701044	Chr14	2701044	1.85e-05	4.73183	5 kb	-0.693647	0.162001
Tenderness	Chr21_13460290	Chr21	13460290	1.86e-05	4.73152	50 kb	0.0939433	0.0219412
Tenderness	Chr1_143421101	Chr1	143421101	1.86e-05	4.72973	100	-0.194338	0.0453989
Tenderness	Chr17_13197771	Chr17	13197771	1.87e-05	4.72907	100	-0.98082	0.229145
Tenderness	Chr29_37144495	Chr29	37144495	1.87e-05	4.72889	Genic	0.133091	0.0310943
Tenderness	Chr29_37144467	Chr29	37144467	1.87e-05	4.72889	Genic	0.133091	0.0310943
Tenderness	Chr29_37140841	Chr29	37140841	1.87e-05	4.72889	5 kb	0.133091	0.0310943
Tenderness	Chr29_37140272	Chr29	37140272	1.87e-05	4.72889	5 kb	0.133091	0.0310943
Tenderness	Chr29_37139881	Chr29	37139881	1.87e-05	4.72889	5 kb	0.133091	0.0310943
Tenderness	Chr1_91990365	Chr1	91990365	1.87e-05	4.72811	100	-1.1934	0.278841
Tenderness	Chr29_35877073	Chr29	35877073	1.87e-05	4.72801	+100kb	0.187755	0.0438701
Tenderness	Chr29_38570744	Chr29	38570744	1.87e-05	4.72745	Genic	0.189194	0.0442092
Tenderness	Chr14_82818211	Chr14	82818211	1.89e-05	4.72428	+100kb	-0.907365	0.212106
Tenderness	Chr29_38610571	Chr29	38610571	1.89e-05	4.72341	Genic	0.110483	0.0258293
Tenderness	Chr29_42749808	Chr29	42749808	1.89e-05	4.72282	Genic	-0.0918321	0.0214705
Tenderness	Chr17_40308114	Chr17	40308114	1.9e-05	4.72223	+100kb	0.098398	0.0230072
Tenderness	Chr18_30234383	Chr18	30234383	1.9e-05	4.72113	+100kb	-0.0836342	0.0195578
Tenderness	Chr17_57017362	Chr17	57017362	1.9e-05	4.72065	50 kb	0.0831161	0.0194377
Tenderness	Chr29_38610978	Chr29	38610978	1.9e-05	4.7205	Genic	0.110728	0.0258956
Tenderness	Chr4_98990645	Chr4	98990645	1.9e-05	4.72028	50 kb	0.149255	0.0349067
Tenderness	Chr29_42258555	Chr29	42258555	1.91e-05	4.71995	Genic	0.204703	0.0478764
Tenderness	Chr29_42665168	Chr29	42665168	1.92e-05	4.71737	5 kb	-0.0979749	0.0229217
Tenderness	Chr29_42655892	Chr29	42655892	1.92e-05	4.71737	Genic	-0.0979749	0.0229217
Tenderness	Chr29_40851411	Chr29	40851411	1.92e-05	4.71717	10 kb	-0.0929663	0.0217504
Tenderness	Chr16_77554318	Chr16	77554318	1.92e-05	4.71576	10 kb	-0.108908	0.0254845
Tenderness	Chr4_112965071	Chr4	112965071	1.92e-05	4.71568	10 kb	-0.277522	0.0649405
Tenderness	Chr2_108479913	Chr2	108479913	1.93e-05	4.7154	50 kb	-0.101781	0.0238177
Tenderness	Chr29_37195793	Chr29	37195793	1.93e-05	4.71425	50 kb	0.0951835	0.0222769
Tenderness	Chr20_28382412	Chr20	28382412	1.93e-05	4.71393	Genic	0.155561	0.0364091
Tenderness	Chr29_38569878	Chr29	38569878	1.93e-05	4.71338	Genic	0.18892	0.0442197
Tenderness	Chr11_699324	Chr11	699324	1.94e-05	4.71249	+100kb	-0.26357	0.0616994
Tenderness	Chr29_42181109	Chr29	42181109	1.95e-05	4.71004	50 kb	0.0668279	0.0156485
Tenderness	Chr28_13846513	Chr28	13846513	1.95e-05	4.70944	100	-0.599615	0.140416
Tenderness	Chr18_22381914	Chr18	22381914	1.95e-05	4.70942	Genic	-0.167746	0.0392824
Tenderness	Chr4_12807837	Chr4	12807837	1.96e-05	4.70799	10 kb	-0.780728	0.182861
Tenderness	Chr19_33346685	Chr19	33346685	1.96e-05	4.70777	50 kb	-0.174439	0.0408578
Tenderness	Chr29_42751301	Chr29	42751301	1.97e-05	4.70645	Genic	-0.092317	0.0216263
Tenderness	Chr29_42751177	Chr29	42751177	1.97e-05	4.70645	Genic	-0.092317	0.0216263
Tenderness	Chr29_42230272	Chr29	42230272	1.98e-05	4.7043	50 kb	-0.0935015	0.0219095
Tenderness	Chr29_42230131	Chr29	42230131	1.98e-05	4.7043	50 kb	-0.0935015	0.0219095
Tenderness	Chr29_42230092	Chr29	42230092	1.98e-05	4.7043	50 kb	-0.0935015	0.0219095
Tenderness	Chr29_42230084	Chr29	42230084	1.98e-05	4.7043	50 kb	-0.0935015	0.0219095
Tenderness	Chr1_112436403	Chr1	112436403	1.98e-05	4.70277	Genic	0.0789468	0.0185024
Tenderness	Chr29_37646171	Chr29	37646171	1.99e-05	4.70213	Genic	0.0990323	0.0232115
Tenderness	Chr28_41094664	Chr28	41094664	2e-05	4.69983	+100kb	-0.976665	0.228977
Tenderness	Chr29_36543563	Chr29	36543563	2e-05	4.69819	50 kb	-0.0974864	0.02286
Tenderness	Chr29_38609721	Chr29	38609721	2e-05	4.69805	Genic	0.109456	0.0256674
Tenderness	Chr29_42261666	Chr29	42261666	2.01e-05	4.69644	Genic	0.183327	0.0429982
Tenderness	Chr2_57983216	Chr2	57983216	2.02e-05	4.6957	+100kb	-0.721656	0.169275
Tenderness	Chr16_59266320	Chr16	59266320	2.02e-05	4.6953	Genic	-0.076275	0.0178923
Tenderness	Chr29_37646126	Chr29	37646126	2.02e-05	4.69478	Genic	0.0911365	0.0213798
Tenderness	Chr18_24505278	Chr18	24505278	2.02e-05	4.69471	Genic	-0.191667	0.0449637
Tenderness	Chr21_53881004	Chr21	53881004	2.03e-05	4.69352	+100kb	-0.626765	0.147056
Tenderness	Chr18_27486964	Chr18	27486964	2.03e-05	4.6926	+100kb	-0.0864842	0.0202938
Tenderness	Chr29_41699233	Chr29	41699233	2.03e-05	4.69258	Genic	0.0904904	0.0212339
Tenderness	Chr7_105601155	Chr7	105601155	2.04e-05	4.68957	+100kb	0.0805171	0.0189005
Tenderness	Chr10_57509782	Chr10	57509782	2.05e-05	4.68828	+100kb	-0.973223	0.228489
Tenderness	Chr3_31280618	Chr3	31280618	2.05e-05	4.68788	+100kb	-0.981388	0.230417
Tenderness	Chr29_38569337	Chr29	38569337	2.06e-05	4.68674	Genic	0.18902	0.0443856
Tenderness	Chr29_38568773	Chr29	38568773	2.06e-05	4.68674	Genic	0.18902	0.0443856
Tenderness	Chr29_38568310	Chr29	38568310	2.06e-05	4.68674	Genic	0.18902	0.0443856
Tenderness	Chr29_36546769	Chr29	36546769	2.06e-05	4.68617	100	0.0920474	0.021616
Tenderness	Chr29_36545831	Chr29	36545831	2.06e-05	4.68617	100	0.0920474	0.021616
Tenderness	Chr29_36545753	Chr29	36545753	2.06e-05	4.68617	100	0.0920474	0.021616
Tenderness	Chr29_36545517	Chr29	36545517	2.06e-05	4.68617	100	0.0920474	0.021616
Tenderness	Chr29_36545208	Chr29	36545208	2.06e-05	4.68617	100	0.0920474	0.021616
Tenderness	Chr29_36544415	Chr29	36544415	2.06e-05	4.68617	100	0.0920474	0.021616
Tenderness	Chr29_41695502	Chr29	41695502	2.07e-05	4.6831	5 kb	0.0907382	0.0213164
Tenderness	Chr29_41698137	Chr29	41698137	2.08e-05	4.68294	5 kb	0.0902322	0.021198
Tenderness	Chr10_43755059	Chr10	43755059	2.08e-05	4.68272	50 kb	-0.973013	0.228593
Tenderness	Chr9_36038212	Chr9	36038212	2.09e-05	4.68027	+100kb	-0.387778	0.0911288
Tenderness	Chr11_48392681	Chr11	48392681	2.09e-05	4.67999	Genic	-0.657425	0.154502
Tenderness	Chr29_38570236	Chr29	38570236	2.1e-05	4.6785	Genic	0.188826	0.0443841
Tenderness	Chr29_37635696	Chr29	37635696	2.11e-05	4.67619	5 kb	0.101765	0.0239268
Tenderness	Chr29_41578392	Chr29	41578392	2.11e-05	4.67583	Genic	0.0876066	0.0205989
Tenderness	Chr6_93471704	Chr6	93471704	2.12e-05	4.67351	50 kb	-0.326236	0.0767293
Tenderness	Chr29_38440859	Chr29	38440859	2.12e-05	4.67298	5 kb	0.0782957	0.018416
Tenderness	Chr29_44324667	Chr29	44324667	2.12e-05	4.67273	50 kb	0.0846495	0.0199111
Tenderness	Chr29_44324636	Chr29	44324636	2.12e-05	4.67273	50 kb	0.0846495	0.0199111
Tenderness	Chr29_44324594	Chr29	44324594	2.12e-05	4.67273	50 kb	0.0846495	0.0199111
Tenderness	Chr29_38568836	Chr29	38568836	2.13e-05	4.67223	Genic	0.188881	0.0444308
Tenderness	Chr29_38567769	Chr29	38567769	2.13e-05	4.67223	Genic	0.188881	0.0444308
Tenderness	Chr29_38570537	Chr29	38570537	2.14e-05	4.67	Genic	0.189095	0.0444931
Tenderness	Chr29_38570361	Chr29	38570361	2.14e-05	4.67	Genic	0.189095	0.0444931
Tenderness	Chr29_38570276	Chr29	38570276	2.14e-05	4.67	Genic	0.189095	0.0444931
Tenderness	Chr29_38569209	Chr29	38569209	2.14e-05	4.67	Genic	0.189095	0.0444931
Tenderness	Chr29_38568952	Chr29	38568952	2.14e-05	4.67	Genic	0.189095	0.0444931
Tenderness	Chr29_38568381	Chr29	38568381	2.14e-05	4.67	Genic	0.189095	0.0444931
Tenderness	Chr29_38609867	Chr29	38609867	2.14e-05	4.66998	Genic	0.108885	0.0256202
Tenderness	Chr1_123813837	Chr1	123813837	2.14e-05	4.66989	+100kb	-0.0924108	0.0217441
Tenderness	Chr29_44070243	Chr29	44070243	2.15e-05	4.66723	Genic	0.106042	0.0249597
Tenderness	Chr29_44069994	Chr29	44069994	2.15e-05	4.66723	Genic	0.106042	0.0249597
Tenderness	Chr24_4791962	Chr24	4791962	2.15e-05	4.66723	+100kb	-0.262105	0.061693
Tenderness	Chr24_4791211	Chr24	4791211	2.15e-05	4.66723	+100kb	-0.262105	0.061693
Tenderness	Chr24_4790971	Chr24	4790971	2.15e-05	4.66723	+100kb	-0.262105	0.061693
Tenderness	Chr24_4790803	Chr24	4790803	2.15e-05	4.66723	+100kb	-0.262105	0.061693
Tenderness	Chr29_40850243	Chr29	40850243	2.17e-05	4.66446	10 kb	-0.0941914	0.0221778
Tenderness	Chr2_8254793	Chr2	8254793	2.17e-05	4.66437	+100kb	0.0857358	0.020187
Tenderness	Chr24_28003535	Chr24	28003535	2.18e-05	4.66094	+100kb	-0.686957	0.161816
Tenderness	Chr29_31270112	Chr29	31270112	2.18e-05	4.66066	+100kb	-0.092776	0.0218546
Tenderness	Chr1_37148983	Chr1	37148983	2.19e-05	4.65999	50 kb	-0.542238	0.127741
Tenderness	Chr8_53194606	Chr8	53194606	2.19e-05	4.6586	Genic	-0.0859252	0.0202458
Tenderness	Chr25_4587022	Chr25	4587022	2.19e-05	4.65858	+100kb	-0.191387	0.0450951
Tenderness	Chr29_42228939	Chr29	42228939	2.2e-05	4.65849	50 kb	-0.0923454	0.0217589
Tenderness	Chr29_42228931	Chr29	42228931	2.2e-05	4.65849	50 kb	-0.0923454	0.0217589
Tenderness	Chr29_42226860	Chr29	42226860	2.2e-05	4.65849	50 kb	-0.0923454	0.0217589
Tenderness	Chr29_42226819	Chr29	42226819	2.2e-05	4.65849	50 kb	-0.0923454	0.0217589
Tenderness	Chr29_42226604	Chr29	42226604	2.2e-05	4.65849	50 kb	-0.0923454	0.0217589
Tenderness	Chr22_44118163	Chr22	44118163	2.21e-05	4.65621	Genic	-1.1831	0.278845
Tenderness	Chr10_86621471	Chr10	86621471	2.21e-05	4.65569	50 kb	-0.716811	0.168956
Tenderness	Chr18_23612176	Chr18	23612176	2.21e-05	4.65538	50 kb	-0.13446	0.0316942
Tenderness	Chr25_18716726	Chr25	18716726	2.21e-05	4.65502	Genic	-0.549993	0.129647
Tenderness	Chr29_41841637	Chr29	41841637	2.21e-05	4.65495	Genic	0.0756327	0.0178286
Tenderness	Chr4_68637811	Chr4	68637811	2.22e-05	4.65392	Genic	-1.1887	0.280243
Tenderness	Chr1_143417486	Chr1	143417486	2.22e-05	4.65358	50 kb	-0.188617	0.0444695
Tenderness	Chr29_36457784	Chr29	36457784	2.22e-05	4.65357	50 kb	0.0921009	0.0217143
Tenderness	Chr29_41945640	Chr29	41945640	2.23e-05	4.65157	Genic	0.11115	0.0262118
Tenderness	Chr14_44916691	Chr14	44916691	2.23e-05	4.6515	100	-0.117655	0.0277461
Tenderness	Chr29_36513966	Chr29	36513966	2.24e-05	4.64969	50 kb	0.0962606	0.0227057
Tenderness	Chr29_40426722	Chr29	40426722	2.25e-05	4.64728	Genic	0.0901901	0.0212801
Tenderness	Chr29_40426357	Chr29	40426357	2.25e-05	4.64728	Genic	0.0901901	0.0212801
Tenderness	Chr29_40419067	Chr29	40419067	2.25e-05	4.64728	5 kb	0.0901901	0.0212801
Tenderness	Chr2_2576511	Chr2	2576511	2.26e-05	4.64656	+100kb	-0.792546	0.187015
Tenderness	Chr28_16907765	Chr28	16907765	2.26e-05	4.64629	+100kb	-0.843115	0.198954
Tenderness	Chr1_112756345	Chr1	112756345	2.26e-05	4.64608	10 kb	-1.18309	0.279188
Tenderness	Chr18_27636733	Chr18	27636733	2.26e-05	4.64543	+100kb	-0.0856802	0.0202205
Tenderness	Chr6_97819008	Chr6	97819008	2.26e-05	4.64525	100	-0.247205	0.0583417
Tenderness	Chr18_23759801	Chr18	23759801	2.27e-05	4.6448	100	-0.190966	0.0450716
Tenderness	Chr29_38402218	Chr29	38402218	2.27e-05	4.64438	Genic	-0.434735	0.102611
Tenderness	Chr5_3128174	Chr5	3128174	2.27e-05	4.64393	+100kb	-0.794904	0.187632
Tenderness	Chr29_42342184	Chr29	42342184	2.27e-05	4.64373	50 kb	-0.0906027	0.0213867
Tenderness	Chr29_42341609	Chr29	42341609	2.27e-05	4.64373	50 kb	-0.0906027	0.0213867
Tenderness	Chr1_143491070	Chr1	143491070	2.27e-05	4.64305	50 kb	0.100591	0.0237463
Tenderness	Chr29_38570558	Chr29	38570558	2.28e-05	4.64277	Genic	0.187991	0.0443803
Tenderness	Chr29_38569002	Chr29	38569002	2.28e-05	4.64231	Genic	0.187501	0.0442673
Tenderness	Chr29_38570517	Chr29	38570517	2.29e-05	4.63981	Genic	0.187971	0.0443917
Tenderness	Chr29_38569620	Chr29	38569620	2.29e-05	4.63981	Genic	0.187971	0.0443917
Tenderness	Chr29_41522408	Chr29	41522408	2.29e-05	4.63943	50 kb	0.173954	0.0410834
Tenderness	Chr6_12404189	Chr6	12404189	2.31e-05	4.63655	+100kb	0.11222	0.0265128
Tenderness	Chr4_89612457	Chr4	89612457	2.32e-05	4.63471	+100kb	0.195789	0.0462669
Tenderness	Chr21_49638017	Chr21	49638017	2.32e-05	4.63402	Genic	-0.168945	0.0399268
Tenderness	Chr2_96860613	Chr2	96860613	2.33e-05	4.63343	5 kb	-0.0865192	0.0204485
Tenderness	Chr5_52397477	Chr5	52397477	2.33e-05	4.63208	+100kb	0.0790878	0.0186952
Tenderness	Chr9_101818917	Chr9	101818917	2.35e-05	4.62875	100	-0.0840064	0.019866
Tenderness	Chr19_16039794	Chr19	16039794	2.35e-05	4.62871	100	-0.0852403	0.0201579
Tenderness	Chr29_40851051	Chr29	40851051	2.35e-05	4.62854	10 kb	-0.0919382	0.0217423
Tenderness	Chr2_24940550	Chr2	24940550	2.36e-05	4.6278	50 kb	0.0816679	0.0193152
Tenderness	Chr29_42655795	Chr29	42655795	2.36e-05	4.62748	Genic	-0.0969448	0.0229293
Tenderness	Chr6_57588147	Chr6	57588147	2.36e-05	4.62731	+100kb	-0.0796061	0.0188287
Tenderness	Chr18_24125740	Chr18	24125740	2.37e-05	4.62595	Genic	-0.172687	0.0408513
Tenderness	Chr29_24852930	Chr29	24852930	2.38e-05	4.62373	50 kb	-0.120014	0.0283988
Tenderness	Chr24_59905763	Chr24	59905763	2.38e-05	4.62293	100	-0.786584	0.186146
Tenderness	Chr2_108479897	Chr2	108479897	2.38e-05	4.62264	50 kb	-0.100385	0.0237571
Tenderness	Chr15_25800479	Chr15	25800479	2.39e-05	4.62221	+100kb	-0.898173	0.212572
Tenderness	Chr26_27340083	Chr26	27340083	2.39e-05	4.62213	+100kb	-0.10445	0.0247205
Tenderness	Chr26_27339073	Chr26	27339073	2.39e-05	4.62213	+100kb	-0.10445	0.0247205
Tenderness	Chr29_38611411	Chr29	38611411	2.39e-05	4.62208	Genic	0.109304	0.0258696
Tenderness	Chr18_24188175	Chr18	24188175	2.39e-05	4.62117	50 kb	-0.19114	0.0452432
Tenderness	Chr20_37745896	Chr20	37745896	2.4e-05	4.6206	100	0.228646	0.0541248
Tenderness	Chr18_24562436	Chr18	24562436	2.4e-05	4.61943	50 kb	-0.199604	0.0472567
Tenderness	Chr29_37200635	Chr29	37200635	2.4e-05	4.61942	50 kb	0.111348	0.0263619
Tenderness	Chr11_52537048	Chr11	52537048	2.41e-05	4.61861	100	-1.19074	0.28194
Tenderness	Chr16_17823318	Chr16	17823318	2.41e-05	4.61721	+100kb	0.0831719	0.0196965
Tenderness	Chr4_112183361	Chr4	112183361	2.42e-05	4.61694	100	0.083852	0.0198583
Tenderness	Chr9_11218821	Chr9	11218821	2.43e-05	4.61498	+100kb	-0.222731	0.0527609
Tenderness	Chr29_38611787	Chr29	38611787	2.43e-05	4.61487	Genic	0.108602	0.0257261
Tenderness	Chr29_38570758	Chr29	38570758	2.43e-05	4.61469	Genic	0.187136	0.0443307
Tenderness	Chr26_8901716	Chr26	8901716	2.43e-05	4.61377	+100kb	-0.259903	0.0615754
Tenderness	Chr22_25290975	Chr22	25290975	2.44e-05	4.61347	50 kb	-0.517735	0.122665
Tenderness	Chr29_37203625	Chr29	37203625	2.45e-05	4.61078	50 kb	0.0749708	0.0177684
Tenderness	Chr29_38570287	Chr29	38570287	2.46e-05	4.60894	Genic	0.187151	0.0443657
Tenderness	Chr17_57018392	Chr17	57018392	2.46e-05	4.60881	50 kb	0.082076	0.0194571
Tenderness	Chr17_57017481	Chr17	57017481	2.46e-05	4.60881	50 kb	0.082076	0.0194571
Tenderness	Chr10_75476110	Chr10	75476110	2.46e-05	4.6084	Genic	-0.385322	0.0913497
Tenderness	Chr10_75476096	Chr10	75476096	2.46e-05	4.6084	Genic	-0.385322	0.0913497
Tenderness	Chr2_25319460	Chr2	25319460	2.48e-05	4.6059	100	-0.473327	0.112248
Tenderness	Chr29_37004484	Chr29	37004484	2.48e-05	4.6057	Genic	0.104066	0.0246795
Tenderness	Chr29_38569125	Chr29	38569125	2.48e-05	4.60554	Genic	0.187183	0.0443918
Tenderness	Chr4_98006432	Chr4	98006432	2.48e-05	4.60513	Genic	-0.745225	0.176745
Tenderness	Chr29_38570432	Chr29	38570432	2.49e-05	4.60394	Genic	0.186755	0.044299
Tenderness	Chr23_25905445	Chr23	25905445	2.49e-05	4.60361	50 kb	-0.0978088	0.0232016
Tenderness	Chr12_64242931	Chr12	64242931	2.49e-05	4.60319	50 kb	-0.602315	0.142885
Tenderness	Chr17_47171335	Chr17	47171335	2.5e-05	4.60274	Genic	-0.100997	0.0239605
Tenderness	Chr19_43323155	Chr19	43323155	2.5e-05	4.60244	5 kb	0.136558	0.0323981
Tenderness	Chr1_7480785	Chr1	7480785	2.5e-05	4.60144	+100kb	-1.17882	0.279708
Tenderness	Chr10_24292545	Chr10	24292545	2.51e-05	4.60081	10 kb	-0.633096	0.150231
Tenderness	Chr26_38807054	Chr26	38807054	2.53e-05	4.59722	+100kb	-1.06118	0.251924
Tenderness	Chr29_38269301	Chr29	38269301	2.53e-05	4.5971	10 kb	-0.0823788	0.0195571
Tenderness	Chr14_2195676	Chr14	2195676	2.54e-05	4.59537	Genic	-0.503469	0.119551
Tenderness	Chr1_143419496	Chr1	143419496	2.54e-05	4.5946	50 kb	-0.19328	0.0458998
Tenderness	Chr29_38568264	Chr29	38568264	2.54e-05	4.5945	Genic	0.186916	0.0443889
Tenderness	Chr5_18101939	Chr5	18101939	2.55e-05	4.59382	100	0.153102	0.0363617
Tenderness	Chr5_19015346	Chr5	19015346	2.55e-05	4.5929	+100kb	-0.18333	0.0435459
Tenderness	Chr5_19015201	Chr5	19015201	2.55e-05	4.5929	+100kb	-0.18333	0.0435459
Tenderness	Chr5_19015130	Chr5	19015130	2.55e-05	4.5929	+100kb	-0.18333	0.0435459
Tenderness	Chr5_19015112	Chr5	19015112	2.55e-05	4.5929	+100kb	-0.18333	0.0435459
Tenderness	Chr5_19014949	Chr5	19014949	2.55e-05	4.5929	+100kb	-0.18333	0.0435459
Tenderness	Chr5_19014780	Chr5	19014780	2.55e-05	4.5929	+100kb	-0.18333	0.0435459
Tenderness	Chr5_19014765	Chr5	19014765	2.55e-05	4.5929	+100kb	-0.18333	0.0435459
Tenderness	Chr5_19014427	Chr5	19014427	2.55e-05	4.5929	+100kb	-0.18333	0.0435459
Tenderness	Chr5_19014414	Chr5	19014414	2.55e-05	4.5929	+100kb	-0.18333	0.0435459
Tenderness	Chr5_19014311	Chr5	19014311	2.55e-05	4.5929	+100kb	-0.18333	0.0435459
Tenderness	Chr5_19013979	Chr5	19013979	2.55e-05	4.5929	+100kb	-0.18333	0.0435459
Tenderness	Chr5_19013707	Chr5	19013707	2.55e-05	4.5929	+100kb	-0.18333	0.0435459
Tenderness	Chr5_19013560	Chr5	19013560	2.55e-05	4.5929	+100kb	-0.18333	0.0435459
Tenderness	Chr5_19013402	Chr5	19013402	2.55e-05	4.5929	+100kb	-0.18333	0.0435459
Tenderness	Chr5_19013211	Chr5	19013211	2.55e-05	4.5929	+100kb	-0.18333	0.0435459
Tenderness	Chr5_19013083	Chr5	19013083	2.55e-05	4.5929	+100kb	-0.18333	0.0435459
Tenderness	Chr5_19012977	Chr5	19012977	2.55e-05	4.5929	+100kb	-0.18333	0.0435459
Tenderness	Chr5_19012826	Chr5	19012826	2.55e-05	4.5929	+100kb	-0.18333	0.0435459
Tenderness	Chr5_19012682	Chr5	19012682	2.55e-05	4.5929	+100kb	-0.18333	0.0435459
Tenderness	Chr5_19012513	Chr5	19012513	2.55e-05	4.5929	+100kb	-0.18333	0.0435459
Tenderness	Chr5_19012500	Chr5	19012500	2.55e-05	4.5929	+100kb	-0.18333	0.0435459
Tenderness	Chr5_19012410	Chr5	19012410	2.55e-05	4.5929	+100kb	-0.18333	0.0435459
Tenderness	Chr23_29414889	Chr23	29414889	2.55e-05	4.59284	5 kb	-1.01606	0.241344
Tenderness	Chr29_38570710	Chr29	38570710	2.57e-05	4.58942	Genic	0.186916	0.0444168
Tenderness	Chr29_38568256	Chr29	38568256	2.57e-05	4.58942	Genic	0.186916	0.0444168
Tenderness	Chr14_47932577	Chr14	47932577	2.58e-05	4.58873	Genic	-1.18152	0.280787
Tenderness	Chr29_41578739	Chr29	41578739	2.59e-05	4.58742	Genic	0.109412	0.026006
Tenderness	Chr29_36457832	Chr29	36457832	2.59e-05	4.58699	50 kb	0.0927702	0.0220516
Tenderness	Chr6_88282682	Chr6	88282682	2.59e-05	4.58687	Genic	-0.710131	0.168801
Tenderness	Chr14_24040036	Chr14	24040036	2.6e-05	4.58559	Genic	0.252635	0.060062
Tenderness	Chr29_38609673	Chr29	38609673	2.61e-05	4.58306	Genic	0.108847	0.0258857
Tenderness	Chr26_928377	Chr26	928377	2.62e-05	4.58088	+100kb	-0.225772	0.0537069
Tenderness	Chr28_4407440	Chr28	4407440	2.64e-05	4.5779	Genic	-0.0829002	0.0197277
Tenderness	Chr18_28076203	Chr18	28076203	2.64e-05	4.5779	+100kb	-0.814777	0.193892
Tenderness	Chr29_37044218	Chr29	37044218	2.65e-05	4.57646	50 kb	0.106639	0.0253813
Tenderness	Chr29_37044091	Chr29	37044091	2.65e-05	4.57646	50 kb	0.106639	0.0253813
Tenderness	Chr29_37043867	Chr29	37043867	2.65e-05	4.57646	50 kb	0.106639	0.0253813
Tenderness	Chr1_143412220	Chr1	143412220	2.65e-05	4.57601	50 kb	-0.188262	0.0448109
Tenderness	Chr1_143412198	Chr1	143412198	2.65e-05	4.57601	50 kb	-0.188262	0.0448109
Tenderness	Chr1_143412046	Chr1	143412046	2.65e-05	4.57601	50 kb	-0.188262	0.0448109
Tenderness	Chr29_38570785	Chr29	38570785	2.66e-05	4.5759	Genic	0.186023	0.0442788
Tenderness	Chr19_38089034	Chr19	38089034	2.66e-05	4.5753	50 kb	0.257808	0.0613702
Tenderness	Chr18_24564610	Chr18	24564610	2.67e-05	4.57339	50 kb	-0.197709	0.0470749
Tenderness	Chr18_24564554	Chr18	24564554	2.67e-05	4.57339	50 kb	-0.197709	0.0470749
Tenderness	Chr18_24563797	Chr18	24563797	2.67e-05	4.57339	50 kb	-0.197709	0.0470749
Tenderness	Chr18_24563414	Chr18	24563414	2.67e-05	4.57339	50 kb	-0.197709	0.0470749
Tenderness	Chr18_24562618	Chr18	24562618	2.67e-05	4.57339	50 kb	-0.197709	0.0470749
Tenderness	Chr18_24562560	Chr18	24562560	2.67e-05	4.57339	50 kb	-0.197709	0.0470749
Tenderness	Chr18_24562498	Chr18	24562498	2.67e-05	4.57339	50 kb	-0.197709	0.0470749
Tenderness	Chr18_24562249	Chr18	24562249	2.67e-05	4.57339	50 kb	-0.197709	0.0470749
Tenderness	Chr18_24562169	Chr18	24562169	2.67e-05	4.57339	50 kb	-0.197709	0.0470749
Tenderness	Chr18_24562117	Chr18	24562117	2.67e-05	4.57339	50 kb	-0.197709	0.0470749
Tenderness	Chr18_24562080	Chr18	24562080	2.67e-05	4.57339	50 kb	-0.197709	0.0470749
Tenderness	Chr18_24560974	Chr18	24560974	2.67e-05	4.57339	50 kb	-0.197709	0.0470749
Tenderness	Chr18_24560942	Chr18	24560942	2.67e-05	4.57339	50 kb	-0.197709	0.0470749
Tenderness	Chr18_24560866	Chr18	24560866	2.67e-05	4.57339	50 kb	-0.197709	0.0470749
Tenderness	Chr18_24560661	Chr18	24560661	2.67e-05	4.57339	50 kb	-0.197709	0.0470749
Tenderness	Chr18_24560640	Chr18	24560640	2.67e-05	4.57339	50 kb	-0.197709	0.0470749
Tenderness	Chr18_24560635	Chr18	24560635	2.67e-05	4.57339	50 kb	-0.197709	0.0470749
Tenderness	Chr18_24560483	Chr18	24560483	2.67e-05	4.57339	50 kb	-0.197709	0.0470749
Tenderness	Chr18_24560455	Chr18	24560455	2.67e-05	4.57339	50 kb	-0.197709	0.0470749
Tenderness	Chr18_24560290	Chr18	24560290	2.67e-05	4.57339	50 kb	-0.197709	0.0470749
Tenderness	Chr18_24560259	Chr18	24560259	2.67e-05	4.57339	50 kb	-0.197709	0.0470749
Tenderness	Chr18_24560053	Chr18	24560053	2.67e-05	4.57339	50 kb	-0.197709	0.0470749
Tenderness	Chr18_24560007	Chr18	24560007	2.67e-05	4.57339	50 kb	-0.197709	0.0470749
Tenderness	Chr18_24559651	Chr18	24559651	2.67e-05	4.57339	50 kb	-0.197709	0.0470749
Tenderness	Chr18_24559418	Chr18	24559418	2.67e-05	4.57339	50 kb	-0.197709	0.0470749
Tenderness	Chr18_24559116	Chr18	24559116	2.67e-05	4.57339	50 kb	-0.197709	0.0470749
Tenderness	Chr18_24558968	Chr18	24558968	2.67e-05	4.57339	50 kb	-0.197709	0.0470749
Tenderness	Chr18_24558332	Chr18	24558332	2.67e-05	4.57339	50 kb	-0.197709	0.0470749
Tenderness	Chr18_24558111	Chr18	24558111	2.67e-05	4.57339	50 kb	-0.197709	0.0470749
Tenderness	Chr18_24557966	Chr18	24557966	2.67e-05	4.57339	50 kb	-0.197709	0.0470749
Tenderness	Chr18_24557822	Chr18	24557822	2.67e-05	4.57339	50 kb	-0.197709	0.0470749
Tenderness	Chr18_24557414	Chr18	24557414	2.67e-05	4.57339	50 kb	-0.197709	0.0470749
Tenderness	Chr18_24557130	Chr18	24557130	2.67e-05	4.57339	50 kb	-0.197709	0.0470749
Tenderness	Chr18_24556862	Chr18	24556862	2.67e-05	4.57339	50 kb	-0.197709	0.0470749
Tenderness	Chr18_24556108	Chr18	24556108	2.67e-05	4.57339	50 kb	-0.197709	0.0470749
Tenderness	Chr18_24555833	Chr18	24555833	2.67e-05	4.57339	50 kb	-0.197709	0.0470749
Tenderness	Chr18_24554309	Chr18	24554309	2.67e-05	4.57339	50 kb	-0.197709	0.0470749
Tenderness	Chr18_24554110	Chr18	24554110	2.67e-05	4.57339	50 kb	-0.197709	0.0470749
Tenderness	Chr18_24553300	Chr18	24553300	2.67e-05	4.57339	50 kb	-0.197709	0.0470749
Tenderness	Chr18_24553203	Chr18	24553203	2.67e-05	4.57339	50 kb	-0.197709	0.0470749
Tenderness	Chr18_24552926	Chr18	24552926	2.67e-05	4.57339	50 kb	-0.197709	0.0470749
Tenderness	Chr18_24552884	Chr18	24552884	2.67e-05	4.57339	50 kb	-0.197709	0.0470749
Tenderness	Chr4_31218146	Chr4	31218146	2.68e-05	4.57267	Genic	-0.167113	0.0397936
Tenderness	Chr29_36459182	Chr29	36459182	2.68e-05	4.57154	50 kb	0.0919307	0.0218939
Tenderness	Chr26_27182498	Chr26	27182498	2.68e-05	4.57129	+100kb	-0.152687	0.0363646
Tenderness	Chr26_27182401	Chr26	27182401	2.68e-05	4.57129	+100kb	-0.152687	0.0363646
Tenderness	Chr26_27182390	Chr26	27182390	2.68e-05	4.57129	+100kb	-0.152687	0.0363646
Tenderness	Chr26_27182352	Chr26	27182352	2.68e-05	4.57129	+100kb	-0.152687	0.0363646
Tenderness	Chr26_27182201	Chr26	27182201	2.68e-05	4.57129	+100kb	-0.152687	0.0363646
Tenderness	Chr26_27182179	Chr26	27182179	2.68e-05	4.57129	+100kb	-0.152687	0.0363646
Tenderness	Chr26_27182175	Chr26	27182175	2.68e-05	4.57129	+100kb	-0.152687	0.0363646
Tenderness	Chr26_27182117	Chr26	27182117	2.68e-05	4.57129	+100kb	-0.152687	0.0363646
Tenderness	Chr26_27182101	Chr26	27182101	2.68e-05	4.57129	+100kb	-0.152687	0.0363646
Tenderness	Chr26_27182065	Chr26	27182065	2.68e-05	4.57129	+100kb	-0.152687	0.0363646
Tenderness	Chr26_27181995	Chr26	27181995	2.68e-05	4.57129	+100kb	-0.152687	0.0363646
Tenderness	Chr20_55870383	Chr20	55870383	2.68e-05	4.57129	100	0.145345	0.0346159
Tenderness	Chr4_44607881	Chr4	44607881	2.69e-05	4.56979	Genic	0.0875334	0.0208512
Tenderness	Chr29_41964779	Chr29	41964779	2.7e-05	4.56873	Genic	0.067181	0.0160052
Tenderness	Chr10_103267610	Chr10	103267610	2.7e-05	4.56831	Genic	0.0864959	0.0206079
Tenderness	Chr17_40308266	Chr17	40308266	2.72e-05	4.5654	+100kb	0.0981148	0.0233846
Tenderness	Chr6_110719931	Chr6	110719931	2.72e-05	4.56521	+100kb	-1.18023	0.281302
Tenderness	Chr18_24505389	Chr18	24505389	2.72e-05	4.56516	Genic	-0.189597	0.0451897
Tenderness	Chr18_24505306	Chr18	24505306	2.72e-05	4.56516	Genic	-0.189597	0.0451897
Tenderness	Chr18_24504861	Chr18	24504861	2.72e-05	4.56516	Genic	-0.189597	0.0451897
Tenderness	Chr20_15086585	Chr20	15086585	2.72e-05	4.56508	Genic	-0.784188	0.18691
Tenderness	Chr29_38570861	Chr29	38570861	2.72e-05	4.5648	Genic	0.186204	0.044383
Tenderness	Chr5_104252505	Chr5	104252505	2.73e-05	4.5643	Genic	-0.381006	0.090821
Tenderness	Chr18_24505258	Chr18	24505258	2.73e-05	4.56418	Genic	-0.189	0.0450529
Tenderness	Chr4_112297973	Chr4	112297973	2.74e-05	4.563	Genic	0.963979	0.229822
Tenderness	Chr14_81021335	Chr14	81021335	2.74e-05	4.56297	5 kb	-0.0885018	0.0210998
Tenderness	Chr18_24239423	Chr18	24239423	2.75e-05	4.5607	Genic	-0.228973	0.0546052
Tenderness	Chr10_53080435	Chr10	53080435	2.75e-05	4.55997	10 kb	-1.05686	0.25206
Tenderness	Chr29_36542153	Chr29	36542153	2.76e-05	4.55909	50 kb	-0.0968259	0.0230955
Tenderness	Chr29_36542393	Chr29	36542393	2.77e-05	4.55817	50 kb	-0.0967853	0.0230885
Tenderness	Chr8_27660627	Chr8	27660627	2.77e-05	4.55729	+100kb	-0.963929	0.229974
Tenderness	Chr29_42006915	Chr29	42006915	2.78e-05	4.55611	Genic	0.128471	0.030655
Tenderness	Chr1_143423022	Chr1	143423022	2.78e-05	4.55536	100	-0.188916	0.0450822
Tenderness	Chr1_143413206	Chr1	143413206	2.79e-05	4.55493	50 kb	-0.191924	0.0458026
Tenderness	Chr9_23081313	Chr9	23081313	2.79e-05	4.55422	Genic	-0.654488	0.156207
Tenderness	Chr13_29576073	Chr13	29576073	2.79e-05	4.55381	Genic	-0.629262	0.150194
Tenderness	Chr13_22448253	Chr13	22448253	2.8e-05	4.55233	Genic	-0.70919	0.169303
Tenderness	Chr29_39825741	Chr29	39825741	2.81e-05	4.55152	50 kb	0.159155	0.0379985
Tenderness	Chr29_38611691	Chr29	38611691	2.81e-05	4.55073	Genic	0.107454	0.0256574
Tenderness	Chr9_72776734	Chr9	72776734	2.82e-05	4.55017	50 kb	-1.04825	0.250314
Tenderness	Chr29_38568503	Chr29	38568503	2.82e-05	4.54958	Genic	0.185946	0.0444057
Tenderness	Chr29_36456332	Chr29	36456332	2.83e-05	4.54788	50 kb	0.0913549	0.021821
Tenderness	Chr29_41947309	Chr29	41947309	2.84e-05	4.54662	Genic	0.109553	0.0261718
Tenderness	Chr14_27458629	Chr14	27458629	2.84e-05	4.54618	+100kb	-0.69716	0.166559
Tenderness	Chr16_30575906	Chr16	30575906	2.85e-05	4.54557	50 kb	-0.788317	0.188352
Tenderness	Chr29_3965854	Chr29	3965854	2.85e-05	4.54507	+100kb	0.118447	0.0283022
Tenderness	Chr29_36541922	Chr29	36541922	2.86e-05	4.54417	50 kb	-0.0960731	0.0229587
Tenderness	Chr29_10371227	Chr29	10371227	2.87e-05	4.54266	+100kb	-1.17232	0.280203
Tenderness	Chr29_38610122	Chr29	38610122	2.87e-05	4.54199	Genic	0.107331	0.0256558
Tenderness	Chr18_23613621	Chr18	23613621	2.87e-05	4.54195	50 kb	-0.088833	0.0212343
Tenderness	Chr21_12122556	Chr21	12122556	2.87e-05	4.5417	+100kb	0.099549	0.0237966
Tenderness	Chr3_29321030	Chr3	29321030	2.87e-05	4.54165	50 kb	-0.100342	0.0239863
Tenderness	Chr29_38611066	Chr29	38611066	2.88e-05	4.54064	Genic	0.107877	0.0257908
Tenderness	Chr26_27343618	Chr26	27343618	2.88e-05	4.54025	+100kb	-0.0961462	0.0229874
Tenderness	Chr26_27343594	Chr26	27343594	2.88e-05	4.54025	+100kb	-0.0961462	0.0229874
Tenderness	Chr26_27343559	Chr26	27343559	2.88e-05	4.54025	+100kb	-0.0961462	0.0229874
Tenderness	Chr26_27343507	Chr26	27343507	2.88e-05	4.54025	+100kb	-0.0961462	0.0229874
Tenderness	Chr2_89150426	Chr2	89150426	2.88e-05	4.54012	50 kb	-0.952707	0.227784
Tenderness	Chr29_33498551	Chr29	33498551	2.88e-05	4.54007	50 kb	0.126413	0.0302246
Tenderness	Chr1_143420967	Chr1	143420967	2.89e-05	4.53945	50 kb	-0.193072	0.0461657
Tenderness	Chr29_36539602	Chr29	36539602	2.89e-05	4.53919	50 kb	-0.112659	0.0269389
Tenderness	Chr14_7428489	Chr14	7428489	2.89e-05	4.53916	50 kb	0.315081	0.0753422
Tenderness	Chr28_12198297	Chr28	12198297	2.9e-05	4.53703	+100kb	-0.705109	0.168651
Tenderness	Chr5_118422091	Chr5	118422091	2.9e-05	4.53701	100	0.101769	0.0243415
Tenderness	Chr7_21235412	Chr7	21235412	2.9e-05	4.537	10 kb	-0.236744	0.0566257
Tenderness	Chr10_13385752	Chr10	13385752	2.91e-05	4.53672	5 kb	-0.132815	0.0317685
Tenderness	Chr28_17041427	Chr28	17041427	2.91e-05	4.53553	+100kb	-0.165268	0.039537
Tenderness	Chr29_38568753	Chr29	38568753	2.92e-05	4.5353	Genic	0.185098	0.044282
Tenderness	Chr27_2005751	Chr27	2005751	2.92e-05	4.53516	+100kb	-0.372184	0.0890413
Tenderness	Chr3_116831025	Chr3	116831025	2.92e-05	4.53422	+100kb	-0.0802687	0.0192058
Tenderness	Chr6_62270029	Chr6	62270029	2.92e-05	4.53419	50 kb	0.151935	0.0363534
Tenderness	Chr29_41698523	Chr29	41698523	2.92e-05	4.534	5 kb	0.0886584	0.0212137
Tenderness	Chr29_41698089	Chr29	41698089	2.92e-05	4.534	5 kb	0.0886584	0.0212137
Tenderness	Chr29_41696617	Chr29	41696617	2.92e-05	4.534	5 kb	0.0886584	0.0212137
Tenderness	Chr29_41696261	Chr29	41696261	2.92e-05	4.534	5 kb	0.0886584	0.0212137
Tenderness	Chr3_16016944	Chr3	16016944	2.94e-05	4.53185	50 kb	-0.0955476	0.0228683
Tenderness	Chr3_96670865	Chr3	96670865	2.94e-05	4.53181	Genic	-0.778149	0.186243
Tenderness	Chr29_40258945	Chr29	40258945	2.94e-05	4.53168	50 kb	0.0819013	0.0196026
Tenderness	Chr17_57018229	Chr17	57018229	2.95e-05	4.53035	50 kb	0.0791499	0.0189472
Tenderness	Chr29_38569068	Chr29	38569068	2.95e-05	4.53026	Genic	0.18552	0.0444111
Tenderness	Chr20_36241632	Chr20	36241632	2.95e-05	4.53	100	0.259822	0.0622
Tenderness	Chr29_23926140	Chr29	23926140	2.95e-05	4.52984	+100kb	-0.112596	0.0269555
Tenderness	Chr4_6340796	Chr4	6340796	2.96e-05	4.52939	+100kb	0.156005	0.0373496
Tenderness	Chr29_38568403	Chr29	38568403	2.97e-05	4.52685	Genic	0.185384	0.0443974
Tenderness	Chr24_48972903	Chr24	48972903	2.98e-05	4.52636	Genic	-0.157794	0.0377924
Tenderness	Chr2_78919609	Chr2	78919609	2.98e-05	4.52631	+100kb	-1.04733	0.250842
Tenderness	Chr18_42616407	Chr18	42616407	2.98e-05	4.52618	+100kb	0.0811352	0.0194327
Tenderness	Chr4_44612211	Chr4	44612211	2.98e-05	4.5252	Genic	0.0871669	0.0208799
Tenderness	Chr4_44610250	Chr4	44610250	2.98e-05	4.5252	Genic	0.0871669	0.0208799
Tenderness	Chr3_17966793	Chr3	17966793	2.99e-05	4.52468	100	-0.464653	0.11131
Tenderness	Chr18_23761801	Chr18	23761801	2.99e-05	4.52446	100	-0.18757	0.0449344
Tenderness	Chr18_23761789	Chr18	23761789	2.99e-05	4.52446	100	-0.18757	0.0449344
Tenderness	Chr29_40279073	Chr29	40279073	2.99e-05	4.52375	50 kb	0.242252	0.0580395
Tenderness	Chr29_38610231	Chr29	38610231	3.02e-05	4.51954	Genic	0.108284	0.0259566
Tenderness	Chr1_143425983	Chr1	143425983	3.04e-05	4.51736	100	-0.185548	0.0444897
Tenderness	Chr1_72339004	Chr1	72339004	3.04e-05	4.51679	50 kb	-1.0454	0.250679
Tenderness	Chr29_41486697	Chr29	41486697	3.05e-05	4.51546	50 kb	-0.102758	0.0246447
Tenderness	Chr29_41485449	Chr29	41485449	3.05e-05	4.51546	50 kb	-0.102758	0.0246447
Tenderness	Chr18_24901099	Chr18	24901099	3.06e-05	4.51453	Genic	-0.131255	0.031483
Tenderness	Chr15_70050404	Chr15	70050404	3.06e-05	4.51438	+100kb	-0.550518	0.13205
Tenderness	Chr29_40963796	Chr29	40963796	3.06e-05	4.51363	50 kb	0.14139	0.0339178
Tenderness	Chr29_40963244	Chr29	40963244	3.06e-05	4.51363	50 kb	0.14139	0.0339178
Tenderness	Chr3_16287021	Chr3	16287021	3.07e-05	4.51347	Genic	-0.117497	0.0281867
Tenderness	Chr3_16286343	Chr3	16286343	3.07e-05	4.51347	Genic	-0.117497	0.0281867
Tenderness	Chr17_58162523	Chr17	58162523	3.08e-05	4.5114	Genic	-0.233692	0.0560757
Tenderness	Chr26_27256958	Chr26	27256958	3.08e-05	4.51126	+100kb	-0.125166	0.0300347
Tenderness	Chr26_27256951	Chr26	27256951	3.08e-05	4.51126	+100kb	-0.125166	0.0300347
Tenderness	Chr18_19328773	Chr18	19328773	3.08e-05	4.51089	50 kb	-0.215043	0.0516041
Tenderness	Chr14_33041463	Chr14	33041463	3.1e-05	4.50852	Genic	-1.04964	0.251958
Tenderness	Chr29_42260591	Chr29	42260591	3.1e-05	4.50851	Genic	0.179241	0.0430256
Tenderness	Chr29_37147216	Chr29	37147216	3.1e-05	4.50818	Genic	0.13947	0.03348
Tenderness	Chr9_81166658	Chr9	81166658	3.11e-05	4.50787	100	0.0774357	0.0185894
Tenderness	Chr29_41947026	Chr29	41947026	3.11e-05	4.50729	Genic	0.109287	0.0262376
Tenderness	Chr16_37416150	Chr16	37416150	3.11e-05	4.50699	+100kb	0.0936994	0.0224962
Tenderness	Chr16_37412887	Chr16	37412887	3.11e-05	4.50699	+100kb	0.0936994	0.0224962
Tenderness	Chr29_38595465	Chr29	38595465	3.13e-05	4.50484	Genic	0.17431	0.0418613
Tenderness	Chr29_38595441	Chr29	38595441	3.13e-05	4.50484	Genic	0.17431	0.0418613
Tenderness	Chr29_38595388	Chr29	38595388	3.13e-05	4.50484	Genic	0.17431	0.0418613
Tenderness	Chr29_38595217	Chr29	38595217	3.13e-05	4.50484	Genic	0.17431	0.0418613
Tenderness	Chr29_38595207	Chr29	38595207	3.13e-05	4.50484	Genic	0.17431	0.0418613
Tenderness	Chr29_38595180	Chr29	38595180	3.13e-05	4.50484	Genic	0.17431	0.0418613
Tenderness	Chr29_38595122	Chr29	38595122	3.13e-05	4.50484	Genic	0.17431	0.0418613
Tenderness	Chr29_38595076	Chr29	38595076	3.13e-05	4.50484	Genic	0.17431	0.0418613
Tenderness	Chr29_38594880	Chr29	38594880	3.13e-05	4.50484	Genic	0.17431	0.0418613
Tenderness	Chr29_38594759	Chr29	38594759	3.13e-05	4.50484	Genic	0.17431	0.0418613
Tenderness	Chr29_38594696	Chr29	38594696	3.13e-05	4.50484	Genic	0.17431	0.0418613
Tenderness	Chr29_38594595	Chr29	38594595	3.13e-05	4.50484	Genic	0.17431	0.0418613
Tenderness	Chr29_38594464	Chr29	38594464	3.13e-05	4.50484	Genic	0.17431	0.0418613
Tenderness	Chr29_38594314	Chr29	38594314	3.13e-05	4.50484	Genic	0.17431	0.0418613
Tenderness	Chr29_38594282	Chr29	38594282	3.13e-05	4.50484	Genic	0.17431	0.0418613
Tenderness	Chr29_38594261	Chr29	38594261	3.13e-05	4.50484	Genic	0.17431	0.0418613
Tenderness	Chr29_38594153	Chr29	38594153	3.13e-05	4.50484	Genic	0.17431	0.0418613
Tenderness	Chr29_38594064	Chr29	38594064	3.13e-05	4.50484	Genic	0.17431	0.0418613
Tenderness	Chr29_38593968	Chr29	38593968	3.13e-05	4.50484	Genic	0.17431	0.0418613
Tenderness	Chr29_38593947	Chr29	38593947	3.13e-05	4.50484	Genic	0.17431	0.0418613
Tenderness	Chr29_38593940	Chr29	38593940	3.13e-05	4.50484	Genic	0.17431	0.0418613
Tenderness	Chr29_38593826	Chr29	38593826	3.13e-05	4.50484	Genic	0.17431	0.0418613
Tenderness	Chr29_38593731	Chr29	38593731	3.13e-05	4.50484	Genic	0.17431	0.0418613
Tenderness	Chr29_38593650	Chr29	38593650	3.13e-05	4.50484	Genic	0.17431	0.0418613
Tenderness	Chr29_38593605	Chr29	38593605	3.13e-05	4.50484	Genic	0.17431	0.0418613
Tenderness	Chr29_38593493	Chr29	38593493	3.13e-05	4.50484	Genic	0.17431	0.0418613
Tenderness	Chr29_38593484	Chr29	38593484	3.13e-05	4.50484	Genic	0.17431	0.0418613
Tenderness	Chr29_38593467	Chr29	38593467	3.13e-05	4.50484	Genic	0.17431	0.0418613
Tenderness	Chr29_38593452	Chr29	38593452	3.13e-05	4.50484	Genic	0.17431	0.0418613
Tenderness	Chr29_38593409	Chr29	38593409	3.13e-05	4.50484	Genic	0.17431	0.0418613
Tenderness	Chr29_38593364	Chr29	38593364	3.13e-05	4.50484	Genic	0.17431	0.0418613
Tenderness	Chr29_38593343	Chr29	38593343	3.13e-05	4.50484	Genic	0.17431	0.0418613
Tenderness	Chr29_38593225	Chr29	38593225	3.13e-05	4.50484	Genic	0.17431	0.0418613
Tenderness	Chr29_38593184	Chr29	38593184	3.13e-05	4.50484	Genic	0.17431	0.0418613
Tenderness	Chr29_38593150	Chr29	38593150	3.13e-05	4.50484	Genic	0.17431	0.0418613
Tenderness	Chr29_38593040	Chr29	38593040	3.13e-05	4.50484	Genic	0.17431	0.0418613
Tenderness	Chr29_38592925	Chr29	38592925	3.13e-05	4.50484	Genic	0.17431	0.0418613
Tenderness	Chr29_38592864	Chr29	38592864	3.13e-05	4.50484	Genic	0.17431	0.0418613
Tenderness	Chr29_38592857	Chr29	38592857	3.13e-05	4.50484	Genic	0.17431	0.0418613
Tenderness	Chr29_38592744	Chr29	38592744	3.13e-05	4.50484	Genic	0.17431	0.0418613
Tenderness	Chr29_38592723	Chr29	38592723	3.13e-05	4.50484	Genic	0.17431	0.0418613
Tenderness	Chr29_38592558	Chr29	38592558	3.13e-05	4.50484	Genic	0.17431	0.0418613
Tenderness	Chr29_38592551	Chr29	38592551	3.13e-05	4.50484	Genic	0.17431	0.0418613
Tenderness	Chr29_38592531	Chr29	38592531	3.13e-05	4.50484	Genic	0.17431	0.0418613
Tenderness	Chr29_38592494	Chr29	38592494	3.13e-05	4.50484	Genic	0.17431	0.0418613
Tenderness	Chr29_38592472	Chr29	38592472	3.13e-05	4.50484	Genic	0.17431	0.0418613
Tenderness	Chr29_38592398	Chr29	38592398	3.13e-05	4.50484	Genic	0.17431	0.0418613
Tenderness	Chr29_38592391	Chr29	38592391	3.13e-05	4.50484	Genic	0.17431	0.0418613
Tenderness	Chr29_38592381	Chr29	38592381	3.13e-05	4.50484	Genic	0.17431	0.0418613
Tenderness	Chr29_38592375	Chr29	38592375	3.13e-05	4.50484	Genic	0.17431	0.0418613
Tenderness	Chr29_38592360	Chr29	38592360	3.13e-05	4.50484	Genic	0.17431	0.0418613
Tenderness	Chr29_38592334	Chr29	38592334	3.13e-05	4.50484	Genic	0.17431	0.0418613
Tenderness	Chr29_38592314	Chr29	38592314	3.13e-05	4.50484	Genic	0.17431	0.0418613
Tenderness	Chr29_38592257	Chr29	38592257	3.13e-05	4.50484	Genic	0.17431	0.0418613
Tenderness	Chr29_38592231	Chr29	38592231	3.13e-05	4.50484	Genic	0.17431	0.0418613
Tenderness	Chr29_38592205	Chr29	38592205	3.13e-05	4.50484	Genic	0.17431	0.0418613
Tenderness	Chr29_38592191	Chr29	38592191	3.13e-05	4.50484	Genic	0.17431	0.0418613
Tenderness	Chr29_38592064	Chr29	38592064	3.13e-05	4.50484	Genic	0.17431	0.0418613
Tenderness	Chr29_38592038	Chr29	38592038	3.13e-05	4.50484	Genic	0.17431	0.0418613
Tenderness	Chr29_38591769	Chr29	38591769	3.13e-05	4.50484	Genic	0.17431	0.0418613
Tenderness	Chr29_38591743	Chr29	38591743	3.13e-05	4.50484	Genic	0.17431	0.0418613
Tenderness	Chr29_38591671	Chr29	38591671	3.13e-05	4.50484	Genic	0.17431	0.0418613
Tenderness	Chr29_38591621	Chr29	38591621	3.13e-05	4.50484	Genic	0.17431	0.0418613
Tenderness	Chr29_38591597	Chr29	38591597	3.13e-05	4.50484	Genic	0.17431	0.0418613
Tenderness	Chr29_38591567	Chr29	38591567	3.13e-05	4.50484	Genic	0.17431	0.0418613
Tenderness	Chr29_38591463	Chr29	38591463	3.13e-05	4.50484	Genic	0.17431	0.0418613
Tenderness	Chr29_38591440	Chr29	38591440	3.13e-05	4.50484	Genic	0.17431	0.0418613
Tenderness	Chr29_38591345	Chr29	38591345	3.13e-05	4.50484	Genic	0.17431	0.0418613
Tenderness	Chr29_38591302	Chr29	38591302	3.13e-05	4.50484	Genic	0.17431	0.0418613
Tenderness	Chr29_38591271	Chr29	38591271	3.13e-05	4.50484	Genic	0.17431	0.0418613
Tenderness	Chr29_38591233	Chr29	38591233	3.13e-05	4.50484	Genic	0.17431	0.0418613
Tenderness	Chr29_38591209	Chr29	38591209	3.13e-05	4.50484	Genic	0.17431	0.0418613
Tenderness	Chr29_38591203	Chr29	38591203	3.13e-05	4.50484	Genic	0.17431	0.0418613
Tenderness	Chr29_38591186	Chr29	38591186	3.13e-05	4.50484	Genic	0.17431	0.0418613
Tenderness	Chr29_38591120	Chr29	38591120	3.13e-05	4.50484	Genic	0.17431	0.0418613
Tenderness	Chr29_38591116	Chr29	38591116	3.13e-05	4.50484	Genic	0.17431	0.0418613
Tenderness	Chr29_38591111	Chr29	38591111	3.13e-05	4.50484	Genic	0.17431	0.0418613
Tenderness	Chr29_38591010	Chr29	38591010	3.13e-05	4.50484	Genic	0.17431	0.0418613
Tenderness	Chr29_38590804	Chr29	38590804	3.13e-05	4.50484	Genic	0.17431	0.0418613
Tenderness	Chr29_38590799	Chr29	38590799	3.13e-05	4.50484	Genic	0.17431	0.0418613
Tenderness	Chr29_38590719	Chr29	38590719	3.13e-05	4.50484	Genic	0.17431	0.0418613
Tenderness	Chr29_38590703	Chr29	38590703	3.13e-05	4.50484	Genic	0.17431	0.0418613
Tenderness	Chr29_38590675	Chr29	38590675	3.13e-05	4.50484	Genic	0.17431	0.0418613
Tenderness	Chr29_38590656	Chr29	38590656	3.13e-05	4.50484	Genic	0.17431	0.0418613
Tenderness	Chr29_38590643	Chr29	38590643	3.13e-05	4.50484	Genic	0.17431	0.0418613
Tenderness	Chr29_38590580	Chr29	38590580	3.13e-05	4.50484	Genic	0.17431	0.0418613
Tenderness	Chr29_38590566	Chr29	38590566	3.13e-05	4.50484	Genic	0.17431	0.0418613
Tenderness	Chr29_38590542	Chr29	38590542	3.13e-05	4.50484	Genic	0.17431	0.0418613
Tenderness	Chr29_38590364	Chr29	38590364	3.13e-05	4.50484	Genic	0.17431	0.0418613
Tenderness	Chr29_38590252	Chr29	38590252	3.13e-05	4.50484	Genic	0.17431	0.0418613
Tenderness	Chr29_38590213	Chr29	38590213	3.13e-05	4.50484	Genic	0.17431	0.0418613
Tenderness	Chr29_38590122	Chr29	38590122	3.13e-05	4.50484	Genic	0.17431	0.0418613
Tenderness	Chr29_38589942	Chr29	38589942	3.13e-05	4.50484	Genic	0.17431	0.0418613
Tenderness	Chr29_38589916	Chr29	38589916	3.13e-05	4.50484	Genic	0.17431	0.0418613
Tenderness	Chr29_38589882	Chr29	38589882	3.13e-05	4.50484	Genic	0.17431	0.0418613
Tenderness	Chr29_38589857	Chr29	38589857	3.13e-05	4.50484	Genic	0.17431	0.0418613
Tenderness	Chr29_38589713	Chr29	38589713	3.13e-05	4.50484	Genic	0.17431	0.0418613
Tenderness	Chr29_38589661	Chr29	38589661	3.13e-05	4.50484	Genic	0.17431	0.0418613
Tenderness	Chr29_38589652	Chr29	38589652	3.13e-05	4.50484	Genic	0.17431	0.0418613
Tenderness	Chr29_38589627	Chr29	38589627	3.13e-05	4.50484	Genic	0.17431	0.0418613
Tenderness	Chr29_38589579	Chr29	38589579	3.13e-05	4.50484	Genic	0.17431	0.0418613
Tenderness	Chr29_38589531	Chr29	38589531	3.13e-05	4.50484	Genic	0.17431	0.0418613
Tenderness	Chr29_38589499	Chr29	38589499	3.13e-05	4.50484	Genic	0.17431	0.0418613
Tenderness	Chr29_38589490	Chr29	38589490	3.13e-05	4.50484	Genic	0.17431	0.0418613
Tenderness	Chr29_38589452	Chr29	38589452	3.13e-05	4.50484	Genic	0.17431	0.0418613
Tenderness	Chr29_38589408	Chr29	38589408	3.13e-05	4.50484	Genic	0.17431	0.0418613
Tenderness	Chr29_38589375	Chr29	38589375	3.13e-05	4.50484	Genic	0.17431	0.0418613
Tenderness	Chr29_38589314	Chr29	38589314	3.13e-05	4.50484	Genic	0.17431	0.0418613
Tenderness	Chr29_38589294	Chr29	38589294	3.13e-05	4.50484	Genic	0.17431	0.0418613
Tenderness	Chr29_38589289	Chr29	38589289	3.13e-05	4.50484	Genic	0.17431	0.0418613
Tenderness	Chr29_38589151	Chr29	38589151	3.13e-05	4.50484	Genic	0.17431	0.0418613
Tenderness	Chr29_38588910	Chr29	38588910	3.13e-05	4.50484	Genic	0.17431	0.0418613
Tenderness	Chr29_38588568	Chr29	38588568	3.13e-05	4.50484	Genic	0.17431	0.0418613
Tenderness	Chr29_38588508	Chr29	38588508	3.13e-05	4.50484	Genic	0.17431	0.0418613
Tenderness	Chr29_38588500	Chr29	38588500	3.13e-05	4.50484	Genic	0.17431	0.0418613
Tenderness	Chr29_38588457	Chr29	38588457	3.13e-05	4.50484	Genic	0.17431	0.0418613
Tenderness	Chr29_38588368	Chr29	38588368	3.13e-05	4.50484	Genic	0.17431	0.0418613
Tenderness	Chr29_38588288	Chr29	38588288	3.13e-05	4.50484	Genic	0.17431	0.0418613
Tenderness	Chr29_38588260	Chr29	38588260	3.13e-05	4.50484	Genic	0.17431	0.0418613
Tenderness	Chr29_38588229	Chr29	38588229	3.13e-05	4.50484	Genic	0.17431	0.0418613
Tenderness	Chr29_38588168	Chr29	38588168	3.13e-05	4.50484	Genic	0.17431	0.0418613
Tenderness	Chr29_38588118	Chr29	38588118	3.13e-05	4.50484	Genic	0.17431	0.0418613
Tenderness	Chr29_38588087	Chr29	38588087	3.13e-05	4.50484	Genic	0.17431	0.0418613
Tenderness	Chr29_38588074	Chr29	38588074	3.13e-05	4.50484	Genic	0.17431	0.0418613
Tenderness	Chr29_38588069	Chr29	38588069	3.13e-05	4.50484	Genic	0.17431	0.0418613
Tenderness	Chr29_38588053	Chr29	38588053	3.13e-05	4.50484	Genic	0.17431	0.0418613
Tenderness	Chr29_38588021	Chr29	38588021	3.13e-05	4.50484	Genic	0.17431	0.0418613
Tenderness	Chr29_38588001	Chr29	38588001	3.13e-05	4.50484	Genic	0.17431	0.0418613
Tenderness	Chr29_38587906	Chr29	38587906	3.13e-05	4.50484	Genic	0.17431	0.0418613
Tenderness	Chr29_38587865	Chr29	38587865	3.13e-05	4.50484	Genic	0.17431	0.0418613
Tenderness	Chr29_38587842	Chr29	38587842	3.13e-05	4.50484	Genic	0.17431	0.0418613
Tenderness	Chr29_38587764	Chr29	38587764	3.13e-05	4.50484	Genic	0.17431	0.0418613
Tenderness	Chr29_38587720	Chr29	38587720	3.13e-05	4.50484	Genic	0.17431	0.0418613
Tenderness	Chr29_38587624	Chr29	38587624	3.13e-05	4.50484	Genic	0.17431	0.0418613
Tenderness	Chr29_38587589	Chr29	38587589	3.13e-05	4.50484	Genic	0.17431	0.0418613
Tenderness	Chr29_38587503	Chr29	38587503	3.13e-05	4.50484	Genic	0.17431	0.0418613
Tenderness	Chr29_38587429	Chr29	38587429	3.13e-05	4.50484	Genic	0.17431	0.0418613
Tenderness	Chr29_38587323	Chr29	38587323	3.13e-05	4.50484	Genic	0.17431	0.0418613
Tenderness	Chr29_38587314	Chr29	38587314	3.13e-05	4.50484	Genic	0.17431	0.0418613
Tenderness	Chr29_38587275	Chr29	38587275	3.13e-05	4.50484	Genic	0.17431	0.0418613
Tenderness	Chr29_38587243	Chr29	38587243	3.13e-05	4.50484	Genic	0.17431	0.0418613
Tenderness	Chr29_38587031	Chr29	38587031	3.13e-05	4.50484	Genic	0.17431	0.0418613
Tenderness	Chr29_38586993	Chr29	38586993	3.13e-05	4.50484	Genic	0.17431	0.0418613
Tenderness	Chr29_38586974	Chr29	38586974	3.13e-05	4.50484	Genic	0.17431	0.0418613
Tenderness	Chr29_38586912	Chr29	38586912	3.13e-05	4.50484	Genic	0.17431	0.0418613
Tenderness	Chr29_38586871	Chr29	38586871	3.13e-05	4.50484	Genic	0.17431	0.0418613
Tenderness	Chr29_38586730	Chr29	38586730	3.13e-05	4.50484	Genic	0.17431	0.0418613
Tenderness	Chr29_38586669	Chr29	38586669	3.13e-05	4.50484	Genic	0.17431	0.0418613
Tenderness	Chr29_38586386	Chr29	38586386	3.13e-05	4.50484	Genic	0.17431	0.0418613
Tenderness	Chr29_38586368	Chr29	38586368	3.13e-05	4.50484	Genic	0.17431	0.0418613
Tenderness	Chr29_38586322	Chr29	38586322	3.13e-05	4.50484	Genic	0.17431	0.0418613
Tenderness	Chr29_38586286	Chr29	38586286	3.13e-05	4.50484	Genic	0.17431	0.0418613
Tenderness	Chr29_38586201	Chr29	38586201	3.13e-05	4.50484	Genic	0.17431	0.0418613
Tenderness	Chr29_38586154	Chr29	38586154	3.13e-05	4.50484	Genic	0.17431	0.0418613
Tenderness	Chr29_38586143	Chr29	38586143	3.13e-05	4.50484	Genic	0.17431	0.0418613
Tenderness	Chr29_38586053	Chr29	38586053	3.13e-05	4.50484	Genic	0.17431	0.0418613
Tenderness	Chr29_38585894	Chr29	38585894	3.13e-05	4.50484	Genic	0.17431	0.0418613
Tenderness	Chr29_38585810	Chr29	38585810	3.13e-05	4.50484	Genic	0.17431	0.0418613
Tenderness	Chr29_38585733	Chr29	38585733	3.13e-05	4.50484	Genic	0.17431	0.0418613
Tenderness	Chr29_38585704	Chr29	38585704	3.13e-05	4.50484	Genic	0.17431	0.0418613
Tenderness	Chr29_38585683	Chr29	38585683	3.13e-05	4.50484	Genic	0.17431	0.0418613
Tenderness	Chr29_38585478	Chr29	38585478	3.13e-05	4.50484	Genic	0.17431	0.0418613
Tenderness	Chr29_38585472	Chr29	38585472	3.13e-05	4.50484	Genic	0.17431	0.0418613
Tenderness	Chr29_38585422	Chr29	38585422	3.13e-05	4.50484	Genic	0.17431	0.0418613
Tenderness	Chr29_38585350	Chr29	38585350	3.13e-05	4.50484	Genic	0.17431	0.0418613
Tenderness	Chr29_38585330	Chr29	38585330	3.13e-05	4.50484	Genic	0.17431	0.0418613
Tenderness	Chr29_38585009	Chr29	38585009	3.13e-05	4.50484	Genic	0.17431	0.0418613
Tenderness	Chr29_38584996	Chr29	38584996	3.13e-05	4.50484	Genic	0.17431	0.0418613
Tenderness	Chr29_38584961	Chr29	38584961	3.13e-05	4.50484	Genic	0.17431	0.0418613
Tenderness	Chr29_38584947	Chr29	38584947	3.13e-05	4.50484	Genic	0.17431	0.0418613
Tenderness	Chr29_38584926	Chr29	38584926	3.13e-05	4.50484	Genic	0.17431	0.0418613
Tenderness	Chr29_38584891	Chr29	38584891	3.13e-05	4.50484	Genic	0.17431	0.0418613
Tenderness	Chr29_38584786	Chr29	38584786	3.13e-05	4.50484	Genic	0.17431	0.0418613
Tenderness	Chr29_38584778	Chr29	38584778	3.13e-05	4.50484	Genic	0.17431	0.0418613
Tenderness	Chr29_38584672	Chr29	38584672	3.13e-05	4.50484	Genic	0.17431	0.0418613
Tenderness	Chr29_38584504	Chr29	38584504	3.13e-05	4.50484	Genic	0.17431	0.0418613
Tenderness	Chr29_38584436	Chr29	38584436	3.13e-05	4.50484	Genic	0.17431	0.0418613
Tenderness	Chr29_38584372	Chr29	38584372	3.13e-05	4.50484	Genic	0.17431	0.0418613
Tenderness	Chr29_38584337	Chr29	38584337	3.13e-05	4.50484	Genic	0.17431	0.0418613
Tenderness	Chr29_38584325	Chr29	38584325	3.13e-05	4.50484	Genic	0.17431	0.0418613
Tenderness	Chr29_38584300	Chr29	38584300	3.13e-05	4.50484	Genic	0.17431	0.0418613
Tenderness	Chr29_38584241	Chr29	38584241	3.13e-05	4.50484	Genic	0.17431	0.0418613
Tenderness	Chr29_38584215	Chr29	38584215	3.13e-05	4.50484	Genic	0.17431	0.0418613
Tenderness	Chr29_38584187	Chr29	38584187	3.13e-05	4.50484	Genic	0.17431	0.0418613
Tenderness	Chr29_38584162	Chr29	38584162	3.13e-05	4.50484	Genic	0.17431	0.0418613
Tenderness	Chr29_38584150	Chr29	38584150	3.13e-05	4.50484	Genic	0.17431	0.0418613
Tenderness	Chr29_38584093	Chr29	38584093	3.13e-05	4.50484	Genic	0.17431	0.0418613
Tenderness	Chr29_38584032	Chr29	38584032	3.13e-05	4.50484	Genic	0.17431	0.0418613
Tenderness	Chr29_38583992	Chr29	38583992	3.13e-05	4.50484	Genic	0.17431	0.0418613
Tenderness	Chr29_38583880	Chr29	38583880	3.13e-05	4.50484	Genic	0.17431	0.0418613
Tenderness	Chr29_38583842	Chr29	38583842	3.13e-05	4.50484	Genic	0.17431	0.0418613
Tenderness	Chr29_38583820	Chr29	38583820	3.13e-05	4.50484	Genic	0.17431	0.0418613
Tenderness	Chr29_38583777	Chr29	38583777	3.13e-05	4.50484	Genic	0.17431	0.0418613
Tenderness	Chr29_38583765	Chr29	38583765	3.13e-05	4.50484	Genic	0.17431	0.0418613
Tenderness	Chr29_38583741	Chr29	38583741	3.13e-05	4.50484	Genic	0.17431	0.0418613
Tenderness	Chr29_38583729	Chr29	38583729	3.13e-05	4.50484	Genic	0.17431	0.0418613
Tenderness	Chr29_38583690	Chr29	38583690	3.13e-05	4.50484	Genic	0.17431	0.0418613
Tenderness	Chr29_38583670	Chr29	38583670	3.13e-05	4.50484	Genic	0.17431	0.0418613
Tenderness	Chr29_38583639	Chr29	38583639	3.13e-05	4.50484	Genic	0.17431	0.0418613
Tenderness	Chr29_38583624	Chr29	38583624	3.13e-05	4.50484	Genic	0.17431	0.0418613
Tenderness	Chr29_38583620	Chr29	38583620	3.13e-05	4.50484	Genic	0.17431	0.0418613
Tenderness	Chr29_38583373	Chr29	38583373	3.13e-05	4.50484	Genic	0.17431	0.0418613
Tenderness	Chr29_38583365	Chr29	38583365	3.13e-05	4.50484	Genic	0.17431	0.0418613
Tenderness	Chr29_38583133	Chr29	38583133	3.13e-05	4.50484	Genic	0.17431	0.0418613
Tenderness	Chr29_38583109	Chr29	38583109	3.13e-05	4.50484	Genic	0.17431	0.0418613
Tenderness	Chr29_38582929	Chr29	38582929	3.13e-05	4.50484	Genic	0.17431	0.0418613
Tenderness	Chr29_38582904	Chr29	38582904	3.13e-05	4.50484	Genic	0.17431	0.0418613
Tenderness	Chr29_38582895	Chr29	38582895	3.13e-05	4.50484	Genic	0.17431	0.0418613
Tenderness	Chr29_38582882	Chr29	38582882	3.13e-05	4.50484	Genic	0.17431	0.0418613
Tenderness	Chr29_38582832	Chr29	38582832	3.13e-05	4.50484	Genic	0.17431	0.0418613
Tenderness	Chr29_38582674	Chr29	38582674	3.13e-05	4.50484	Genic	0.17431	0.0418613
Tenderness	Chr29_38582665	Chr29	38582665	3.13e-05	4.50484	Genic	0.17431	0.0418613
Tenderness	Chr29_38582541	Chr29	38582541	3.13e-05	4.50484	Genic	0.17431	0.0418613
Tenderness	Chr29_38582493	Chr29	38582493	3.13e-05	4.50484	Genic	0.17431	0.0418613
Tenderness	Chr29_38582482	Chr29	38582482	3.13e-05	4.50484	Genic	0.17431	0.0418613
Tenderness	Chr29_38582478	Chr29	38582478	3.13e-05	4.50484	Genic	0.17431	0.0418613
Tenderness	Chr29_38582371	Chr29	38582371	3.13e-05	4.50484	Genic	0.17431	0.0418613
Tenderness	Chr29_38582293	Chr29	38582293	3.13e-05	4.50484	Genic	0.17431	0.0418613
Tenderness	Chr29_38582287	Chr29	38582287	3.13e-05	4.50484	Genic	0.17431	0.0418613
Tenderness	Chr29_38582269	Chr29	38582269	3.13e-05	4.50484	Genic	0.17431	0.0418613
Tenderness	Chr29_38582261	Chr29	38582261	3.13e-05	4.50484	Genic	0.17431	0.0418613
Tenderness	Chr29_38582242	Chr29	38582242	3.13e-05	4.50484	Genic	0.17431	0.0418613
Tenderness	Chr29_38582032	Chr29	38582032	3.13e-05	4.50484	Genic	0.17431	0.0418613
Tenderness	Chr29_38581982	Chr29	38581982	3.13e-05	4.50484	Genic	0.17431	0.0418613
Tenderness	Chr29_38581977	Chr29	38581977	3.13e-05	4.50484	Genic	0.17431	0.0418613
Tenderness	Chr29_38581929	Chr29	38581929	3.13e-05	4.50484	Genic	0.17431	0.0418613
Tenderness	Chr29_38581863	Chr29	38581863	3.13e-05	4.50484	Genic	0.17431	0.0418613
Tenderness	Chr29_38581825	Chr29	38581825	3.13e-05	4.50484	Genic	0.17431	0.0418613
Tenderness	Chr29_38581643	Chr29	38581643	3.13e-05	4.50484	Genic	0.17431	0.0418613
Tenderness	Chr29_38581553	Chr29	38581553	3.13e-05	4.50484	Genic	0.17431	0.0418613
Tenderness	Chr29_38581514	Chr29	38581514	3.13e-05	4.50484	Genic	0.17431	0.0418613
Tenderness	Chr29_38581433	Chr29	38581433	3.13e-05	4.50484	Genic	0.17431	0.0418613
Tenderness	Chr29_38581407	Chr29	38581407	3.13e-05	4.50484	Genic	0.17431	0.0418613
Tenderness	Chr29_38581202	Chr29	38581202	3.13e-05	4.50484	Genic	0.17431	0.0418613
Tenderness	Chr29_38581185	Chr29	38581185	3.13e-05	4.50484	Genic	0.17431	0.0418613
Tenderness	Chr29_38581174	Chr29	38581174	3.13e-05	4.50484	Genic	0.17431	0.0418613
Tenderness	Chr29_38581097	Chr29	38581097	3.13e-05	4.50484	Genic	0.17431	0.0418613
Tenderness	Chr29_38581076	Chr29	38581076	3.13e-05	4.50484	Genic	0.17431	0.0418613
Tenderness	Chr29_38580944	Chr29	38580944	3.13e-05	4.50484	Genic	0.17431	0.0418613
Tenderness	Chr29_38580848	Chr29	38580848	3.13e-05	4.50484	Genic	0.17431	0.0418613
Tenderness	Chr29_38580844	Chr29	38580844	3.13e-05	4.50484	Genic	0.17431	0.0418613
Tenderness	Chr29_38580833	Chr29	38580833	3.13e-05	4.50484	Genic	0.17431	0.0418613
Tenderness	Chr29_38580825	Chr29	38580825	3.13e-05	4.50484	Genic	0.17431	0.0418613
Tenderness	Chr29_38580797	Chr29	38580797	3.13e-05	4.50484	Genic	0.17431	0.0418613
Tenderness	Chr29_38580725	Chr29	38580725	3.13e-05	4.50484	Genic	0.17431	0.0418613
Tenderness	Chr29_38580695	Chr29	38580695	3.13e-05	4.50484	Genic	0.17431	0.0418613
Tenderness	Chr29_38580561	Chr29	38580561	3.13e-05	4.50484	Genic	0.17431	0.0418613
Tenderness	Chr29_38580548	Chr29	38580548	3.13e-05	4.50484	Genic	0.17431	0.0418613
Tenderness	Chr29_38580500	Chr29	38580500	3.13e-05	4.50484	Genic	0.17431	0.0418613
Tenderness	Chr29_38580450	Chr29	38580450	3.13e-05	4.50484	Genic	0.17431	0.0418613
Tenderness	Chr29_38580440	Chr29	38580440	3.13e-05	4.50484	Genic	0.17431	0.0418613
Tenderness	Chr29_38580429	Chr29	38580429	3.13e-05	4.50484	Genic	0.17431	0.0418613
Tenderness	Chr29_38580391	Chr29	38580391	3.13e-05	4.50484	Genic	0.17431	0.0418613
Tenderness	Chr29_38580237	Chr29	38580237	3.13e-05	4.50484	Genic	0.17431	0.0418613
Tenderness	Chr29_38580168	Chr29	38580168	3.13e-05	4.50484	Genic	0.17431	0.0418613
Tenderness	Chr29_38580154	Chr29	38580154	3.13e-05	4.50484	Genic	0.17431	0.0418613
Tenderness	Chr29_38580030	Chr29	38580030	3.13e-05	4.50484	Genic	0.17431	0.0418613
Tenderness	Chr29_38580008	Chr29	38580008	3.13e-05	4.50484	Genic	0.17431	0.0418613
Tenderness	Chr29_38579987	Chr29	38579987	3.13e-05	4.50484	Genic	0.17431	0.0418613
Tenderness	Chr29_38579855	Chr29	38579855	3.13e-05	4.50484	Genic	0.17431	0.0418613
Tenderness	Chr29_38579821	Chr29	38579821	3.13e-05	4.50484	Genic	0.17431	0.0418613
Tenderness	Chr29_38579773	Chr29	38579773	3.13e-05	4.50484	Genic	0.17431	0.0418613
Tenderness	Chr29_38579757	Chr29	38579757	3.13e-05	4.50484	Genic	0.17431	0.0418613
Tenderness	Chr29_38579702	Chr29	38579702	3.13e-05	4.50484	Genic	0.17431	0.0418613
Tenderness	Chr29_38579524	Chr29	38579524	3.13e-05	4.50484	Genic	0.17431	0.0418613
Tenderness	Chr29_38579498	Chr29	38579498	3.13e-05	4.50484	Genic	0.17431	0.0418613
Tenderness	Chr29_38579409	Chr29	38579409	3.13e-05	4.50484	Genic	0.17431	0.0418613
Tenderness	Chr29_38579372	Chr29	38579372	3.13e-05	4.50484	Genic	0.17431	0.0418613
Tenderness	Chr29_38579333	Chr29	38579333	3.13e-05	4.50484	Genic	0.17431	0.0418613
Tenderness	Chr29_38579300	Chr29	38579300	3.13e-05	4.50484	Genic	0.17431	0.0418613
Tenderness	Chr29_38579254	Chr29	38579254	3.13e-05	4.50484	Genic	0.17431	0.0418613
Tenderness	Chr29_38579226	Chr29	38579226	3.13e-05	4.50484	Genic	0.17431	0.0418613
Tenderness	Chr29_38579159	Chr29	38579159	3.13e-05	4.50484	Genic	0.17431	0.0418613
Tenderness	Chr29_38579112	Chr29	38579112	3.13e-05	4.50484	Genic	0.17431	0.0418613
Tenderness	Chr29_38579049	Chr29	38579049	3.13e-05	4.50484	Genic	0.17431	0.0418613
Tenderness	Chr29_38578960	Chr29	38578960	3.13e-05	4.50484	Genic	0.17431	0.0418613
Tenderness	Chr29_38578874	Chr29	38578874	3.13e-05	4.50484	Genic	0.17431	0.0418613
Tenderness	Chr29_38578855	Chr29	38578855	3.13e-05	4.50484	Genic	0.17431	0.0418613
Tenderness	Chr29_38578837	Chr29	38578837	3.13e-05	4.50484	Genic	0.17431	0.0418613
Tenderness	Chr29_38578833	Chr29	38578833	3.13e-05	4.50484	Genic	0.17431	0.0418613
Tenderness	Chr29_38578680	Chr29	38578680	3.13e-05	4.50484	Genic	0.17431	0.0418613
Tenderness	Chr29_38578567	Chr29	38578567	3.13e-05	4.50484	Genic	0.17431	0.0418613
Tenderness	Chr29_38578502	Chr29	38578502	3.13e-05	4.50484	Genic	0.17431	0.0418613
Tenderness	Chr29_38578319	Chr29	38578319	3.13e-05	4.50484	Genic	0.17431	0.0418613
Tenderness	Chr29_38578301	Chr29	38578301	3.13e-05	4.50484	Genic	0.17431	0.0418613
Tenderness	Chr29_38578256	Chr29	38578256	3.13e-05	4.50484	Genic	0.17431	0.0418613
Tenderness	Chr29_38578211	Chr29	38578211	3.13e-05	4.50484	Genic	0.17431	0.0418613
Tenderness	Chr29_38578208	Chr29	38578208	3.13e-05	4.50484	Genic	0.17431	0.0418613
Tenderness	Chr29_38578168	Chr29	38578168	3.13e-05	4.50484	Genic	0.17431	0.0418613
Tenderness	Chr29_38578083	Chr29	38578083	3.13e-05	4.50484	Genic	0.17431	0.0418613
Tenderness	Chr29_38577960	Chr29	38577960	3.13e-05	4.50484	Genic	0.17431	0.0418613
Tenderness	Chr29_38577931	Chr29	38577931	3.13e-05	4.50484	Genic	0.17431	0.0418613
Tenderness	Chr29_38577927	Chr29	38577927	3.13e-05	4.50484	Genic	0.17431	0.0418613
Tenderness	Chr29_38577814	Chr29	38577814	3.13e-05	4.50484	Genic	0.17431	0.0418613
Tenderness	Chr29_38577782	Chr29	38577782	3.13e-05	4.50484	Genic	0.17431	0.0418613
Tenderness	Chr29_38577726	Chr29	38577726	3.13e-05	4.50484	Genic	0.17431	0.0418613
Tenderness	Chr29_38577628	Chr29	38577628	3.13e-05	4.50484	Genic	0.17431	0.0418613
Tenderness	Chr29_38577610	Chr29	38577610	3.13e-05	4.50484	Genic	0.17431	0.0418613
Tenderness	Chr29_38577601	Chr29	38577601	3.13e-05	4.50484	Genic	0.17431	0.0418613
Tenderness	Chr29_38577555	Chr29	38577555	3.13e-05	4.50484	Genic	0.17431	0.0418613
Tenderness	Chr29_38577503	Chr29	38577503	3.13e-05	4.50484	Genic	0.17431	0.0418613
Tenderness	Chr29_38577499	Chr29	38577499	3.13e-05	4.50484	Genic	0.17431	0.0418613
Tenderness	Chr29_38577435	Chr29	38577435	3.13e-05	4.50484	Genic	0.17431	0.0418613
Tenderness	Chr29_38577425	Chr29	38577425	3.13e-05	4.50484	Genic	0.17431	0.0418613
Tenderness	Chr29_38577282	Chr29	38577282	3.13e-05	4.50484	Genic	0.17431	0.0418613
Tenderness	Chr29_38577242	Chr29	38577242	3.13e-05	4.50484	Genic	0.17431	0.0418613
Tenderness	Chr29_38577230	Chr29	38577230	3.13e-05	4.50484	Genic	0.17431	0.0418613
Tenderness	Chr29_38577200	Chr29	38577200	3.13e-05	4.50484	Genic	0.17431	0.0418613
Tenderness	Chr29_38577138	Chr29	38577138	3.13e-05	4.50484	Genic	0.17431	0.0418613
Tenderness	Chr29_38577042	Chr29	38577042	3.13e-05	4.50484	Genic	0.17431	0.0418613
Tenderness	Chr29_38577013	Chr29	38577013	3.13e-05	4.50484	Genic	0.17431	0.0418613
Tenderness	Chr29_38576968	Chr29	38576968	3.13e-05	4.50484	Genic	0.17431	0.0418613
Tenderness	Chr29_38576951	Chr29	38576951	3.13e-05	4.50484	Genic	0.17431	0.0418613
Tenderness	Chr29_38576941	Chr29	38576941	3.13e-05	4.50484	Genic	0.17431	0.0418613
Tenderness	Chr29_38576898	Chr29	38576898	3.13e-05	4.50484	Genic	0.17431	0.0418613
Tenderness	Chr29_38576889	Chr29	38576889	3.13e-05	4.50484	Genic	0.17431	0.0418613
Tenderness	Chr29_38576792	Chr29	38576792	3.13e-05	4.50484	Genic	0.17431	0.0418613
Tenderness	Chr29_38576746	Chr29	38576746	3.13e-05	4.50484	Genic	0.17431	0.0418613
Tenderness	Chr29_38576706	Chr29	38576706	3.13e-05	4.50484	Genic	0.17431	0.0418613
Tenderness	Chr29_38576693	Chr29	38576693	3.13e-05	4.50484	Genic	0.17431	0.0418613
Tenderness	Chr29_38576495	Chr29	38576495	3.13e-05	4.50484	Genic	0.17431	0.0418613
Tenderness	Chr29_38576485	Chr29	38576485	3.13e-05	4.50484	Genic	0.17431	0.0418613
Tenderness	Chr29_38576354	Chr29	38576354	3.13e-05	4.50484	Genic	0.17431	0.0418613
Tenderness	Chr29_38576334	Chr29	38576334	3.13e-05	4.50484	Genic	0.17431	0.0418613
Tenderness	Chr29_38576319	Chr29	38576319	3.13e-05	4.50484	Genic	0.17431	0.0418613
Tenderness	Chr29_38576208	Chr29	38576208	3.13e-05	4.50484	Genic	0.17431	0.0418613
Tenderness	Chr29_38575990	Chr29	38575990	3.13e-05	4.50484	Genic	0.17431	0.0418613
Tenderness	Chr29_38575808	Chr29	38575808	3.13e-05	4.50484	Genic	0.17431	0.0418613
Tenderness	Chr29_38575693	Chr29	38575693	3.13e-05	4.50484	Genic	0.17431	0.0418613
Tenderness	Chr29_38575673	Chr29	38575673	3.13e-05	4.50484	Genic	0.17431	0.0418613
Tenderness	Chr29_38575616	Chr29	38575616	3.13e-05	4.50484	Genic	0.17431	0.0418613
Tenderness	Chr29_38575559	Chr29	38575559	3.13e-05	4.50484	Genic	0.17431	0.0418613
Tenderness	Chr29_38575554	Chr29	38575554	3.13e-05	4.50484	Genic	0.17431	0.0418613
Tenderness	Chr29_38575523	Chr29	38575523	3.13e-05	4.50484	Genic	0.17431	0.0418613
Tenderness	Chr29_38575500	Chr29	38575500	3.13e-05	4.50484	Genic	0.17431	0.0418613
Tenderness	Chr29_38575481	Chr29	38575481	3.13e-05	4.50484	Genic	0.17431	0.0418613
Tenderness	Chr7_36312529	Chr7	36312529	3.13e-05	4.50475	50 kb	-0.0741708	0.0178126
Tenderness	Chr23_33120864	Chr23	33120864	3.14e-05	4.50312	Genic	-0.0753043	0.0180885
Tenderness	Chr12_3268747	Chr12	3268747	3.16e-05	4.49966	+100kb	-0.95207	0.228793
Tenderness	Chr8_65066322	Chr8	65066322	3.17e-05	4.49957	100	-0.215639	0.0518209
Tenderness	Chr12_87123097	Chr12	87123097	3.17e-05	4.49917	Genic	-0.116961	0.0281088
Tenderness	Chr10_84068860	Chr10	84068860	3.18e-05	4.49783	+100kb	0.0856321	0.0205831
Tenderness	Chr18_28518464	Chr18	28518464	3.18e-05	4.49765	100	0.129001	0.0310081
Tenderness	Chr29_24860115	Chr29	24860115	3.18e-05	4.49764	50 kb	-0.117664	0.0282832
Tenderness	Chr29_42350075	Chr29	42350075	3.19e-05	4.49628	50 kb	-0.0917608	0.0220606
Tenderness	Chr29_42349370	Chr29	42349370	3.19e-05	4.49628	50 kb	-0.0917608	0.0220606
Tenderness	Chr29_42349264	Chr29	42349264	3.19e-05	4.49628	50 kb	-0.0917608	0.0220606
Tenderness	Chr29_42349211	Chr29	42349211	3.19e-05	4.49628	50 kb	-0.0917608	0.0220606
Tenderness	Chr29_42348941	Chr29	42348941	3.19e-05	4.49628	50 kb	-0.0917608	0.0220606
Tenderness	Chr29_42344891	Chr29	42344891	3.19e-05	4.49628	50 kb	-0.0917608	0.0220606
Tenderness	Chr21_24784612	Chr21	24784612	3.19e-05	4.49622	Genic	0.649092	0.156052
Tenderness	Chr2_5806656	Chr2	5806656	3.2e-05	4.49487	Genic	-0.707356	0.170088
Tenderness	Chr29_38611304	Chr29	38611304	3.22e-05	4.49201	Genic	0.106767	0.0256821
Tenderness	Chr18_24765296	Chr18	24765296	3.23e-05	4.49067	5 kb	-0.200717	0.0482894
Tenderness	Chr29_23926422	Chr29	23926422	3.24e-05	4.49011	+100kb	-0.112863	0.027155
Tenderness	Chr1_87593368	Chr1	87593368	3.24e-05	4.4896	+100kb	-0.16958	0.0408038
Tenderness	Chr9_77783759	Chr9	77783759	3.24e-05	4.48956	5 kb	0.0864802	0.0208087
Tenderness	Chr14_67728102	Chr14	67728102	3.24e-05	4.48941	Genic	0.150008	0.0360954
Tenderness	Chr11_6794958	Chr11	6794958	3.24e-05	4.48919	5 kb	-0.08583	0.0206532
Tenderness	Chr7_52943048	Chr7	52943048	3.24e-05	4.48916	10 kb	-0.947596	0.22802
Tenderness	Chr3_116832732	Chr3	116832732	3.24e-05	4.48914	+100kb	-0.0796791	0.0191733
Tenderness	Chr2_2854815	Chr2	2854815	3.24e-05	4.48902	10 kb	-0.646737	0.155627
Tenderness	Chr3_16012701	Chr3	16012701	3.24e-05	4.48896	50 kb	-0.0948138	0.0228157
Tenderness	Chr18_21125095	Chr18	21125095	3.26e-05	4.48657	5 kb	-0.64684	0.1557
Tenderness	Chr3_38316153	Chr3	38316153	3.27e-05	4.48587	+100kb	-0.363302	0.0874581
Tenderness	Chr3_609411	Chr3	609411	3.27e-05	4.48553	Genic	-0.132692	0.0319445
Tenderness	Chr7_84416476	Chr7	84416476	3.27e-05	4.48516	Genic	0.0702235	0.0169065
Tenderness	Chr7_84415433	Chr7	84415433	3.27e-05	4.48516	Genic	0.0702235	0.0169065
Tenderness	Chr7_84413248	Chr7	84413248	3.27e-05	4.48516	Genic	0.0702235	0.0169065
Tenderness	Chr7_84412413	Chr7	84412413	3.27e-05	4.48516	Genic	0.0702235	0.0169065
Tenderness	Chr7_84411891	Chr7	84411891	3.27e-05	4.48516	Genic	0.0702235	0.0169065
Tenderness	Chr29_40254555	Chr29	40254555	3.27e-05	4.48484	50 kb	0.0918924	0.0221242
Tenderness	Chr29_40852824	Chr29	40852824	3.28e-05	4.48454	5 kb	-0.0897709	0.0216143
Tenderness	Chr21_4399802	Chr21	4399802	3.28e-05	4.48411	10 kb	-0.671439	0.161672
Tenderness	Chr22_42698878	Chr22	42698878	3.28e-05	4.48408	100	-0.459568	0.110657
Tenderness	Chr1_143438227	Chr1	143438227	3.29e-05	4.48326	100	-0.186624	0.044941
Tenderness	Chr29_42759712	Chr29	42759712	3.29e-05	4.48293	Genic	0.0746635	0.0179805
Tenderness	Chr29_16083342	Chr29	16083342	3.3e-05	4.48091	+100kb	-0.264095	0.0636159
Tenderness	Chr18_27634386	Chr18	27634386	3.31e-05	4.48061	+100kb	-0.0837461	0.0201737
Tenderness	Chr18_25116323	Chr18	25116323	3.32e-05	4.4794	50 kb	-0.161998	0.03903
Tenderness	Chr16_78341929	Chr16	78341929	3.32e-05	4.47838	5 kb	-0.103718	0.024992
Tenderness	Chr18_19246768	Chr18	19246768	3.33e-05	4.47802	Genic	-0.545872	0.131539
Tenderness	Chr4_19335133	Chr4	19335133	3.33e-05	4.47744	+100kb	-0.13577	0.032719
Tenderness	Chr29_38610100	Chr29	38610100	3.33e-05	4.47733	Genic	0.106791	0.0257357
Tenderness	Chr12_32231334	Chr12	32231334	3.33e-05	4.47717	10 kb	-0.824279	0.198648
Tenderness	Chr17_40252486	Chr17	40252486	3.34e-05	4.47615	+100kb	-1.03749	0.250064
Tenderness	Chr5_118422048	Chr5	118422048	3.34e-05	4.47581	100	0.101253	0.0244058
[truncated: 1,927 more rows]
