# Supplementary material for: Whole Genome Sequence Data Provides Novel Insights Into the Genetic Architecture of Meat Quality Traits in Beef
Source: Front Genet. 2020 Sep 4;11:538640. doi: 10.3389/fgene.2020.538640 (PMC7500205; doi:10.3389/fgene.2020.538640)
Supplement: TABLE S3 — Association results for marbling. Gene annotation for the B. taurus UMD 3.1.1 assembly was used. SNPs were assigned to genes using the following criterion: the marker was determined as genic if it was located inside a gene; if the marker was not inside a gene, it was assigned to a gene using the following four marker-gene bin distances: 5, 10, 50, and 100 kb. Otherwise, the marker was determined as a intergenic polymorphism. [file Table_3.xlsx]

## Sheet: MARB
Trait	Marker name	Chromosome	Position	Association p-value	-log(p-value)	Bin	Marker effect	Marker effect standart error
Marbling	Chr6_65943896	Chr6	65943896	3.87e-09	8.41221	+100 kb	0.358927	0.0609423
Marbling	Chr28_19057096	Chr28	19057096	1.86e-08	7.72962	50 kb	2.45118	0.435827
Marbling	Chr12_19491567	Chr12	19491567	3.1e-08	7.50814	5 kb	-0.397203	0.0717556
Marbling	Chr12_19491381	Chr12	19491381	3.1e-08	7.50814	5 kb	-0.397203	0.0717556
Marbling	Chr12_19494030	Chr12	19494030	4.05e-08	7.39245	Genic	-0.408335	0.0743966
Marbling	Chr12_19493869	Chr12	19493869	4.05e-08	7.39245	Genic	-0.408335	0.0743966
Marbling	Chr12_19491874	Chr12	19491874	4.85e-08	7.31381	5 kb	-0.408391	0.0748443
Marbling	Chr12_19501215	Chr12	19501215	5.19e-08	7.28462	Genic	-0.422492	0.0775984
Marbling	Chr7_1196896	Chr7	1196896	9.19e-08	7.03681	Genic	1.97491	0.369688
Marbling	Chr25_834163	Chr25	834163	9.53e-08	7.02077	50 kb	2.1082	0.395134
Marbling	Chr6_113398430	Chr6	113398430	1.08e-07	6.96709	100 kb	2.30293	0.433457
Marbling	Chr1_115139666	Chr1	115139666	1.74e-07	6.76001	+100 kb	1.48913	0.28498
Marbling	Chr2_126099723	Chr2	126099723	1.91e-07	6.71823	Genic	0.624745	0.119969
Marbling	Chr2_126103307	Chr2	126103307	1.91e-07	6.71823	5 kb	0.624745	0.119969
Marbling	Chr2_126103196	Chr2	126103196	1.91e-07	6.71823	5 kb	0.624745	0.119969
Marbling	Chr2_126102747	Chr2	126102747	1.91e-07	6.71823	5 kb	0.624745	0.119969
Marbling	Chr2_126101426	Chr2	126101426	1.91e-07	6.71823	5 kb	0.624745	0.119969
Marbling	Chr2_126101412	Chr2	126101412	1.91e-07	6.71823	5 kb	0.624745	0.119969
Marbling	Chr2_126101129	Chr2	126101129	1.91e-07	6.71823	5 kb	0.624745	0.119969
Marbling	Chr2_126093858	Chr2	126093858	1.91e-07	6.71823	5 kb	0.624745	0.119969
Marbling	Chr6_74502070	Chr6	74502070	2.1e-07	6.6772	+100 kb	1.68275	0.324229
Marbling	Chr22_233868	Chr22	233868	2.82e-07	6.55027	Genic	2.26485	0.441034
Marbling	Chr3_86429838	Chr3	86429838	3.23e-07	6.49061	Genic	-0.268444	0.0525389
Marbling	Chr2_126088084	Chr2	126088084	3.5e-07	6.45602	50 kb	0.607158	0.119183
Marbling	Chr2_126088078	Chr2	126088078	3.5e-07	6.45602	50 kb	0.607158	0.119183
Marbling	Chr22_589300	Chr22	589300	3.67e-07	6.43506	Genic	1.84914	0.363631
Marbling	Chr27_36989414	Chr27	36989414	4.36e-07	6.36094	Genic	0.92394	0.18286
Marbling	Chr10_30997851	Chr10	30997851	4.41e-07	6.35532	Genic	0.901683	0.178542
Marbling	Chr21_52020388	Chr21	52020388	4.51e-07	6.34628	Genic	0.997422	0.197655
Marbling	Chr3_93704231	Chr3	93704231	4.55e-07	6.34198	Genic	-0.146784	0.0290985
Marbling	Chr26_29123803	Chr26	29123803	5.3e-07	6.27555	+100 kb	0.451097	0.0899487
Marbling	Chr24_60420105	Chr24	60420105	5.42e-07	6.26618	100 kb	1.6188	0.323055
Marbling	Chr1_99205535	Chr1	99205535	5.44e-07	6.26444	100 kb	0.28963	0.0578089
Marbling	Chr22_55989852	Chr22	55989852	6e-07	6.22181	Genic	1.01405	0.203168
Marbling	Chr1_49549138	Chr1	49549138	6.44e-07	6.19131	+100 kb	0.999987	0.200897
Marbling	Chr2_70720137	Chr2	70720137	6.47e-07	6.18939	+100 kb	0.790057	0.158749
Marbling	Chr7_93214281	Chr7	93214281	6.95e-07	6.15795	50 kb	0.145377	0.0292937
Marbling	Chr2_34249177	Chr2	34249177	6.96e-07	6.15739	Genic	0.358502	0.0722425
Marbling	Chr7_2568166	Chr7	2568166	7.64e-07	6.11677	Genic	0.385168	0.0779016
Marbling	Chr23_2942734	Chr23	2942734	8.03e-07	6.09544	Genic	2.15423	0.436547
Marbling	Chr29_17341282	Chr29	17341282	8.05e-07	6.09435	Genic	2.13491	0.432674
Marbling	Chr12_18695178	Chr12	18695178	8.11e-07	6.091	+100 kb	-0.529792	0.107404
Marbling	Chr12_18695166	Chr12	18695166	8.11e-07	6.091	+100 kb	-0.529792	0.107404
Marbling	Chr12_18695137	Chr12	18695137	8.11e-07	6.091	+100 kb	-0.529792	0.107404
Marbling	Chr12_18735232	Chr12	18735232	8.34e-07	6.07878	+100 kb	-0.530786	0.107725
Marbling	Chr12_18732461	Chr12	18732461	8.34e-07	6.07878	+100 kb	-0.530786	0.107725
Marbling	Chr5_72561957	Chr5	72561957	8.61e-07	6.06485	Genic	0.62951	0.127925
Marbling	Chr3_30627737	Chr3	30627737	9.49e-07	6.02253	100 kb	1.97439	0.402786
Marbling	Chr12_19312222	Chr12	19312222	9.54e-07	6.02045	Genic	-0.423703	0.0864541
Marbling	Chr11_52532138	Chr11	52532138	1.02e-06	5.99213	100 kb	0.889607	0.181995
Marbling	Chr26_26415241	Chr26	26415241	1.05e-06	5.97824	50 kb	2.15066	0.44055
Marbling	Chr2_136756602	Chr2	136756602	1.06e-06	5.97436	+100 kb	1.93638	0.396799
Marbling	Chr20_9597355	Chr20	9597355	1.14e-06	5.94275	+100 kb	2.0668	0.424774
Marbling	Chr23_27633021	Chr23	27633021	1.26e-06	5.89942	50 kb	0.612304	0.126356
Marbling	Chr4_70032668	Chr4	70032668	1.27e-06	5.89683	50 kb	1.7834	0.368115
Marbling	Chr15_34149672	Chr15	34149672	1.27e-06	5.89664	10 kb	1.23085	0.254067
Marbling	Chr10_100811271	Chr10	100811271	1.29e-06	5.89016	Genic	-0.266661	0.0550766
Marbling	Chr12_18733284	Chr12	18733284	1.29e-06	5.88834	+100 kb	-0.57362	0.118497
Marbling	Chr7_110477604	Chr7	110477604	1.35e-06	5.86957	Genic	1.43798	0.297583
Marbling	Chr19_3555175	Chr19	3555175	1.43e-06	5.84533	+100 kb	1.14063	0.236592
Marbling	Chr9_85816131	Chr9	85816131	1.46e-06	5.83504	5 kb	1.10533	0.229495
Marbling	Chr1_156743314	Chr1	156743314	1.61e-06	5.79275	+100 kb	1.13579	0.236778
Marbling	Chr1_30818043	Chr1	30818043	1.64e-06	5.78487	10 kb	1.65026	0.344289
Marbling	Chr7_17078015	Chr7	17078015	1.67e-06	5.7767	Genic	1.41491	0.295421
Marbling	Chr5_49451107	Chr5	49451107	1.86e-06	5.73129	5 kb	0.428306	0.089821
Marbling	Chr11_27682100	Chr11	27682100	1.89e-06	5.72334	Genic	2.08715	0.438039
Marbling	Chr17_24887489	Chr17	24887489	1.89e-06	5.72319	+100 kb	0.180766	0.0379387
Marbling	Chr24_18725754	Chr24	18725754	1.95e-06	5.71075	+100 kb	1.11911	0.235161
Marbling	Chr7_15316377	Chr7	15316377	2e-06	5.6996	Genic	1.63367	0.343662
Marbling	Chr6_69506858	Chr6	69506858	2e-06	5.69943	Genic	1.38278	0.290888
Marbling	Chr12_18845852	Chr12	18845852	2.01e-06	5.69708	Genic	-0.577386	0.12149
Marbling	Chr12_18840158	Chr12	18840158	2.01e-06	5.69708	5 kb	-0.577386	0.12149
Marbling	Chr12_18839860	Chr12	18839860	2.01e-06	5.69708	5 kb	-0.577386	0.12149
Marbling	Chr12_19617170	Chr12	19617170	2.02e-06	5.69557	50 kb	-0.347953	0.0732248
Marbling	Chr7_55534331	Chr7	55534331	2.07e-06	5.68314	Genic	0.540512	0.113887
Marbling	Chr12_18694630	Chr12	18694630	2.16e-06	5.66601	+100 kb	-0.555842	0.117314
Marbling	Chr12_18694482	Chr12	18694482	2.16e-06	5.66601	+100 kb	-0.555842	0.117314
Marbling	Chr7_14882239	Chr7	14882239	2.2e-06	5.65764	10 kb	0.236454	0.0499464
Marbling	Chr11_68607185	Chr11	68607185	2.37e-06	5.62498	50 kb	-0.159995	0.0339053
Marbling	Chr10_41161709	Chr10	41161709	2.52e-06	5.59893	+100 kb	0.955767	0.203067
Marbling	Chr16_10809363	Chr16	10809363	2.56e-06	5.59243	+100 kb	0.981317	0.208631
Marbling	Chr15_14616123	Chr15	14616123	2.56e-06	5.59169	50 kb	1.73704	0.369326
Marbling	Chr6_28021558	Chr6	28021558	2.58e-06	5.58846	100 kb	0.199755	0.0424854
Marbling	Chr12_20527973	Chr12	20527973	2.59e-06	5.58595	Genic	-0.321357	0.0683657
Marbling	Chr8_73407692	Chr8	73407692	2.7e-06	5.56827	50 kb	1.53604	0.327357
Marbling	Chr1_97743497	Chr1	97743497	2.75e-06	5.56118	Genic	0.854696	0.182281
Marbling	Chr4_13251942	Chr4	13251942	2.82e-06	5.54998	Genic	-0.133611	0.0285273
Marbling	Chr1_128551892	Chr1	128551892	2.88e-06	5.54112	50 kb	1.52435	0.325756
Marbling	Chr2_124042018	Chr2	124042018	2.93e-06	5.53321	+100 kb	0.431775	0.0923443
Marbling	Chr3_16048028	Chr3	16048028	2.99e-06	5.52491	Genic	1.19981	0.256821
Marbling	Chr28_34652889	Chr28	34652889	3e-06	5.52235	+100 kb	0.96839	0.207339
Marbling	Chr3_55131598	Chr3	55131598	3.08e-06	5.51135	Genic	1.27016	0.272254
Marbling	Chr6_24138275	Chr6	24138275	3.14e-06	5.50349	50 kb	0.178957	0.0383893
Marbling	Chr2_107119060	Chr2	107119060	3.17e-06	5.49827	Genic	0.144864	0.0310922
Marbling	Chr7_33924953	Chr7	33924953	3.18e-06	5.498	+100 kb	0.133989	0.028759
Marbling	Chr18_22988512	Chr18	22988512	3.18e-06	5.49735	+100 kb	-0.3824	0.0820824
Marbling	Chr16_80500116	Chr16	80500116	3.28e-06	5.48467	+100 kb	1.61423	0.346943
Marbling	Chr12_20474192	Chr12	20474192	3.3e-06	5.482	Genic	-0.314379	0.0675872
Marbling	Chr1_107307144	Chr1	107307144	3.31e-06	5.48015	Genic	0.881004	0.18944
Marbling	Chr8_23082513	Chr8	23082513	3.34e-06	5.47625	5 kb	1.62054	0.348599
Marbling	Chr3_27135372	Chr3	27135372	3.37e-06	5.47261	+100 kb	0.153162	0.0329594
Marbling	Chr10_4631884	Chr10	4631884	3.37e-06	5.47242	Genic	0.818869	0.176218
Marbling	Chr7_14881573	Chr7	14881573	3.48e-06	5.45903	10 kb	0.217769	0.0469276
Marbling	Chr12_18747894	Chr12	18747894	3.63e-06	5.43973	100 kb	-0.515353	0.111275
Marbling	Chr6_104700206	Chr6	104700206	3.63e-06	5.43964	5 kb	-0.182421	0.0393888
Marbling	Chr8_83582021	Chr8	83582021	3.65e-06	5.43816	5 kb	0.519125	0.112108
Marbling	Chr23_29285623	Chr23	29285623	3.65e-06	5.43806	5 kb	-0.595624	0.128629
Marbling	Chr15_76621334	Chr15	76621334	3.71e-06	5.43081	50 kb	1.09426	0.23649
Marbling	Chr3_80571685	Chr3	80571685	3.79e-06	5.42182	Genic	1.86603	0.403659
Marbling	Chr15_62627373	Chr15	62627373	3.95e-06	5.40333	100 kb	0.66261	0.14361
Marbling	Chr12_20529414	Chr12	20529414	3.99e-06	5.39953	Genic	-0.315211	0.0683437
Marbling	Chr19_305945	Chr19	305945	4.02e-06	5.39573	+100 kb	0.552691	0.119881
Marbling	Chr12_19627689	Chr12	19627689	4.05e-06	5.39306	50 kb	-0.45311	0.0983088
Marbling	Chr12_18788113	Chr12	18788113	4.05e-06	5.39253	100 kb	-0.549594	0.119249
Marbling	Chr13_13416695	Chr13	13416695	4.05e-06	5.3923	+100 kb	1.82218	0.39538
Marbling	Chr17_16000317	Chr17	16000317	4.05e-06	5.39209	Genic	2.01413	0.43704
Marbling	Chr12_18882849	Chr12	18882849	4.13e-06	5.38363	Genic	-0.520029	0.112939
Marbling	Chr12_18882468	Chr12	18882468	4.13e-06	5.38363	Genic	-0.520029	0.112939
Marbling	Chr12_18881671	Chr12	18881671	4.13e-06	5.38363	Genic	-0.520029	0.112939
Marbling	Chr12_18879176	Chr12	18879176	4.13e-06	5.38363	Genic	-0.520029	0.112939
Marbling	Chr12_18879081	Chr12	18879081	4.13e-06	5.38363	Genic	-0.520029	0.112939
Marbling	Chr12_18876217	Chr12	18876217	4.13e-06	5.38363	Genic	-0.520029	0.112939
Marbling	Chr12_18874268	Chr12	18874268	4.13e-06	5.38363	Genic	-0.520029	0.112939
Marbling	Chr12_18873178	Chr12	18873178	4.13e-06	5.38363	Genic	-0.520029	0.112939
Marbling	Chr12_18872729	Chr12	18872729	4.13e-06	5.38363	Genic	-0.520029	0.112939
Marbling	Chr1_65765623	Chr1	65765623	4.26e-06	5.37101	Genic	1.99746	0.434373
Marbling	Chr16_60471729	Chr16	60471729	4.3e-06	5.36633	+100 kb	-0.439447	0.0956104
Marbling	Chr12_20530407	Chr12	20530407	4.32e-06	5.36415	Genic	-0.312255	0.0679526
Marbling	Chr12_20526826	Chr12	20526826	4.32e-06	5.36415	Genic	-0.312255	0.0679526
Marbling	Chr9_38289909	Chr9	38289909	4.38e-06	5.35831	+100 kb	1.15537	0.251583
Marbling	Chr15_39303122	Chr15	39303122	4.41e-06	5.35597	Genic	1.06216	0.231343
Marbling	Chr11_39678498	Chr11	39678498	4.41e-06	5.35577	+100 kb	2.01165	0.438156
Marbling	Chr29_29210707	Chr29	29210707	4.45e-06	5.35132	Genic	-0.164503	0.0358472
Marbling	Chr4_61981577	Chr4	61981577	4.75e-06	5.32313	50 kb	0.836222	0.182763
Marbling	Chr13_72031038	Chr13	72031038	4.77e-06	5.32129	100 kb	1.27701	0.279155
Marbling	Chr12_20528752	Chr12	20528752	4.86e-06	5.31306	Genic	-0.312562	0.0683854
Marbling	Chr11_48417698	Chr11	48417698	4.88e-06	5.31189	Genic	-0.15562	0.0340523
Marbling	Chr1_116622556	Chr1	116622556	4.97e-06	5.30357	+100 kb	0.358991	0.0786225
Marbling	Chr28_1679568	Chr28	1679568	5.01e-06	5.29987	5 kb	-0.143385	0.0314149
Marbling	Chr6_1906900	Chr6	1906900	5.03e-06	5.29862	50 kb	1.2448	0.272765
Marbling	Chr7_61336086	Chr7	61336086	5.14e-06	5.289	Genic	1.56286	0.342809
Marbling	Chr8_7891982	Chr8	7891982	5.15e-06	5.2886	Genic	1.81454	0.398033
Marbling	Chr6_95055470	Chr6	95055470	5.17e-06	5.28662	Genic	0.126052	0.0276562
Marbling	Chr12_18743585	Chr12	18743585	5.17e-06	5.28658	+100 kb	-0.560118	0.122892
Marbling	Chr12_18741736	Chr12	18741736	5.17e-06	5.28658	+100 kb	-0.560118	0.122892
Marbling	Chr12_18741448	Chr12	18741448	5.17e-06	5.28658	+100 kb	-0.560118	0.122892
Marbling	Chr12_18738401	Chr12	18738401	5.17e-06	5.28658	+100 kb	-0.560118	0.122892
Marbling	Chr12_18737167	Chr12	18737167	5.17e-06	5.28658	+100 kb	-0.560118	0.122892
Marbling	Chr12_18736970	Chr12	18736970	5.17e-06	5.28658	+100 kb	-0.560118	0.122892
Marbling	Chr12_18736018	Chr12	18736018	5.17e-06	5.28658	+100 kb	-0.560118	0.122892
Marbling	Chr12_18730955	Chr12	18730955	5.17e-06	5.28658	+100 kb	-0.560118	0.122892
Marbling	Chr12_18718794	Chr12	18718794	5.17e-06	5.28658	+100 kb	-0.560118	0.122892
Marbling	Chr12_18705151	Chr12	18705151	5.17e-06	5.28658	+100 kb	-0.560118	0.122892
Marbling	Chr12_18704591	Chr12	18704591	5.17e-06	5.28658	+100 kb	-0.560118	0.122892
Marbling	Chr12_18703357	Chr12	18703357	5.17e-06	5.28658	+100 kb	-0.560118	0.122892
Marbling	Chr12_18703321	Chr12	18703321	5.17e-06	5.28658	+100 kb	-0.560118	0.122892
Marbling	Chr12_18695519	Chr12	18695519	5.17e-06	5.28658	+100 kb	-0.560118	0.122892
Marbling	Chr12_18694636	Chr12	18694636	5.17e-06	5.28658	+100 kb	-0.560118	0.122892
Marbling	Chr1_69183784	Chr1	69183784	5.19e-06	5.28473	100 kb	0.481308	0.105622
Marbling	Chr28_13438804	Chr28	13438804	5.2e-06	5.28441	50 kb	0.737169	0.161775
Marbling	Chr28_11597997	Chr28	11597997	5.21e-06	5.283	5 kb	-0.211844	0.0464971
Marbling	Chr16_28414181	Chr16	28414181	5.22e-06	5.28256	50 kb	0.396648	0.0870633
Marbling	Chr29_39899188	Chr29	39899188	5.23e-06	5.2815	Genic	0.422778	0.0928092
Marbling	Chr12_18651957	Chr12	18651957	5.27e-06	5.27832	+100 kb	-0.46307	0.101689
Marbling	Chr9_94453587	Chr9	94453587	5.29e-06	5.27626	+100 kb	-0.199777	0.04388
Marbling	Chr5_19101494	Chr5	19101494	5.44e-06	5.26406	+100 kb	1.2459	0.27401
Marbling	Chr8_113216310	Chr8	113216310	5.67e-06	5.24676	+100 kb	0.201135	0.0443175
Marbling	Chr28_1679725	Chr28	1679725	5.81e-06	5.23558	5 kb	-0.144611	0.0319014
Marbling	Chr16_57623590	Chr16	57623590	5.87e-06	5.23145	Genic	0.400577	0.0884068
Marbling	Chr1_11366808	Chr1	11366808	5.91e-06	5.22831	+100 kb	1.78152	0.393313
Marbling	Chr6_11116237	Chr6	11116237	5.97e-06	5.22434	+100 kb	0.131057	0.0289462
Marbling	Chr12_20532569	Chr12	20532569	5.99e-06	5.22237	Genic	-0.310975	0.0686989
Marbling	Chr1_17946575	Chr1	17946575	6.1e-06	5.21473	+100 kb	1.17826	0.260508
Marbling	Chr26_6868206	Chr26	6868206	6.18e-06	5.20919	50 kb	0.646173	0.142952
Marbling	Chr8_85477227	Chr8	85477227	6.21e-06	5.20725	Genic	-0.123049	0.0272276
Marbling	Chr11_95516531	Chr11	95516531	6.22e-06	5.20609	Genic	0.653835	0.144695
Marbling	Chr11_84857988	Chr11	84857988	6.27e-06	5.20299	50 kb	1.47599	0.326749
Marbling	Chr22_24237547	Chr22	24237547	6.3e-06	5.20057	+100 kb	0.899207	0.199115
Marbling	Chr11_70432963	Chr11	70432963	6.39e-06	5.19421	100 kb	-0.138132	0.0306082
Marbling	Chr1_100022971	Chr1	100022971	6.42e-06	5.19213	+100 kb	1.63303	0.361937
Marbling	Chr12_18746752	Chr12	18746752	6.53e-06	5.18495	100 kb	-0.515518	0.114346
Marbling	Chr12_18787083	Chr12	18787083	6.54e-06	5.18463	100 kb	-0.53799	0.119335
Marbling	Chr25_39738523	Chr25	39738523	6.63e-06	5.17833	5 kb	0.589268	0.130798
Marbling	Chr15_37955628	Chr15	37955628	6.7e-06	5.1737	Genic	0.695543	0.154466
Marbling	Chr12_19445362	Chr12	19445362	6.74e-06	5.17111	50 kb	-0.169199	0.0375862
Marbling	Chr7_69188167	Chr7	69188167	6.76e-06	5.17018	+100 kb	1.65917	0.368609
Marbling	Chr12_18794957	Chr12	18794957	6.85e-06	5.164	50 kb	-0.519476	0.115487
Marbling	Chr12_18794454	Chr12	18794454	6.85e-06	5.164	100 kb	-0.519476	0.115487
Marbling	Chr12_18790285	Chr12	18790285	6.85e-06	5.164	100 kb	-0.519476	0.115487
Marbling	Chr12_18784570	Chr12	18784570	6.85e-06	5.164	100 kb	-0.519476	0.115487
Marbling	Chr12_18784455	Chr12	18784455	6.85e-06	5.164	100 kb	-0.519476	0.115487
Marbling	Chr12_18784374	Chr12	18784374	6.85e-06	5.164	100 kb	-0.519476	0.115487
Marbling	Chr12_18784363	Chr12	18784363	6.85e-06	5.164	100 kb	-0.519476	0.115487
Marbling	Chr12_18784303	Chr12	18784303	6.85e-06	5.164	100 kb	-0.519476	0.115487
Marbling	Chr12_18784291	Chr12	18784291	6.85e-06	5.164	100 kb	-0.519476	0.115487
Marbling	Chr12_18784165	Chr12	18784165	6.85e-06	5.164	100 kb	-0.519476	0.115487
Marbling	Chr12_18784112	Chr12	18784112	6.85e-06	5.164	100 kb	-0.519476	0.115487
Marbling	Chr12_18783801	Chr12	18783801	6.85e-06	5.164	100 kb	-0.519476	0.115487
Marbling	Chr11_37833279	Chr11	37833279	7e-06	5.15478	Genic	1.65525	0.368355
Marbling	Chr3_117628949	Chr3	117628949	7.07e-06	5.15041	Genic	-0.127454	0.0283769
Marbling	Chr3_117628930	Chr3	117628930	7.07e-06	5.15041	Genic	-0.127454	0.0283769
Marbling	Chr3_117628925	Chr3	117628925	7.07e-06	5.15041	Genic	-0.127454	0.0283769
Marbling	Chr3_117628905	Chr3	117628905	7.07e-06	5.15041	Genic	-0.127454	0.0283769
Marbling	Chr13_5922103	Chr13	5922103	7.13e-06	5.14664	+100 kb	0.190653	0.0424651
Marbling	Chr17_8814375	Chr17	8814375	7.14e-06	5.14654	100 kb	1.93953	0.432006
Marbling	Chr28_5923451	Chr28	5923451	7.16e-06	5.14498	Genic	1.95344	0.435178
Marbling	Chr4_21215345	Chr4	21215345	7.29e-06	5.13743	+100 kb	0.12965	0.0289068
Marbling	Chr9_3598744	Chr9	3598744	7.34e-06	5.13425	+100 kb	1.26805	0.282822
Marbling	Chr12_44937899	Chr12	44937899	7.35e-06	5.13387	100 kb	-0.13841	0.0308718
Marbling	Chr13_12365368	Chr13	12365368	7.44e-06	5.12843	Genic	1.9606	0.437566
Marbling	Chr8_108503843	Chr8	108503843	7.46e-06	5.12715	+100 kb	1.97148	0.440055
Marbling	Chr7_68275224	Chr7	68275224	7.52e-06	5.12364	5 kb	1.63923	0.366034
Marbling	Chr26_29925896	Chr26	29925896	7.56e-06	5.12165	50 kb	0.219035	0.0489205
Marbling	Chr9_10139915	Chr9	10139915	7.59e-06	5.11965	Genic	1.38448	0.309285
Marbling	Chr10_25863915	Chr10	25863915	7.67e-06	5.11492	Genic	1.25696	0.280944
Marbling	Chr7_107130926	Chr7	107130926	7.85e-06	5.10501	50 kb	0.198544	0.0444252
Marbling	Chr10_28343411	Chr10	28343411	8.07e-06	5.09289	Genic	-0.147615	0.0330738
Marbling	Chr9_10158155	Chr9	10158155	8.11e-06	5.09072	Genic	0.969658	0.217308
Marbling	Chr12_20532207	Chr12	20532207	8.14e-06	5.08957	Genic	-0.303372	0.0679969
Marbling	Chr28_29792284	Chr28	29792284	8.15e-06	5.0887	Genic	1.7795	0.39889
Marbling	Chr9_58407313	Chr9	58407313	8.23e-06	5.08438	+100 kb	1.45129	0.325475
Marbling	Chr5_112271948	Chr5	112271948	8.24e-06	5.08385	Genic	1.25823	0.282194
Marbling	Chr5_84525946	Chr5	84525946	8.25e-06	5.08373	+100 kb	1.74279	0.390876
Marbling	Chr12_18909491	Chr12	18909491	8.27e-06	5.08242	Genic	-0.511064	0.114639
Marbling	Chr25_29627850	Chr25	29627850	8.34e-06	5.07866	Genic	0.566134	0.127045
Marbling	Chr10_26290916	Chr10	26290916	8.47e-06	5.07223	5 kb	0.604524	0.135756
Marbling	Chr28_26817053	Chr28	26817053	8.49e-06	5.07116	50 kb	0.133671	0.0300218
Marbling	Chr4_102370190	Chr4	102370190	8.49e-06	5.07101	50 kb	1.05005	0.235839
Marbling	Chr27_11606386	Chr27	11606386	8.49e-06	5.07098	+100 kb	0.129097	0.0289951
Marbling	Chr14_69627853	Chr14	69627853	8.54e-06	5.06861	Genic	1.37735	0.309432
Marbling	Chr6_32777593	Chr6	32777593	8.56e-06	5.06768	+100 kb	0.286919	0.0644654
Marbling	Chr12_20476898	Chr12	20476898	8.89e-06	5.05108	Genic	-0.274029	0.0616829
Marbling	Chr12_20484288	Chr12	20484288	8.89e-06	5.05108	5 kb	-0.274029	0.0616829
Marbling	Chr16_26783	Chr16	26783	8.89e-06	5.05094	+100 kb	-1.08291	0.243763
Marbling	Chr12_20469295	Chr12	20469295	8.98e-06	5.04695	Genic	-0.2111	0.0475399
Marbling	Chr4_24959	Chr4	24959	9e-06	5.04572	+100 kb	0.216985	0.0488718
Marbling	Chr25_15048936	Chr25	15048936	9.01e-06	5.04524	+100 kb	1.45262	0.327192
Marbling	Chr11_36505306	Chr11	36505306	9.03e-06	5.0442	Genic	0.140318	0.0316093
Marbling	Chr9_58485399	Chr9	58485399	9.05e-06	5.04355	+100 kb	1.9191	0.432345
Marbling	Chr8_87280681	Chr8	87280681	9.07e-06	5.0423	Genic	1.10829	0.249718
Marbling	Chr5_3681451	Chr5	3681451	9.2e-06	5.03611	+100 kb	0.133964	0.0302053
Marbling	Chr12_20531411	Chr12	20531411	9.24e-06	5.03451	Genic	-0.450057	0.101494
Marbling	Chr7_11879743	Chr7	11879743	9.26e-06	5.03362	50 kb	0.423572	0.0955307
Marbling	Chr11_36519864	Chr11	36519864	9.26e-06	5.03348	Genic	0.136456	0.0307762
Marbling	Chr17_51343150	Chr17	51343150	9.36e-06	5.02863	50 kb	1.63412	0.368759
Marbling	Chr12_9685464	Chr12	9685464	9.38e-06	5.028	+100 kb	-0.277817	0.0626972
Marbling	Chr12_18947817	Chr12	18947817	9.49e-06	5.0228	10 kb	-0.374597	0.0845876
Marbling	Chr15_53648377	Chr15	53648377	9.79e-06	5.0091	5 kb	-0.160977	0.0364061
Marbling	Chr11_48402127	Chr11	48402127	9.9e-06	5.00447	Genic	-0.162475	0.0367641
Marbling	Chr15_59435790	Chr15	59435790	1.02e-05	4.99244	100 kb	0.869252	0.196957
Marbling	Chr28_38323572	Chr28	38323572	1.02e-05	4.99197	Genic	0.219452	0.0497267
Marbling	Chr29_12650879	Chr29	12650879	1.02e-05	4.99166	10 kb	0.158186	0.0358454
Marbling	Chr7_87353818	Chr7	87353818	1.02e-05	4.99142	100 kb	1.52997	0.346704
Marbling	Chr11_34949384	Chr11	34949384	1.02e-05	4.9909	100 kb	1.93021	0.437426
Marbling	Chr6_102352182	Chr6	102352182	1.02e-05	4.99023	100 kb	0.856547	0.194127
Marbling	Chr20_40879358	Chr20	40879358	1.02e-05	4.98953	100 kb	-0.179253	0.0406289
Marbling	Chr16_7581035	Chr16	7581035	1.02e-05	4.98928	+100 kb	-0.363861	0.0824738
Marbling	Chr7_14881629	Chr7	14881629	1.03e-05	4.98706	10 kb	0.210029	0.0476177
Marbling	Chr10_47269647	Chr10	47269647	1.03e-05	4.98522	50 kb	0.735065	0.166689
Marbling	Chr28_16443626	Chr28	16443626	1.04e-05	4.98373	10 kb	-0.141701	0.0321386
Marbling	Chr6_117327242	Chr6	117327242	1.04e-05	4.98197	50 kb	1.13986	0.258579
Marbling	Chr13_69840110	Chr13	69840110	1.05e-05	4.98003	50 kb	0.608147	0.137989
Marbling	Chr13_39031789	Chr13	39031789	1.05e-05	4.97999	50 kb	-0.149982	0.0340312
Marbling	Chr28_11856665	Chr28	11856665	1.05e-05	4.97924	100 kb	0.810241	0.183861
Marbling	Chr6_95186489	Chr6	95186489	1.05e-05	4.97885	50 kb	-0.118701	0.0269369
Marbling	Chr6_95185815	Chr6	95185815	1.05e-05	4.97885	50 kb	-0.118701	0.0269369
Marbling	Chr6_95177436	Chr6	95177436	1.05e-05	4.97865	50 kb	0.128351	0.0291274
Marbling	Chr12_20526324	Chr12	20526324	1.05e-05	4.97702	Genic	-0.304188	0.0690438
Marbling	Chr15_2821079	Chr15	2821079	1.06e-05	4.97457	+100 kb	1.90707	0.432982
Marbling	Chr11_52428736	Chr11	52428736	1.07e-05	4.97108	50 kb	0.878042	0.19943
Marbling	Chr16_7551550	Chr16	7551550	1.08e-05	4.96738	+100 kb	-0.137106	0.0311539
Marbling	Chr18_12276205	Chr18	12276205	1.08e-05	4.96612	+100 kb	0.755449	0.171682
Marbling	Chr18_12271920	Chr18	12271920	1.08e-05	4.96612	+100 kb	0.755449	0.171682
Marbling	Chr18_12268519	Chr18	12268519	1.08e-05	4.96612	+100 kb	0.755449	0.171682
Marbling	Chr18_12268161	Chr18	12268161	1.08e-05	4.96612	+100 kb	0.755449	0.171682
Marbling	Chr18_12267553	Chr18	12267553	1.08e-05	4.96612	+100 kb	0.755449	0.171682
Marbling	Chr18_12266619	Chr18	12266619	1.08e-05	4.96612	+100 kb	0.755449	0.171682
Marbling	Chr18_12266557	Chr18	12266557	1.08e-05	4.96612	+100 kb	0.755449	0.171682
Marbling	Chr18_12266290	Chr18	12266290	1.08e-05	4.96612	+100 kb	0.755449	0.171682
Marbling	Chr18_12266138	Chr18	12266138	1.08e-05	4.96612	+100 kb	0.755449	0.171682
Marbling	Chr18_12266012	Chr18	12266012	1.08e-05	4.96612	+100 kb	0.755449	0.171682
Marbling	Chr18_12265946	Chr18	12265946	1.08e-05	4.96612	+100 kb	0.755449	0.171682
Marbling	Chr18_12265892	Chr18	12265892	1.08e-05	4.96612	+100 kb	0.755449	0.171682
Marbling	Chr18_12265245	Chr18	12265245	1.08e-05	4.96612	+100 kb	0.755449	0.171682
Marbling	Chr18_12264580	Chr18	12264580	1.08e-05	4.96612	+100 kb	0.755449	0.171682
Marbling	Chr18_12264529	Chr18	12264529	1.08e-05	4.96612	+100 kb	0.755449	0.171682
Marbling	Chr18_12264489	Chr18	12264489	1.08e-05	4.96612	+100 kb	0.755449	0.171682
Marbling	Chr18_12264401	Chr18	12264401	1.08e-05	4.96612	+100 kb	0.755449	0.171682
Marbling	Chr18_12264315	Chr18	12264315	1.08e-05	4.96612	+100 kb	0.755449	0.171682
Marbling	Chr18_12264305	Chr18	12264305	1.08e-05	4.96612	+100 kb	0.755449	0.171682
Marbling	Chr18_12264260	Chr18	12264260	1.08e-05	4.96612	+100 kb	0.755449	0.171682
Marbling	Chr18_12263985	Chr18	12263985	1.08e-05	4.96612	+100 kb	0.755449	0.171682
Marbling	Chr18_12263886	Chr18	12263886	1.08e-05	4.96612	+100 kb	0.755449	0.171682
Marbling	Chr18_12263843	Chr18	12263843	1.08e-05	4.96612	+100 kb	0.755449	0.171682
Marbling	Chr18_12263793	Chr18	12263793	1.08e-05	4.96612	+100 kb	0.755449	0.171682
Marbling	Chr18_12263741	Chr18	12263741	1.08e-05	4.96612	+100 kb	0.755449	0.171682
Marbling	Chr18_12284071	Chr18	12284071	1.08e-05	4.96612	100 kb	0.755449	0.171682
Marbling	Chr15_14421225	Chr15	14421225	1.08e-05	4.96517	10 kb	1.36026	0.309164
Marbling	Chr12_20529347	Chr12	20529347	1.08e-05	4.96489	Genic	-0.30166	0.0685643
Marbling	Chr11_5651289	Chr11	5651289	1.09e-05	4.9645	100 kb	1.51056	0.34335
Marbling	Chr3_24730938	Chr3	24730938	1.09e-05	4.96226	+100 kb	0.358774	0.0815702
Marbling	Chr16_6846421	Chr16	6846421	1.09e-05	4.96141	+100 kb	0.939861	0.213706
Marbling	Chr24_54743047	Chr24	54743047	1.1e-05	4.95915	Genic	0.518488	0.117924
Marbling	Chr7_91432511	Chr7	91432511	1.1e-05	4.95911	+100 kb	0.567774	0.129134
Marbling	Chr10_37318647	Chr10	37318647	1.11e-05	4.95641	Genic	-0.191978	0.0436769
Marbling	Chr11_104414886	Chr11	104414886	1.12e-05	4.95087	Genic	1.6172	0.368162
Marbling	Chr2_57240549	Chr2	57240549	1.13e-05	4.94501	+100 kb	0.411186	0.0936703
Marbling	Chr16_10200268	Chr16	10200268	1.14e-05	4.94211	+100 kb	0.837895	0.19094
Marbling	Chr1_42587320	Chr1	42587320	1.17e-05	4.93355	50 kb	1.10188	0.251343
Marbling	Chr12_20527694	Chr12	20527694	1.17e-05	4.93341	Genic	-0.302533	0.06901
Marbling	Chr1_100148515	Chr1	100148515	1.17e-05	4.93321	50 kb	0.936417	0.213608
Marbling	Chr29_43141567	Chr29	43141567	1.17e-05	4.93031	Genic	0.531597	0.121304
Marbling	Chr13_45941994	Chr13	45941994	1.18e-05	4.92895	+100 kb	1.13504	0.259044
Marbling	Chr8_82356726	Chr8	82356726	1.19e-05	4.92488	10 kb	0.183684	0.0419405
Marbling	Chr22_60595989	Chr22	60595989	1.19e-05	4.92292	Genic	1.34744	0.307729
Marbling	Chr2_82969771	Chr2	82969771	1.2e-05	4.92088	50 kb	1.50658	0.344154
Marbling	Chr26_28040389	Chr26	28040389	1.2e-05	4.92068	Genic	0.76919	0.175714
Marbling	Chr22_28691792	Chr22	28691792	1.2e-05	4.91936	100 kb	0.746614	0.170582
Marbling	Chr13_54838472	Chr13	54838472	1.22e-05	4.91418	50 kb	0.754603	0.17251
Marbling	Chr16_51030930	Chr16	51030930	1.22e-05	4.91414	+100 kb	-0.129995	0.0297184
Marbling	Chr15_26087957	Chr15	26087957	1.22e-05	4.91377	50 kb	1.92955	0.441136
Marbling	Chr22_619614	Chr22	619614	1.22e-05	4.91301	Genic	1.28504	0.293813
Marbling	Chr15_68587250	Chr15	68587250	1.24e-05	4.90768	+100 kb	0.243838	0.0557855
Marbling	Chr10_98143646	Chr10	98143646	1.25e-05	4.90412	+100 kb	0.145869	0.0333858
Marbling	Chr23_13208064	Chr23	13208064	1.27e-05	4.89528	50 kb	1.83881	0.421287
Marbling	Chr14_18758866	Chr14	18758866	1.27e-05	4.89482	+100 kb	0.64818	0.148511
Marbling	Chr9_98967452	Chr9	98967452	1.28e-05	4.89426	Genic	1.13384	0.259803
Marbling	Chr8_85533126	Chr8	85533126	1.28e-05	4.89407	10 kb	-0.129516	0.0296773
Marbling	Chr4_113875319	Chr4	113875319	1.29e-05	4.88853	5 kb	1.35185	0.309961
Marbling	Chr6_104694499	Chr6	104694499	1.29e-05	4.88821	Genic	-0.199471	0.0457378
Marbling	Chr12_19638602	Chr12	19638602	1.3e-05	4.88771	50 kb	-0.46276	0.106115
Marbling	Chr12_19638146	Chr12	19638146	1.3e-05	4.88771	50 kb	-0.46276	0.106115
Marbling	Chr12_19636406	Chr12	19636406	1.3e-05	4.88771	50 kb	-0.46276	0.106115
Marbling	Chr12_19635837	Chr12	19635837	1.3e-05	4.88771	50 kb	-0.46276	0.106115
Marbling	Chr12_19635612	Chr12	19635612	1.3e-05	4.88771	50 kb	-0.46276	0.106115
Marbling	Chr12_19635605	Chr12	19635605	1.3e-05	4.88771	50 kb	-0.46276	0.106115
Marbling	Chr12_19633764	Chr12	19633764	1.3e-05	4.88771	50 kb	-0.46276	0.106115
Marbling	Chr12_19632309	Chr12	19632309	1.3e-05	4.88771	50 kb	-0.46276	0.106115
Marbling	Chr12_19631191	Chr12	19631191	1.3e-05	4.88771	50 kb	-0.46276	0.106115
Marbling	Chr12_19631002	Chr12	19631002	1.3e-05	4.88771	50 kb	-0.46276	0.106115
Marbling	Chr12_19630636	Chr12	19630636	1.3e-05	4.88771	50 kb	-0.46276	0.106115
Marbling	Chr12_19630469	Chr12	19630469	1.3e-05	4.88771	50 kb	-0.46276	0.106115
Marbling	Chr12_19630239	Chr12	19630239	1.3e-05	4.88771	50 kb	-0.46276	0.106115
Marbling	Chr12_19629348	Chr12	19629348	1.3e-05	4.88771	50 kb	-0.46276	0.106115
Marbling	Chr12_19629321	Chr12	19629321	1.3e-05	4.88771	50 kb	-0.46276	0.106115
Marbling	Chr12_19629130	Chr12	19629130	1.3e-05	4.88771	50 kb	-0.46276	0.106115
Marbling	Chr12_19629035	Chr12	19629035	1.3e-05	4.88771	50 kb	-0.46276	0.106115
Marbling	Chr27_33576422	Chr27	33576422	1.3e-05	4.88703	50 kb	1.27785	0.293045
Marbling	Chr2_112226443	Chr2	112226443	1.3e-05	4.88581	50 kb	1.02008	0.233965
Marbling	Chr15_41803153	Chr15	41803153	1.31e-05	4.88219	Genic	-0.237834	0.0545723
Marbling	Chr15_34438296	Chr15	34438296	1.32e-05	4.88077	10 kb	-0.180972	0.0415317
Marbling	Chr23_28239849	Chr23	28239849	1.32e-05	4.87824	10 kb	1.21772	0.27954
Marbling	Chr3_46389850	Chr3	46389850	1.33e-05	4.87653	Genic	1.7343	0.398204
Marbling	Chr4_117411407	Chr4	117411407	1.33e-05	4.87554	5 kb	1.16187	0.266802
Marbling	Chr13_35385387	Chr13	35385387	1.35e-05	4.87077	50 kb	0.468577	0.10766
Marbling	Chr17_25473638	Chr17	25473638	1.35e-05	4.8693	5 kb	0.150378	0.0345566
Marbling	Chr25_39696393	Chr25	39696393	1.35e-05	4.86911	Genic	-0.152565	0.0350599
Marbling	Chr9_39305659	Chr9	39305659	1.37e-05	4.86236	5 kb	1.74078	0.400349
Marbling	Chr4_29571763	Chr4	29571763	1.37e-05	4.86221	Genic	-0.14927	0.0343301
Marbling	Chr5_68968942	Chr5	68968942	1.38e-05	4.86104	50 kb	0.972641	0.223725
Marbling	Chr3_117627815	Chr3	117627815	1.38e-05	4.86104	Genic	-0.123387	0.0283812
Marbling	Chr3_117627811	Chr3	117627811	1.38e-05	4.86104	Genic	-0.123387	0.0283812
Marbling	Chr3_117627783	Chr3	117627783	1.38e-05	4.86104	Genic	-0.123387	0.0283812
Marbling	Chr3_117627685	Chr3	117627685	1.38e-05	4.86104	Genic	-0.123387	0.0283812
Marbling	Chr3_117627651	Chr3	117627651	1.38e-05	4.86104	Genic	-0.123387	0.0283812
Marbling	Chr3_117627568	Chr3	117627568	1.38e-05	4.86104	Genic	-0.123387	0.0283812
Marbling	Chr3_117627329	Chr3	117627329	1.38e-05	4.86104	Genic	-0.123387	0.0283812
Marbling	Chr3_117624879	Chr3	117624879	1.38e-05	4.86104	Genic	-0.123387	0.0283812
Marbling	Chr11_30161393	Chr11	30161393	1.38e-05	4.86028	100 kb	1.49502	0.343912
Marbling	Chr11_30158429	Chr11	30158429	1.38e-05	4.86028	100 kb	1.49502	0.343912
Marbling	Chr11_30157959	Chr11	30157959	1.38e-05	4.86028	100 kb	1.49502	0.343912
Marbling	Chr11_30157697	Chr11	30157697	1.38e-05	4.86028	100 kb	1.49502	0.343912
Marbling	Chr11_30157491	Chr11	30157491	1.38e-05	4.86028	100 kb	1.49502	0.343912
Marbling	Chr11_30157483	Chr11	30157483	1.38e-05	4.86028	100 kb	1.49502	0.343912
Marbling	Chr11_30157460	Chr11	30157460	1.38e-05	4.86028	100 kb	1.49502	0.343912
Marbling	Chr11_30156909	Chr11	30156909	1.38e-05	4.86028	100 kb	1.49502	0.343912
Marbling	Chr11_30156869	Chr11	30156869	1.38e-05	4.86028	100 kb	1.49502	0.343912
Marbling	Chr2_109086161	Chr2	109086161	1.38e-05	4.86016	+100 kb	1.07304	0.246844
Marbling	Chr20_71902965	Chr20	71902965	1.38e-05	4.86013	Genic	1.86474	0.42897
Marbling	Chr11_19579619	Chr11	19579619	1.39e-05	4.85724	Genic	0.270884	0.0623358
Marbling	Chr7_393037	Chr7	393037	1.4e-05	4.85385	5 kb	0.238231	0.0548433
Marbling	Chr12_18250713	Chr12	18250713	1.4e-05	4.8528	Genic	-0.194862	0.0448649
Marbling	Chr11_47933149	Chr11	47933149	1.41e-05	4.84935	Genic	1.67965	0.386875
Marbling	Chr18_10433015	Chr18	10433015	1.42e-05	4.84846	10 kb	0.902281	0.207845
Marbling	Chr9_2004027	Chr9	2004027	1.45e-05	4.83998	+100 kb	0.978992	0.225739
Marbling	Chr5_37610362	Chr5	37610362	1.45e-05	4.83959	10 kb	0.985612	0.227276
Marbling	Chr10_4248458	Chr10	4248458	1.46e-05	4.8367	100 kb	1.59664	0.368299
Marbling	Chr11_97776177	Chr11	97776177	1.46e-05	4.83653	Genic	1.74112	0.401635
Marbling	Chr2_51157166	Chr2	51157166	1.48e-05	4.82999	+100 kb	0.211299	0.0487789
Marbling	Chr2_89545500	Chr2	89545500	1.48e-05	4.82992	Genic	-0.272439	0.0628936
Marbling	Chr2_118920224	Chr2	118920224	1.49e-05	4.82775	10 kb	0.655356	0.15133
Marbling	Chr18_49118359	Chr18	49118359	1.49e-05	4.82632	50 kb	0.166629	0.0384832
Marbling	Chr7_45847611	Chr7	45847611	1.5e-05	4.8248	Genic	0.948568	0.219112
Marbling	Chr10_38641964	Chr10	38641964	1.5e-05	4.82444	+100 kb	1.12998	0.261028
Marbling	Chr4_69237454	Chr4	69237454	1.51e-05	4.81975	50 kb	1.72852	0.399513
Marbling	Chr19_308560	Chr19	308560	1.54e-05	4.81301	+100 kb	1.05893	0.244943
Marbling	Chr8_43646176	Chr8	43646176	1.55e-05	4.81026	+100 kb	-0.219789	0.0508564
Marbling	Chr27_12123082	Chr27	12123082	1.55e-05	4.80959	+100 kb	-0.218002	0.0504467
Marbling	Chr4_18336809	Chr4	18336809	1.56e-05	4.80781	+100 kb	1.27709	0.295588
Marbling	Chr2_5318884	Chr2	5318884	1.56e-05	4.80739	50 kb	-0.25036	0.0579497
Marbling	Chr11_72424319	Chr11	72424319	1.57e-05	4.80475	Genic	1.27277	0.294694
Marbling	Chr1_88287662	Chr1	88287662	1.57e-05	4.80459	Genic	0.888869	0.20581
Marbling	Chr1_73978006	Chr1	73978006	1.57e-05	4.80386	5 kb	0.548463	0.127003
Marbling	Chr5_120522154	Chr5	120522154	1.59e-05	4.79917	+100 kb	-0.244919	0.0567452
Marbling	Chr7_107317753	Chr7	107317753	1.59e-05	4.79783	+100 kb	0.239239	0.0554378
Marbling	Chr6_84520720	Chr6	84520720	1.6e-05	4.79615	+100 kb	0.924657	0.214309
Marbling	Chr18_1685157	Chr18	1685157	1.61e-05	4.79423	Genic	-0.332856	0.0771642
Marbling	Chr7_10223742	Chr7	10223742	1.61e-05	4.79392	50 kb	0.421697	0.0977631
Marbling	Chr4_60039847	Chr4	60039847	1.61e-05	4.79311	10 kb	1.21599	0.281934
Marbling	Chr3_17983345	Chr3	17983345	1.61e-05	4.79196	100 kb	-0.302936	0.0702466
Marbling	Chr8_32885978	Chr8	32885978	1.62e-05	4.79097	+100 kb	1.88811	0.437878
Marbling	Chr7_15087880	Chr7	15087880	1.63e-05	4.78757	5 kb	0.275273	0.0638651
Marbling	Chr18_63966991	Chr18	63966991	1.64e-05	4.78611	Genic	0.57083	0.132459
Marbling	Chr11_65613874	Chr11	65613874	1.64e-05	4.78406	+100 kb	1.60614	0.372789
Marbling	Chr7_15016488	Chr7	15016488	1.64e-05	4.78403	50 kb	0.267585	0.0621074
Marbling	Chr21_23350695	Chr21	23350695	1.67e-05	4.77836	50 kb	1.72595	0.400869
Marbling	Chr12_20534776	Chr12	20534776	1.68e-05	4.77484	Genic	-0.357296	0.0830201
Marbling	Chr11_102532115	Chr11	102532115	1.68e-05	4.77398	Genic	1.07948	0.25085
Marbling	Chr4_60650636	Chr4	60650636	1.69e-05	4.77233	Genic	0.14234	0.0330833
Marbling	Chr7_14881639	Chr7	14881639	1.69e-05	4.77168	10 kb	0.204806	0.0476057
Marbling	Chr2_94225408	Chr2	94225408	1.7e-05	4.77075	50 kb	-0.309252	0.0718916
Marbling	Chr12_30653431	Chr12	30653431	1.71e-05	4.76806	100 kb	1.87457	0.435919
Marbling	Chr12_18666280	Chr12	18666280	1.72e-05	4.76503	+100 kb	-0.482251	0.112185
Marbling	Chr12_18666253	Chr12	18666253	1.72e-05	4.76503	+100 kb	-0.482251	0.112185
Marbling	Chr12_18665983	Chr12	18665983	1.72e-05	4.76503	+100 kb	-0.482251	0.112185
Marbling	Chr12_18665494	Chr12	18665494	1.72e-05	4.76503	+100 kb	-0.482251	0.112185
Marbling	Chr12_18665332	Chr12	18665332	1.72e-05	4.76503	+100 kb	-0.482251	0.112185
Marbling	Chr12_18664916	Chr12	18664916	1.72e-05	4.76503	+100 kb	-0.482251	0.112185
Marbling	Chr12_18664820	Chr12	18664820	1.72e-05	4.76503	+100 kb	-0.482251	0.112185
Marbling	Chr12_18664602	Chr12	18664602	1.72e-05	4.76503	+100 kb	-0.482251	0.112185
Marbling	Chr12_18664584	Chr12	18664584	1.72e-05	4.76503	+100 kb	-0.482251	0.112185
Marbling	Chr12_18664446	Chr12	18664446	1.72e-05	4.76503	+100 kb	-0.482251	0.112185
Marbling	Chr12_18664418	Chr12	18664418	1.72e-05	4.76503	+100 kb	-0.482251	0.112185
Marbling	Chr12_18664126	Chr12	18664126	1.72e-05	4.76503	+100 kb	-0.482251	0.112185
Marbling	Chr12_18663917	Chr12	18663917	1.72e-05	4.76503	+100 kb	-0.482251	0.112185
Marbling	Chr12_18663711	Chr12	18663711	1.72e-05	4.76503	+100 kb	-0.482251	0.112185
Marbling	Chr12_18663697	Chr12	18663697	1.72e-05	4.76503	+100 kb	-0.482251	0.112185
Marbling	Chr12_18663685	Chr12	18663685	1.72e-05	4.76503	+100 kb	-0.482251	0.112185
Marbling	Chr12_18663652	Chr12	18663652	1.72e-05	4.76503	+100 kb	-0.482251	0.112185
Marbling	Chr12_18663622	Chr12	18663622	1.72e-05	4.76503	+100 kb	-0.482251	0.112185
Marbling	Chr12_18663610	Chr12	18663610	1.72e-05	4.76503	+100 kb	-0.482251	0.112185
Marbling	Chr12_18661071	Chr12	18661071	1.72e-05	4.76503	+100 kb	-0.482251	0.112185
Marbling	Chr12_18660437	Chr12	18660437	1.72e-05	4.76503	+100 kb	-0.482251	0.112185
Marbling	Chr2_4505875	Chr2	4505875	1.73e-05	4.76213	50 kb	0.966995	0.225026
Marbling	Chr10_91755339	Chr10	91755339	1.73e-05	4.76084	Genic	1.40388	0.326743
Marbling	Chr5_69033961	Chr5	69033961	1.74e-05	4.76037	Genic	1.20895	0.281391
Marbling	Chr29_8800228	Chr29	8800228	1.77e-05	4.75118	5 kb	1.49318	0.347927
Marbling	Chr18_14790408	Chr18	14790408	1.79e-05	4.74811	5 kb	1.26538	0.294956
Marbling	Chr10_38480722	Chr10	38480722	1.79e-05	4.74687	Genic	1.25929	0.293577
Marbling	Chr12_60353428	Chr12	60353428	1.79e-05	4.74685	100 kb	-0.14704	0.0342795
Marbling	Chr28_1681601	Chr28	1681601	1.8e-05	4.74503	Genic	-0.13783	0.0321393
Marbling	Chr12_20470554	Chr12	20470554	1.81e-05	4.74265	Genic	-0.195038	0.0454921
Marbling	Chr11_48413607	Chr11	48413607	1.82e-05	4.73958	Genic	-0.156554	0.0365293
Marbling	Chr7_15016497	Chr7	15016497	1.83e-05	4.73737	50 kb	0.27022	0.0630679
Marbling	Chr17_62945439	Chr17	62945439	1.83e-05	4.73737	Genic	-0.147375	0.0343964
Marbling	Chr13_5107344	Chr13	5107344	1.83e-05	4.73676	+100 kb	0.182488	0.0425948
Marbling	Chr12_18792730	Chr12	18792730	1.84e-05	4.73601	100 kb	-0.479431	0.111915
Marbling	Chr4_15133637	Chr4	15133637	1.84e-05	4.73541	Genic	0.151238	0.0353063
Marbling	Chr11_70737964	Chr11	70737964	1.84e-05	4.73429	5 kb	-0.17644	0.0411953
Marbling	Chr26_33396363	Chr26	33396363	1.84e-05	4.73428	100 kb	1.88261	0.439554
Marbling	Chr11_48412882	Chr11	48412882	1.85e-05	4.73342	Genic	-0.156397	0.0365195
Marbling	Chr7_3391321	Chr7	3391321	1.85e-05	4.73336	5 kb	-0.115324	0.026929
Marbling	Chr11_48412730	Chr11	48412730	1.87e-05	4.72919	Genic	-0.156391	0.0365365
Marbling	Chr27_19689571	Chr27	19689571	1.88e-05	4.72637	+100 kb	1.48661	0.347423
Marbling	Chr11_73917933	Chr11	73917933	1.88e-05	4.7258	Genic	0.954611	0.223109
Marbling	Chr19_5567845	Chr19	5567845	1.88e-05	4.72565	100 kb	1.70353	0.398152
Marbling	Chr18_10819994	Chr18	10819994	1.88e-05	4.72539	Genic	0.793252	0.185406
Marbling	Chr24_47567785	Chr24	47567785	1.89e-05	4.72371	+100 kb	1.86976	0.437105
Marbling	Chr20_23101411	Chr20	23101411	1.89e-05	4.72348	Genic	1.70782	0.399258
Marbling	Chr6_38073966	Chr6	38073966	1.9e-05	4.72056	Genic	0.16964	0.0396727
Marbling	Chr20_17140238	Chr20	17140238	1.91e-05	4.71991	100 kb	1.71579	0.401293
Marbling	Chr22_2617954	Chr22	2617954	1.91e-05	4.71931	100 kb	0.133217	0.0311595
Marbling	Chr22_10128857	Chr22	10128857	1.92e-05	4.71562	10 kb	0.125802	0.0294381
Marbling	Chr3_54390794	Chr3	54390794	1.95e-05	4.71096	5 kb	0.975096	0.228303
Marbling	Chr11_48414788	Chr11	48414788	1.96e-05	4.70846	Genic	-0.155814	0.0364923
Marbling	Chr12_661162	Chr12	661162	1.98e-05	4.70401	50 kb	1.70072	0.398532
Marbling	Chr20_59925184	Chr20	59925184	1.99e-05	4.70171	+100 kb	-0.910689	0.213461
Marbling	Chr16_75313037	Chr16	75313037	2e-05	4.69865	50 kb	0.261434	0.0613014
Marbling	Chr5_40627656	Chr5	40627656	2.01e-05	4.69688	50 kb	0.134657	0.0315814
Marbling	Chr26_48369001	Chr26	48369001	2.01e-05	4.69681	+100 kb	1.31863	0.309262
Marbling	Chr20_43884400	Chr20	43884400	2.01e-05	4.69675	+100 kb	-0.2557	0.0599707
Marbling	Chr1_112221749	Chr1	112221749	2.01e-05	4.69586	Genic	1.85891	0.436028
Marbling	Chr29_25981765	Chr29	25981765	2.02e-05	4.69498	50 kb	1.30826	0.3069
Marbling	Chr11_48409114	Chr11	48409114	2.02e-05	4.69443	Genic	-0.155897	0.0365736
Marbling	Chr17_62888968	Chr17	62888968	2.02e-05	4.69407	Genic	-0.144928	0.0340018
Marbling	Chr13_2030489	Chr13	2030489	2.04e-05	4.69051	+100 kb	-0.550157	0.129129
Marbling	Chr25_39855148	Chr25	39855148	2.05e-05	4.68737	+100 kb	-0.148255	0.0348104
Marbling	Chr25_39854262	Chr25	39854262	2.05e-05	4.68737	+100 kb	-0.148255	0.0348104
Marbling	Chr4_59673351	Chr4	59673351	2.06e-05	4.68652	+100 kb	0.144397	0.0339081
Marbling	Chr11_48414031	Chr11	48414031	2.06e-05	4.68536	Genic	-0.155058	0.0364166
Marbling	Chr9_11782334	Chr9	11782334	2.09e-05	4.67942	Genic	1.11859	0.262899
Marbling	Chr7_11231148	Chr7	11231148	2.1e-05	4.67881	50 kb	0.122487	0.0287898
Marbling	Chr18_50881140	Chr18	50881140	2.1e-05	4.67876	50 kb	1.71579	0.40329
Marbling	Chr16_69872996	Chr16	69872996	2.1e-05	4.67773	Genic	-0.121988	0.0286763
Marbling	Chr5_39831422	Chr5	39831422	2.13e-05	4.6724	+100 kb	0.40251	0.0946812
Marbling	Chr16_20652458	Chr16	20652458	2.13e-05	4.67221	Genic	0.545425	0.128302
Marbling	Chr18_25209317	Chr18	25209317	2.14e-05	4.66952	10 kb	0.681234	0.160301
Marbling	Chr18_25209219	Chr18	25209219	2.14e-05	4.66952	10 kb	0.681234	0.160301
Marbling	Chr18_25209141	Chr18	25209141	2.14e-05	4.66952	10 kb	0.681234	0.160301
Marbling	Chr25_33796238	Chr25	33796238	2.14e-05	4.66945	Genic	0.139662	0.0328642
Marbling	Chr1_85921412	Chr1	85921412	2.14e-05	4.66886	50 kb	1.31723	0.309982
Marbling	Chr12_18251997	Chr12	18251997	2.14e-05	4.6686	Genic	-0.138462	0.032585
Marbling	Chr13_80113637	Chr13	80113637	2.15e-05	4.66748	Genic	0.14929	0.0351381
Marbling	Chr27_43870023	Chr27	43870023	2.15e-05	4.66671	+100 kb	-0.180004	0.042371
Marbling	Chr23_28532874	Chr23	28532874	2.17e-05	4.66401	Genic	1.45652	0.342962
Marbling	Chr14_3650646	Chr14	3650646	2.17e-05	4.66381	10 kb	1.03269	0.243169
Marbling	Chr5_119980642	Chr5	119980642	2.18e-05	4.66211	Genic	-0.712475	0.167803
Marbling	Chr8_85170289	Chr8	85170289	2.19e-05	4.65954	50 kb	-0.120624	0.0284185
Marbling	Chr12_19437201	Chr12	19437201	2.2e-05	4.65828	50 kb	-0.282938	0.066669
Marbling	Chr7_93125487	Chr7	93125487	2.2e-05	4.65767	+100 kb	0.119579	0.0281785
Marbling	Chr20_41069700	Chr20	41069700	2.21e-05	4.65658	50 kb	0.980839	0.231164
Marbling	Chr26_15421512	Chr26	15421512	2.21e-05	4.65482	Genic	1.46464	0.34526
Marbling	Chr2_125592871	Chr2	125592871	2.21e-05	4.6548	10 kb	0.143665	0.0338662
Marbling	Chr11_48412682	Chr11	48412682	2.22e-05	4.65275	Genic	-0.15483	0.0365072
Marbling	Chr11_48412671	Chr11	48412671	2.24e-05	4.65021	Genic	-0.154871	0.0365283
Marbling	Chr1_108853305	Chr1	108853305	2.24e-05	4.64968	+100 kb	1.31544	0.310282
Marbling	Chr11_48414879	Chr11	48414879	2.24e-05	4.64919	Genic	-0.154782	0.0365119
Marbling	Chr6_72307296	Chr6	72307296	2.27e-05	4.64493	50 kb	0.543142	0.128189
Marbling	Chr7_15150873	Chr7	15150873	2.27e-05	4.64353	5 kb	0.765624	0.180729
Marbling	Chr8_10916974	Chr8	10916974	2.29e-05	4.63984	Genic	1.67917	0.396554
Marbling	Chr17_38414420	Chr17	38414420	2.29e-05	4.63963	100 kb	0.162732	0.0384319
Marbling	Chr7_27250111	Chr7	27250111	2.3e-05	4.63914	10 kb	0.331575	0.0783119
Marbling	Chr5_101044409	Chr5	101044409	2.3e-05	4.63882	100 kb	0.774911	0.183027
Marbling	Chr4_58895366	Chr4	58895366	2.3e-05	4.63794	+100 kb	0.976242	0.230604
Marbling	Chr23_1852814	Chr23	1852814	2.31e-05	4.6367	+100 kb	1.46172	0.345334
Marbling	Chr25_39855126	Chr25	39855126	2.32e-05	4.63484	+100 kb	-0.147219	0.0347888
Marbling	Chr25_39855082	Chr25	39855082	2.32e-05	4.63484	+100 kb	-0.147219	0.0347888
Marbling	Chr25_39855008	Chr25	39855008	2.32e-05	4.63484	+100 kb	-0.147219	0.0347888
Marbling	Chr25_39855001	Chr25	39855001	2.32e-05	4.63484	+100 kb	-0.147219	0.0347888
Marbling	Chr25_39854161	Chr25	39854161	2.32e-05	4.63484	+100 kb	-0.147219	0.0347888
Marbling	Chr25_39853594	Chr25	39853594	2.32e-05	4.63484	+100 kb	-0.147219	0.0347888
Marbling	Chr25_39851352	Chr25	39851352	2.32e-05	4.63484	+100 kb	-0.147219	0.0347888
Marbling	Chr25_39850568	Chr25	39850568	2.32e-05	4.63484	+100 kb	-0.147219	0.0347888
Marbling	Chr16_4654809	Chr16	4654809	2.33e-05	4.63253	50 kb	0.163554	0.0386598
Marbling	Chr4_106765643	Chr4	106765643	2.33e-05	4.63193	100 kb	1.16103	0.274455
Marbling	Chr6_38070470	Chr6	38070470	2.33e-05	4.6319	Genic	0.167771	0.0396595
Marbling	Chr6_38070461	Chr6	38070461	2.33e-05	4.6319	Genic	0.167771	0.0396595
Marbling	Chr6_38069513	Chr6	38069513	2.33e-05	4.6319	Genic	0.167771	0.0396595
Marbling	Chr9_103760135	Chr9	103760135	2.34e-05	4.63099	100 kb	1.29969	0.307268
Marbling	Chr6_95176978	Chr6	95176978	2.34e-05	4.63028	50 kb	0.122515	0.0289672
Marbling	Chr11_48399883	Chr11	48399883	2.34e-05	4.6301	Genic	-0.154923	0.0366306
Marbling	Chr5_5705213	Chr5	5705213	2.35e-05	4.6291	100 kb	0.281974	0.0666789
Marbling	Chr1_149052069	Chr1	149052069	2.36e-05	4.6275	+100 kb	1.3156	0.311163
Marbling	Chr7_98537373	Chr7	98537373	2.36e-05	4.62621	Genic	1.8739	0.443282
Marbling	Chr11_48414100	Chr11	48414100	2.38e-05	4.62263	Genic	-0.154858	0.0366486
Marbling	Chr29_42383186	Chr29	42383186	2.39e-05	4.62243	50 kb	-0.249015	0.0589333
Marbling	Chr1_93884068	Chr1	93884068	2.39e-05	4.62164	+100 kb	1.10998	0.26272
Marbling	Chr7_14881264	Chr7	14881264	2.39e-05	4.62162	10 kb	0.200731	0.0475109
Marbling	Chr11_48413821	Chr11	48413821	2.41e-05	4.6183	Genic	-0.154402	0.0365601
Marbling	Chr17_62899256	Chr17	62899256	2.41e-05	4.61796	Genic	-0.146097	0.0345952
Marbling	Chr24_10891719	Chr24	10891719	2.41e-05	4.6174	+100 kb	0.12301	0.0291302
Marbling	Chr1_107307132	Chr1	107307132	2.42e-05	4.61649	Genic	0.782339	0.185288
Marbling	Chr11_51277892	Chr11	51277892	2.42e-05	4.61538	5 kb	0.135045	0.0319882
Marbling	Chr6_80420406	Chr6	80420406	2.44e-05	4.61308	+100 kb	0.975576	0.23115
Marbling	Chr11_73927748	Chr11	73927748	2.44e-05	4.61233	Genic	0.146911	0.034812
Marbling	Chr1_33746725	Chr1	33746725	2.44e-05	4.61198	100 kb	1.29353	0.306527
Marbling	Chr20_49994385	Chr20	49994385	2.44e-05	4.61174	+100 kb	0.847528	0.200844
Marbling	Chr7_15016628	Chr7	15016628	2.45e-05	4.60999	50 kb	0.263914	0.0625549
Marbling	Chr12_18630270	Chr12	18630270	2.45e-05	4.60997	100 kb	-0.136334	0.0323149
Marbling	Chr4_103037963	Chr4	103037963	2.46e-05	4.60853	Genic	0.231718	0.0549335
Marbling	Chr5_22276964	Chr5	22276964	2.46e-05	4.60835	100 kb	-0.152768	0.0362175
Marbling	Chr11_48412943	Chr11	48412943	2.47e-05	4.60688	Genic	-0.154235	0.036572
Marbling	Chr14_43039622	Chr14	43039622	2.49e-05	4.60441	100 kb	1.82752	0.43347
Marbling	Chr12_18663413	Chr12	18663413	2.49e-05	4.60371	+100 kb	-0.433842	0.102912
Marbling	Chr12_18663367	Chr12	18663367	2.49e-05	4.60371	+100 kb	-0.433842	0.102912
Marbling	Chr12_18663295	Chr12	18663295	2.49e-05	4.60371	+100 kb	-0.433842	0.102912
Marbling	Chr12_18663231	Chr12	18663231	2.49e-05	4.60371	+100 kb	-0.433842	0.102912
Marbling	Chr12_18663144	Chr12	18663144	2.49e-05	4.60371	+100 kb	-0.433842	0.102912
Marbling	Chr12_18663061	Chr12	18663061	2.49e-05	4.60371	+100 kb	-0.433842	0.102912
Marbling	Chr12_18662918	Chr12	18662918	2.49e-05	4.60371	+100 kb	-0.433842	0.102912
Marbling	Chr12_18662106	Chr12	18662106	2.49e-05	4.60371	+100 kb	-0.433842	0.102912
Marbling	Chr12_18661947	Chr12	18661947	2.49e-05	4.60371	+100 kb	-0.433842	0.102912
Marbling	Chr12_18661704	Chr12	18661704	2.49e-05	4.60371	+100 kb	-0.433842	0.102912
Marbling	Chr12_18661161	Chr12	18661161	2.49e-05	4.60371	+100 kb	-0.433842	0.102912
Marbling	Chr12_18660843	Chr12	18660843	2.49e-05	4.60371	+100 kb	-0.433842	0.102912
Marbling	Chr12_18660240	Chr12	18660240	2.49e-05	4.60371	+100 kb	-0.433842	0.102912
Marbling	Chr12_18660068	Chr12	18660068	2.49e-05	4.60371	+100 kb	-0.433842	0.102912
Marbling	Chr12_18659933	Chr12	18659933	2.49e-05	4.60371	+100 kb	-0.433842	0.102912
Marbling	Chr12_18659885	Chr12	18659885	2.49e-05	4.60371	+100 kb	-0.433842	0.102912
Marbling	Chr12_18659087	Chr12	18659087	2.49e-05	4.60371	+100 kb	-0.433842	0.102912
Marbling	Chr9_5371209	Chr9	5371209	2.51e-05	4.60066	+100 kb	0.823687	0.195461
Marbling	Chr16_71107348	Chr16	71107348	2.51e-05	4.6	Genic	1.89132	0.448847
Marbling	Chr16_71106576	Chr16	71106576	2.51e-05	4.6	Genic	1.89132	0.448847
Marbling	Chr16_71105580	Chr16	71105580	2.51e-05	4.6	Genic	1.89132	0.448847
Marbling	Chr12_63506444	Chr12	63506444	2.53e-05	4.59739	+100 kb	1.6742	0.39745
Marbling	Chr2_107120340	Chr2	107120340	2.53e-05	4.59724	Genic	0.137424	0.0326246
Marbling	Chr25_39848332	Chr25	39848332	2.54e-05	4.59569	+100 kb	-0.146115	0.0346943
Marbling	Chr25_39847184	Chr25	39847184	2.54e-05	4.59569	+100 kb	-0.146115	0.0346943
Marbling	Chr25_39845882	Chr25	39845882	2.54e-05	4.59569	+100 kb	-0.146115	0.0346943
Marbling	Chr25_39845853	Chr25	39845853	2.54e-05	4.59569	+100 kb	-0.146115	0.0346943
Marbling	Chr11_48412779	Chr11	48412779	2.54e-05	4.59538	Genic	-0.153559	0.0364632
Marbling	Chr9_65870744	Chr9	65870744	2.54e-05	4.59492	100 kb	-0.654038	0.155313
Marbling	Chr21_38864100	Chr21	38864100	2.54e-05	4.59448	+100 kb	0.259388	0.0615998
Marbling	Chr2_107119956	Chr2	107119956	2.55e-05	4.59346	Genic	0.130184	0.0309202
Marbling	Chr1_39633638	Chr1	39633638	2.56e-05	4.59176	+100 kb	1.53217	0.363984
Marbling	Chr8_39290907	Chr8	39290907	2.58e-05	4.58851	Genic	1.37405	0.326552
Marbling	Chr17_6866649	Chr17	6866649	2.58e-05	4.58824	10 kb	1.2934	0.307395
Marbling	Chr28_13702540	Chr28	13702540	2.59e-05	4.58658	5 kb	-0.139074	0.0330598
Marbling	Chr2_43657160	Chr2	43657160	2.59e-05	4.58616	Genic	-0.125761	0.0298965
Marbling	Chr7_24043554	Chr7	24043554	2.6e-05	4.58528	Genic	1.24305	0.295536
Marbling	Chr1_93886925	Chr1	93886925	2.61e-05	4.58261	+100 kb	1.45484	0.346006
Marbling	Chr9_2871014	Chr9	2871014	2.62e-05	4.58119	+100 kb	0.135785	0.0322995
Marbling	Chr11_48414875	Chr11	48414875	2.63e-05	4.57937	Genic	-0.153654	0.0365582
Marbling	Chr11_1353549	Chr11	1353549	2.64e-05	4.57897	Genic	-0.157996	0.0375931
Marbling	Chr28_1963789	Chr28	1963789	2.64e-05	4.57771	100 kb	1.8403	0.437945
Marbling	Chr8_46952110	Chr8	46952110	2.65e-05	4.5762	50 kb	0.130574	0.0310792
Marbling	Chr22_6891136	Chr22	6891136	2.65e-05	4.57602	5 kb	-0.367128	0.0873856
Marbling	Chr6_38071906	Chr6	38071906	2.66e-05	4.57554	Genic	0.167063	0.0397675
Marbling	Chr6_42826325	Chr6	42826325	2.66e-05	4.57523	Genic	0.488953	0.116394
Marbling	Chr1_45037843	Chr1	45037843	2.66e-05	4.5751	Genic	1.11069	0.264401
Marbling	Chr8_75103930	Chr8	75103930	2.66e-05	4.5746	Genic	1.67978	0.3999
Marbling	Chr11_70737839	Chr11	70737839	2.68e-05	4.57109	5 kb	-0.172876	0.0411739
Marbling	Chr2_123454204	Chr2	123454204	2.69e-05	4.57096	100 kb	0.134538	0.0320434
Marbling	Chr13_32791154	Chr13	32791154	2.69e-05	4.57054	50 kb	0.69615	0.165814
Marbling	Chr11_48417048	Chr11	48417048	2.69e-05	4.56977	Genic	-0.15358	0.0365843
Marbling	Chr11_48415196	Chr11	48415196	2.69e-05	4.56977	Genic	-0.15358	0.0365843
Marbling	Chr11_48414286	Chr11	48414286	2.7e-05	4.56935	Genic	-0.153404	0.0365441
Marbling	Chr18_50837028	Chr18	50837028	2.7e-05	4.56895	Genic	1.36691	0.325644
Marbling	Chr19_5124354	Chr19	5124354	2.7e-05	4.5684	100 kb	1.06068	0.252707
Marbling	Chr18_57745435	Chr18	57745435	2.71e-05	4.56706	5 kb	0.64699	0.154171
Marbling	Chr5_56530711	Chr5	56530711	2.71e-05	4.56677	Genic	1.83554	0.437407
Marbling	Chr24_15807664	Chr24	15807664	2.71e-05	4.56631	+100 kb	0.702011	0.167297
Marbling	Chr15_41803094	Chr15	41803094	2.72e-05	4.56482	Genic	-0.220305	0.052511
Marbling	Chr9_69159522	Chr9	69159522	2.73e-05	4.56448	Genic	-0.164097	0.0391152
Marbling	Chr11_48412384	Chr11	48412384	2.73e-05	4.56355	Genic	-0.15358	0.0366125
Marbling	Chr4_113654335	Chr4	113654335	2.74e-05	4.56284	50 kb	0.216672	0.0516577
Marbling	Chr12_20473172	Chr12	20473172	2.74e-05	4.56262	Genic	-0.190499	0.0454191
Marbling	Chr11_102787728	Chr11	102787728	2.74e-05	4.56247	Genic	1.36239	0.324829
Marbling	Chr10_25164269	Chr10	25164269	2.74e-05	4.56224	5 kb	0.353292	0.0842363
Marbling	Chr27_25226982	Chr27	25226982	2.74e-05	4.56203	+100 kb	1.6685	0.397836
Marbling	Chr24_15809324	Chr24	15809324	2.75e-05	4.56021	+100 kb	1.01701	0.24255
Marbling	Chr28_1679519	Chr28	1679519	2.76e-05	4.55932	5 kb	-0.132325	0.031562
Marbling	Chr8_105149741	Chr8	105149741	2.76e-05	4.55909	Genic	1.29843	0.30971
Marbling	Chr6_43901901	Chr6	43901901	2.76e-05	4.55898	50 kb	1.29606	0.309148
Marbling	Chr8_18192760	Chr8	18192760	2.76e-05	4.5589	+100 kb	0.134566	0.0320982
Marbling	Chr14_67582777	Chr14	67582777	2.77e-05	4.55782	50 kb	1.19184	0.284329
Marbling	Chr9_8482932	Chr9	8482932	2.78e-05	4.55596	50 kb	-0.145401	0.0346953
Marbling	Chr6_62553062	Chr6	62553062	2.78e-05	4.5559	Genic	0.865999	0.206645
Marbling	Chr27_23439039	Chr27	23439039	2.8e-05	4.55246	50 kb	-0.144406	0.0344731
Marbling	Chr4_99194308	Chr4	99194308	2.82e-05	4.55046	50 kb	-0.144836	0.0345843
Marbling	Chr20_18770932	Chr20	18770932	2.82e-05	4.54969	+100 kb	-0.149663	0.0357404
Marbling	Chr13_25568479	Chr13	25568479	2.82e-05	4.54927	Genic	0.113872	0.0271947
Marbling	Chr8_14442156	Chr8	14442156	2.83e-05	4.54858	+100 kb	0.210537	0.0502845
Marbling	Chr28_18900515	Chr28	18900515	2.83e-05	4.54852	+100 kb	1.44457	0.345022
Marbling	Chr2_96943931	Chr2	96943931	2.84e-05	4.54689	Genic	-0.116833	0.0279103
Marbling	Chr13_78295520	Chr13	78295520	2.84e-05	4.54688	Genic	0.639926	0.152872
Marbling	Chr1_99721540	Chr1	99721540	2.84e-05	4.54665	50 kb	0.366075	0.0874541
Marbling	Chr1_99721110	Chr1	99721110	2.84e-05	4.54665	50 kb	0.366075	0.0874541
Marbling	Chr1_99718995	Chr1	99718995	2.84e-05	4.54665	50 kb	0.366075	0.0874541
Marbling	Chr1_99718404	Chr1	99718404	2.84e-05	4.54665	50 kb	0.366075	0.0874541
Marbling	Chr1_99722394	Chr1	99722394	2.84e-05	4.54665	100 kb	0.366075	0.0874541
Marbling	Chr1_99722360	Chr1	99722360	2.84e-05	4.54665	100 kb	0.366075	0.0874541
Marbling	Chr17_63769964	Chr17	63769964	2.86e-05	4.54364	50 kb	0.26341	0.0629514
Marbling	Chr21_71446979	Chr21	71446979	2.86e-05	4.5432	10 kb	0.778822	0.186138
Marbling	Chr6_38034174	Chr6	38034174	2.86e-05	4.54314	5 kb	0.166894	0.0398879
Marbling	Chr6_15908926	Chr6	15908926	2.87e-05	4.54267	100 kb	-0.292315	0.0698677
Marbling	Chr17_24635097	Chr17	24635097	2.88e-05	4.54128	+100 kb	-0.125425	0.0299837
Marbling	Chr8_88469600	Chr8	88469600	2.88e-05	4.54045	Genic	1.09442	0.261655
Marbling	Chr14_74079025	Chr14	74079025	2.89e-05	4.53969	+100 kb	0.65674	0.15703
Marbling	Chr12_20308073	Chr12	20308073	2.91e-05	4.53636	+100 kb	-0.472994	0.113142
Marbling	Chr11_90747361	Chr11	90747361	2.91e-05	4.53553	+100 kb	0.248998	0.0595675
Marbling	Chr7_80799032	Chr7	80799032	2.91e-05	4.53544	+100 kb	0.42524	0.101731
Marbling	Chr11_30159528	Chr11	30159528	2.94e-05	4.53225	100 kb	1.28143	0.306682
Marbling	Chr11_100403066	Chr11	100403066	2.94e-05	4.53176	50 kb	0.800236	0.19153
Marbling	Chr15_46508401	Chr15	46508401	2.94e-05	4.53115	5 kb	-0.154796	0.037052
Marbling	Chr6_21125945	Chr6	21125945	2.96e-05	4.52835	50 kb	1.06524	0.255067
Marbling	Chr12_18250900	Chr12	18250900	2.96e-05	4.52832	Genic	-0.136364	0.0326516
Marbling	Chr16_64219129	Chr16	64219129	2.97e-05	4.52727	Genic	1.02289	0.244959
Marbling	Chr12_19290340	Chr12	19290340	2.97e-05	4.52661	10 kb	-0.375373	0.0899006
Marbling	Chr12_19290126	Chr12	19290126	2.97e-05	4.52661	10 kb	-0.375373	0.0899006
Marbling	Chr12_19286672	Chr12	19286672	2.97e-05	4.52661	10 kb	-0.375373	0.0899006
Marbling	Chr6_95055406	Chr6	95055406	2.98e-05	4.52556	Genic	0.115663	0.0277045
Marbling	Chr1_144796460	Chr1	144796460	2.98e-05	4.52551	Genic	-0.160646	0.0384795
Marbling	Chr11_83069000	Chr11	83069000	2.99e-05	4.52463	Genic	0.162907	0.0390254
Marbling	Chr6_104697929	Chr6	104697929	3e-05	4.52308	5 kb	-0.189697	0.045452
Marbling	Chr3_3637333	Chr3	3637333	3e-05	4.52296	5 kb	1.35119	0.323753
Marbling	Chr6_112612223	Chr6	112612223	3e-05	4.52217	+100 kb	-0.256741	0.0615229
Marbling	Chr25_31534848	Chr25	31534848	3.01e-05	4.52104	5 kb	0.822831	0.197203
Marbling	Chr4_112912089	Chr4	112912089	3.03e-05	4.51874	50 kb	0.577251	0.138387
Marbling	Chr3_81937127	Chr3	81937127	3.03e-05	4.51853	+100 kb	-0.652946	0.156537
Marbling	Chr12_30051063	Chr12	30051063	3.04e-05	4.51694	50 kb	-0.148874	0.0356981
Marbling	Chr12_30043755	Chr12	30043755	3.04e-05	4.51694	5 kb	-0.148874	0.0356981
Marbling	Chr22_2617460	Chr22	2617460	3.06e-05	4.51495	100 kb	0.129389	0.0310337
Marbling	Chr12_20466749	Chr12	20466749	3.06e-05	4.51474	Genic	-0.260144	0.0623967
Marbling	Chr22_2617769	Chr22	2617769	3.07e-05	4.51351	100 kb	0.129461	0.0310566
Marbling	Chr7_36123748	Chr7	36123748	3.07e-05	4.51289	50 kb	-0.620224	0.148798
Marbling	Chr4_83566559	Chr4	83566559	3.07e-05	4.51284	50 kb	1.14828	0.275485
Marbling	Chr20_16759400	Chr20	16759400	3.08e-05	4.51192	50 kb	0.354002	0.0849389
Marbling	Chr16_8723445	Chr16	8723445	3.08e-05	4.51178	+100 kb	1.81743	0.436081
Marbling	Chr12_20472848	Chr12	20472848	3.09e-05	4.51009	Genic	-0.202389	0.0485723
Marbling	Chr16_75720609	Chr16	75720609	3.1e-05	4.50822	100 kb	-0.129566	0.0311026
Marbling	Chr14_31940170	Chr14	31940170	3.11e-05	4.50748	100 kb	0.624806	0.15
Marbling	Chr23_1767815	Chr23	1767815	3.11e-05	4.50733	+100 kb	0.12999	0.0312078
Marbling	Chr5_117501428	Chr5	117501428	3.11e-05	4.50692	+100 kb	0.195813	0.0470129
Marbling	Chr11_48416160	Chr11	48416160	3.11e-05	4.5068	Genic	-0.152624	0.0366442
Marbling	Chr2_74149829	Chr2	74149829	3.12e-05	4.50587	+100 kb	0.610756	0.146656
Marbling	Chr6_54575272	Chr6	54575272	3.13e-05	4.50462	+100 kb	0.199363	0.0478791
Marbling	Chr2_94838164	Chr2	94838164	3.13e-05	4.50439	5 kb	0.131968	0.0316945
Marbling	Chr12_19436822	Chr12	19436822	3.13e-05	4.50399	50 kb	-0.313865	0.075384
Marbling	Chr9_38530134	Chr9	38530134	3.15e-05	4.50229	+100 kb	0.991392	0.238163
Marbling	Chr12_29536261	Chr12	29536261	3.15e-05	4.50226	+100 kb	0.574859	0.1381
Marbling	Chr29_14506674	Chr29	14506674	3.17e-05	4.49916	+100 kb	-0.622659	0.149641
Marbling	Chr19_7883284	Chr19	7883284	3.18e-05	4.49801	Genic	-0.170006	0.0408627
Marbling	Chr20_18769833	Chr20	18769833	3.2e-05	4.49453	+100 kb	-0.148163	0.0356284
Marbling	Chr6_104717666	Chr6	104717666	3.2e-05	4.49446	50 kb	-0.159914	0.0384543
Marbling	Chr8_16519839	Chr8	16519839	3.2e-05	4.49419	100 kb	0.9172	0.220566
Marbling	Chr27_15600387	Chr27	15600387	3.21e-05	4.49401	Genic	1.17634	0.28289
Marbling	Chr3_120192584	Chr3	120192584	3.21e-05	4.49394	10 kb	1.3503	0.324727
Marbling	Chr9_16763850	Chr9	16763850	3.22e-05	4.49206	+100 kb	1.66308	0.400042
Marbling	Chr9_16763259	Chr9	16763259	3.22e-05	4.49206	+100 kb	1.66308	0.400042
Marbling	Chr16_74528319	Chr16	74528319	3.22e-05	4.4917	Genic	0.115261	0.0277265
Marbling	Chr17_62900391	Chr17	62900391	3.23e-05	4.49118	Genic	-0.143637	0.0345546
Marbling	Chr17_62900292	Chr17	62900292	3.23e-05	4.49118	Genic	-0.143637	0.0345546
Marbling	Chr2_20527096	Chr2	20527096	3.23e-05	4.49055	100 kb	0.346178	0.0832863
Marbling	Chr11_73962029	Chr11	73962029	3.23e-05	4.49048	50 kb	0.325952	0.0784209
Marbling	Chr6_95056013	Chr6	95056013	3.23e-05	4.49025	5 kb	0.11016	0.0265043
Marbling	Chr11_22347231	Chr11	22347231	3.23e-05	4.49014	50 kb	0.158775	0.0382013
Marbling	Chr11_22346988	Chr11	22346988	3.23e-05	4.49014	50 kb	0.158775	0.0382013
Marbling	Chr7_11920278	Chr7	11920278	3.24e-05	4.48986	100 kb	-0.119661	0.0287915
Marbling	Chr19_1479631	Chr19	1479631	3.24e-05	4.48903	10 kb	-0.119621	0.028785
Marbling	Chr6_38035551	Chr6	38035551	3.24e-05	4.4889	5 kb	0.164689	0.0396304
Marbling	Chr3_81982603	Chr3	81982603	3.25e-05	4.4887	+100 kb	1.20142	0.289115
Marbling	Chr12_30052824	Chr12	30052824	3.25e-05	4.48861	50 kb	-0.148407	0.0357138
Marbling	Chr12_30051935	Chr12	30051935	3.25e-05	4.48861	50 kb	-0.148407	0.0357138
Marbling	Chr12_30051869	Chr12	30051869	3.25e-05	4.48861	50 kb	-0.148407	0.0357138
Marbling	Chr12_30048129	Chr12	30048129	3.25e-05	4.48861	10 kb	-0.148407	0.0357138
Marbling	Chr12_30045360	Chr12	30045360	3.25e-05	4.48861	10 kb	-0.148407	0.0357138
Marbling	Chr1_124208955	Chr1	124208955	3.25e-05	4.48843	+100 kb	0.192408	0.0463034
Marbling	Chr8_14902632	Chr8	14902632	3.25e-05	4.48763	+100 kb	0.577175	0.138913
Marbling	Chr10_78179135	Chr10	78179135	3.25e-05	4.48747	50 kb	0.142212	0.0342279
Marbling	Chr2_110817418	Chr2	110817418	3.27e-05	4.48577	+100 kb	1.28605	0.309595
Marbling	Chr29_13002010	Chr29	13002010	3.28e-05	4.48462	5 kb	0.586488	0.141208
Marbling	Chr11_74412999	Chr11	74412999	3.29e-05	4.48304	Genic	1.13149	0.272481
Marbling	Chr12_21108656	Chr12	21108656	3.29e-05	4.48274	Genic	1.80674	0.43511
Marbling	Chr16_75275077	Chr16	75275077	3.3e-05	4.4814	100 kb	0.189416	0.0456241
Marbling	Chr16_75275070	Chr16	75275070	3.3e-05	4.4814	100 kb	0.189416	0.0456241
Marbling	Chr16_75275027	Chr16	75275027	3.3e-05	4.4814	100 kb	0.189416	0.0456241
Marbling	Chr4_32074181	Chr4	32074181	3.3e-05	4.48132	Genic	0.419064	0.10094
Marbling	Chr25_32613177	Chr25	32613177	3.32e-05	4.47938	+100 kb	0.231057	0.0556684
Marbling	Chr11_48415068	Chr11	48415068	3.32e-05	4.47933	Genic	-0.151752	0.0365617
Marbling	Chr12_18780694	Chr12	18780694	3.32e-05	4.4783	100 kb	-0.455598	0.109782
Marbling	Chr28_6850787	Chr28	6850787	3.33e-05	4.47798	Genic	1.17229	0.282488
Marbling	Chr17_21561660	Chr17	21561660	3.33e-05	4.47766	50 kb	0.121155	0.0291962
Marbling	Chr25_25153720	Chr25	25153720	3.33e-05	4.47711	Genic	1.53141	0.369068
Marbling	Chr4_67218939	Chr4	67218939	3.34e-05	4.47599	Genic	1.08866	0.262404
Marbling	Chr29_45861641	Chr29	45861641	3.35e-05	4.47548	Genic	-0.185023	0.0445994
Marbling	Chr10_91134884	Chr10	91134884	3.35e-05	4.47547	+100 kb	-0.127384	0.0307057
Marbling	Chr20_50530	Chr20	50530	3.35e-05	4.47521	10 kb	1.79557	0.432834
Marbling	Chr11_70737911	Chr11	70737911	3.35e-05	4.47485	5 kb	-0.170887	0.0411954
Marbling	Chr18_60552997	Chr18	60552997	3.36e-05	4.47411	Genic	0.687104	0.165654
Marbling	Chr11_48412766	Chr11	48412766	3.38e-05	4.47063	Genic	-0.151212	0.0364719
Marbling	Chr7_15015656	Chr7	15015656	3.4e-05	4.46822	50 kb	0.263266	0.0635185
Marbling	Chr1_8192912	Chr1	8192912	3.41e-05	4.46736	+100 kb	1.65084	0.398342
Marbling	Chr13_62675731	Chr13	62675731	3.43e-05	4.4653	Genic	0.901784	0.217655
Marbling	Chr7_50399229	Chr7	50399229	3.43e-05	4.46511	+100 kb	1.79068	0.432211
Marbling	Chr17_53622125	Chr17	53622125	3.43e-05	4.46483	Genic	1.54135	0.372043
Marbling	Chr6_38042011	Chr6	38042011	3.44e-05	4.463	Genic	0.165098	0.0398599
Marbling	Chr23_33431197	Chr23	33431197	3.45e-05	4.46232	50 kb	1.16284	0.280771
Marbling	Chr5_6894572	Chr5	6894572	3.46e-05	4.46049	+100 kb	1.52262	0.367726
Marbling	Chr12_6232034	Chr12	6232034	3.47e-05	4.45969	+100 kb	0.921357	0.222539
Marbling	Chr13_367711	Chr13	367711	3.47e-05	4.45926	50 kb	-0.307965	0.0743879
Marbling	Chr6_105222298	Chr6	105222298	3.48e-05	4.45896	Genic	1.529	0.36934
Marbling	Chr9_56431493	Chr9	56431493	3.48e-05	4.45842	100 kb	0.386979	0.0934834
Marbling	Chr14_10299846	Chr14	10299846	3.49e-05	4.45727	50 kb	0.829251	0.200354
Marbling	Chr17_72183817	Chr17	72183817	3.49e-05	4.45725	Genic	0.133152	0.0321707
Marbling	Chr23_12808429	Chr23	12808429	3.5e-05	4.45592	Genic	0.210209	0.0507969
Marbling	Chr11_48414770	Chr11	48414770	3.5e-05	4.45546	Genic	-0.151004	0.0364922
Marbling	Chr19_8914516	Chr19	8914516	3.51e-05	4.45524	Genic	1.2727	0.307574
Marbling	Chr14_60337710	Chr14	60337710	3.51e-05	4.45493	+100 kb	0.281085	0.0679327
Marbling	Chr29_37662684	Chr29	37662684	3.52e-05	4.45399	5 kb	0.674595	0.163056
Marbling	Chr16_75258678	Chr16	75258678	3.52e-05	4.45356	50 kb	0.140628	0.033993
Marbling	Chr16_75258668	Chr16	75258668	3.52e-05	4.45356	50 kb	0.140628	0.033993
Marbling	Chr2_92111943	Chr2	92111943	3.52e-05	4.453	Genic	0.133468	0.0322645
Marbling	Chr13_83882433	Chr13	83882433	3.53e-05	4.45232	100 kb	-0.14032	0.033924
Marbling	Chr25_213469	Chr25	213469	3.53e-05	4.45218	5 kb	0.952001	0.230161
Marbling	Chr12_19314165	Chr12	19314165	3.55e-05	4.44966	Genic	-0.379428	0.091762
Marbling	Chr6_64112396	Chr6	64112396	3.56e-05	4.4487	+100 kb	-0.204673	0.0495049
Marbling	Chr9_28281619	Chr9	28281619	3.57e-05	4.44763	100 kb	1.27342	0.308048
Marbling	Chr7_77765480	Chr7	77765480	3.57e-05	4.44707	+100 kb	1.12318	0.271723
Marbling	Chr11_66041459	Chr11	66041459	3.57e-05	4.44695	+100 kb	-0.134182	0.0324622
Marbling	Chr1_76897305	Chr1	76897305	3.57e-05	4.44694	100 kb	-0.122343	0.029598
Marbling	Chr24_28810119	Chr24	28810119	3.58e-05	4.44664	50 kb	0.838416	0.202844
Marbling	Chr1_61448620	Chr1	61448620	3.58e-05	4.44625	+100 kb	0.526075	0.127283
Marbling	Chr4_96651688	Chr4	96651688	3.58e-05	4.44567	Genic	0.686152	0.166026
Marbling	Chr14_67162948	Chr14	67162948	3.59e-05	4.44521	Genic	1.03744	0.251041
Marbling	Chr24_36689405	Chr24	36689405	3.59e-05	4.4448	+100 kb	1.01163	0.244809
Marbling	Chr15_38922316	Chr15	38922316	3.59e-05	4.44478	Genic	0.48261	0.116789
Marbling	Chr16_67371654	Chr16	67371654	3.59e-05	4.44442	Genic	0.359816	0.0870774
Marbling	Chr26_24349765	Chr26	24349765	3.6e-05	4.44408	Genic	-0.221764	0.0536705
Marbling	Chr14_6521132	Chr14	6521132	3.61e-05	4.44211	+100 kb	1.51782	0.367429
Marbling	Chr7_15089938	Chr7	15089938	3.61e-05	4.44192	5 kb	0.260836	0.0631441
Marbling	Chr7_15088094	Chr7	15088094	3.61e-05	4.44192	5 kb	0.260836	0.0631441
Marbling	Chr17_44767534	Chr17	44767534	3.63e-05	4.44069	+100 kb	0.175335	0.0424524
Marbling	Chr6_95055673	Chr6	95055673	3.63e-05	4.43988	5 kb	0.121191	0.029346
Marbling	Chr22_49170880	Chr22	49170880	3.63e-05	4.43987	50 kb	0.29497	0.0714261
Marbling	Chr14_17258382	Chr14	17258382	3.64e-05	4.43934	Genic	1.43452	0.347387
Marbling	Chr17_25530768	Chr17	25530768	3.64e-05	4.43884	50 kb	1.29182	0.312851
Marbling	Chr29_13103177	Chr29	13103177	3.65e-05	4.43788	100 kb	0.510975	0.123762
Marbling	Chr3_117622545	Chr3	117622545	3.65e-05	4.43783	Genic	-0.115384	0.0279472
Marbling	Chr17_62898387	Chr17	62898387	3.67e-05	4.4359	Genic	-0.142797	0.0345953
Marbling	Chr6_41342016	Chr6	41342016	3.67e-05	4.43576	Genic	1.33235	0.322795
Marbling	Chr26_20299309	Chr26	20299309	3.68e-05	4.4344	Genic	-0.184057	0.0446
Marbling	Chr12_18777727	Chr12	18777727	3.69e-05	4.43333	100 kb	-0.444872	0.107815
Marbling	Chr1_104787581	Chr1	104787581	3.69e-05	4.43332	50 kb	1.80953	0.438539
Marbling	Chr1_47963447	Chr1	47963447	3.7e-05	4.43235	100 kb	0.138354	0.0335344
Marbling	Chr20_18769635	Chr20	18769635	3.7e-05	4.43223	+100 kb	-0.146452	0.0354976
Marbling	Chr4_22408765	Chr4	22408765	3.7e-05	4.43187	Genic	0.178362	0.043234
Marbling	Chr16_61241648	Chr16	61241648	3.71e-05	4.43113	Genic	0.609716	0.147806
Marbling	Chr1_142778396	Chr1	142778396	3.72e-05	4.42962	100 kb	0.653982	0.158568
Marbling	Chr25_39842888	Chr25	39842888	3.73e-05	4.42883	+100 kb	-0.138945	0.0336928
Marbling	Chr29_31610196	Chr29	31610196	3.73e-05	4.42868	+100 kb	1.53685	0.372677
Marbling	Chr26_46660240	Chr26	46660240	3.74e-05	4.42724	+100 kb	-0.197247	0.0478402
Marbling	Chr2_68366688	Chr2	68366688	3.75e-05	4.42633	+100 kb	0.133279	0.0323293
Marbling	Chr15_46794560	Chr15	46794560	3.75e-05	4.42569	100 kb	1.79394	0.435189
Marbling	Chr2_27862880	Chr2	27862880	3.76e-05	4.42447	100 kb	1.63616	0.396975
Marbling	Chr1_87111774	Chr1	87111774	3.76e-05	4.42433	100 kb	0.394953	0.0958274
Marbling	Chr4_58983659	Chr4	58983659	3.77e-05	4.42356	+100 kb	-0.488631	0.118568
Marbling	Chr14_79853557	Chr14	79853557	3.78e-05	4.42268	5 kb	0.773745	0.187774
Marbling	Chr17_49350150	Chr17	49350150	3.79e-05	4.4216	Genic	0.208942	0.0507134
Marbling	Chr2_98398852	Chr2	98398852	3.79e-05	4.42157	50 kb	-0.184743	0.0448402
Marbling	Chr17_44769325	Chr17	44769325	3.79e-05	4.4213	+100 kb	0.17508	0.0424963
Marbling	Chr15_83702595	Chr15	83702595	3.79e-05	4.42102	50 kb	0.220521	0.0535279
Marbling	Chr16_44987344	Chr16	44987344	3.8e-05	4.42074	10 kb	0.946808	0.229831
Marbling	Chr17_20906627	Chr17	20906627	3.81e-05	4.4195	+100 kb	0.141412	0.0343322
Marbling	Chr12_19621759	Chr12	19621759	3.81e-05	4.41911	50 kb	-0.347518	0.084375
Marbling	Chr26_9973098	Chr26	9973098	3.81e-05	4.41904	+100 kb	-0.172676	0.041925
Marbling	Chr7_15016596	Chr7	15016596	3.81e-05	4.41869	50 kb	0.255417	0.062017
Marbling	Chr7_15016422	Chr7	15016422	3.82e-05	4.41849	50 kb	0.265735	0.0645239
Marbling	Chr7_15016378	Chr7	15016378	3.82e-05	4.41849	50 kb	0.265735	0.0645239
Marbling	Chr7_15016364	Chr7	15016364	3.82e-05	4.41849	50 kb	0.265735	0.0645239
Marbling	Chr7_15016333	Chr7	15016333	3.82e-05	4.41849	50 kb	0.265735	0.0645239
Marbling	Chr7_15016261	Chr7	15016261	3.82e-05	4.41849	50 kb	0.265735	0.0645239
Marbling	Chr7_15016166	Chr7	15016166	3.82e-05	4.41849	50 kb	0.265735	0.0645239
Marbling	Chr18_12265238	Chr18	12265238	3.82e-05	4.41768	+100 kb	0.68461	0.16625
Marbling	Chr18_12263691	Chr18	12263691	3.82e-05	4.41768	+100 kb	0.68461	0.16625
Marbling	Chr18_12263447	Chr18	12263447	3.82e-05	4.41768	+100 kb	0.68461	0.16625
Marbling	Chr18_12263367	Chr18	12263367	3.82e-05	4.41768	+100 kb	0.68461	0.16625
Marbling	Chr18_12263355	Chr18	12263355	3.82e-05	4.41768	+100 kb	0.68461	0.16625
Marbling	Chr1_29130474	Chr1	29130474	3.82e-05	4.41744	+100 kb	1.51697	0.368389
Marbling	Chr7_102744120	Chr7	102744120	3.83e-05	4.41676	+100 kb	1.63445	0.396954
Marbling	Chr19_58222280	Chr19	58222280	3.84e-05	4.41608	+100 kb	-0.290286	0.070507
Marbling	Chr8_44617743	Chr8	44617743	3.84e-05	4.41529	Genic	1.21227	0.294475
Marbling	Chr3_73472757	Chr3	73472757	3.85e-05	4.41471	+100 kb	0.726592	0.176512
Marbling	Chr7_60135996	Chr7	60135996	3.87e-05	4.41176	50 kb	0.118008	0.0286789
Marbling	Chr11_70737896	Chr11	70737896	3.89e-05	4.41015	5 kb	-0.169819	0.0412787
Marbling	Chr16_40945722	Chr16	40945722	3.89e-05	4.40963	Genic	-0.11919	0.028974
Marbling	Chr7_67828234	Chr7	67828234	3.91e-05	4.40831	50 kb	1.40857	0.342469
Marbling	Chr24_38374257	Chr24	38374257	3.91e-05	4.40753	100 kb	1.51893	0.369337
Marbling	Chr23_48453122	Chr23	48453122	3.92e-05	4.4067	50 kb	-0.211417	0.0514129
Marbling	Chr19_18211048	Chr19	18211048	3.92e-05	4.4066	50 kb	1.79023	0.435359
Marbling	Chr25_27251546	Chr25	27251546	3.92e-05	4.40635	50 kb	0.760353	0.184913
Marbling	Chr18_54192183	Chr18	54192183	3.93e-05	4.40615	5 kb	0.760052	0.184844
Marbling	Chr17_8521870	Chr17	8521870	3.93e-05	4.40611	+100 kb	1.14828	0.279263
Marbling	Chr6_104690841	Chr6	104690841	3.93e-05	4.40538	Genic	-0.187667	0.045645
Marbling	Chr12_19291126	Chr12	19291126	3.94e-05	4.40468	10 kb	-0.371119	0.0902733
Marbling	Chr12_19326026	Chr12	19326026	3.94e-05	4.40449	Genic	-0.360389	0.0876653
Marbling	Chr11_48414957	Chr11	48414957	3.96e-05	4.40182	Genic	-0.150182	0.0365446
Marbling	Chr27_5735850	Chr27	5735850	3.99e-05	4.39953	50 kb	0.122028	0.0297026
Marbling	Chr7_27397542	Chr7	27397542	4e-05	4.39808	100 kb	0.345805	0.0841876
Marbling	Chr7_27396417	Chr7	27396417	4e-05	4.39808	100 kb	0.345805	0.0841876
Marbling	Chr7_27395487	Chr7	27395487	4e-05	4.39808	100 kb	0.345805	0.0841876
Marbling	Chr15_32188965	Chr15	32188965	4.01e-05	4.39638	50 kb	1.51595	0.369146
Marbling	Chr17_24956319	Chr17	24956319	4.02e-05	4.39595	100 kb	0.122015	0.0297131
Marbling	Chr25_19076685	Chr25	19076685	4.03e-05	4.39487	Genic	-0.152688	0.0371879
Marbling	Chr4_7454349	Chr4	7454349	4.04e-05	4.39369	Genic	1.79958	0.438364
Marbling	Chr11_3549669	Chr11	3549669	4.06e-05	4.39123	5 kb	0.421104	0.102611
Marbling	Chr3_8158042	Chr3	8158042	4.07e-05	4.39072	5 kb	1.32044	0.321774
Marbling	Chr29_29238173	Chr29	29238173	4.08e-05	4.38961	Genic	0.676848	0.164962
Marbling	Chr8_19413881	Chr8	19413881	4.08e-05	4.38912	+100 kb	1.41899	0.34586
Marbling	Chr20_12129932	Chr20	12129932	4.08e-05	4.38897	+100 kb	-1.26338	0.307938
Marbling	Chr13_47564	Chr13	47564	4.1e-05	4.3872	+100 kb	0.453153	0.110478
Marbling	Chr1_33357566	Chr1	33357566	4.11e-05	4.38619	Genic	-0.289178	0.0705102
Marbling	Chr7_69562417	Chr7	69562417	4.11e-05	4.38587	50 kb	0.450683	0.109894
Marbling	Chr11_82123988	Chr11	82123988	4.12e-05	4.38468	100 kb	1.50359	0.366692
Marbling	Chr15_31195538	Chr15	31195538	4.13e-05	4.38427	50 kb	0.122129	0.0297862
Marbling	Chr20_56471075	Chr20	56471075	4.13e-05	4.38355	Genic	1.20677	0.294347
Marbling	Chr1_147114751	Chr1	147114751	4.13e-05	4.38355	50 kb	0.408905	0.0997375
Marbling	Chr12_20468087	Chr12	20468087	4.14e-05	4.38346	Genic	-0.185249	0.0451852
Marbling	Chr7_24683220	Chr7	24683220	4.14e-05	4.38331	+100 kb	0.322406	0.0786416
Marbling	Chr19_53336997	Chr19	53336997	4.16e-05	4.38112	Genic	0.869917	0.212251
Marbling	Chr1_19612432	Chr1	19612432	4.16e-05	4.38077	+100 kb	1.26574	0.308843
Marbling	Chr25_38741950	Chr25	38741950	4.17e-05	4.37982	50 kb	-0.136361	0.0332765
Marbling	Chr28_25078269	Chr28	25078269	4.18e-05	4.37916	Genic	-0.324415	0.0791743
Marbling	Chr8_88406734	Chr8	88406734	4.19e-05	4.37787	50 kb	0.154858	0.0377999
Marbling	Chr2_92109765	Chr2	92109765	4.2e-05	4.37695	Genic	-0.122101	0.0298077
Marbling	Chr2_92105993	Chr2	92105993	4.2e-05	4.37695	Genic	-0.122101	0.0298077
Marbling	Chr12_18659455	Chr12	18659455	4.2e-05	4.37691	+100 kb	-0.422302	0.103094
Marbling	Chr11_70735970	Chr11	70735970	4.2e-05	4.37647	5 kb	-0.169448	0.0413687
Marbling	Chr2_122610380	Chr2	122610380	4.21e-05	4.37622	Genic	-0.210683	0.0514375
Marbling	Chr15_25092381	Chr15	25092381	4.21e-05	4.37619	Genic	1.2645	0.308724
Marbling	Chr2_108049764	Chr2	108049764	4.22e-05	4.3751	10 kb	0.116575	0.0284655
Marbling	Chr15_37948456	Chr15	37948456	4.24e-05	4.37259	Genic	0.164102	0.0400837
Marbling	Chr22_33763053	Chr22	33763053	4.24e-05	4.37251	+100 kb	-0.13322	0.032541
Marbling	Chr17_62929240	Chr17	62929240	4.24e-05	4.37226	Genic	-0.141884	0.0346584
Marbling	Chr17_62928490	Chr17	62928490	4.24e-05	4.37226	Genic	-0.141884	0.0346584
Marbling	Chr17_62922433	Chr17	62922433	4.24e-05	4.37226	Genic	-0.141884	0.0346584
Marbling	Chr1_81137252	Chr1	81137252	4.25e-05	4.3721	5 kb	1.50199	0.366902
Marbling	Chr24_29764325	Chr24	29764325	4.27e-05	4.36988	+100 kb	-0.11919	0.0291237
Marbling	Chr17_8970159	Chr17	8970159	4.27e-05	4.36923	100 kb	-0.145081	0.0354532
Marbling	Chr14_23110196	Chr14	23110196	4.28e-05	4.36898	50 kb	-0.15938	0.0389486
Marbling	Chr22_10011311	Chr22	10011311	4.28e-05	4.36809	+100 kb	0.811083	0.198233
Marbling	Chr10_17127296	Chr10	17127296	4.29e-05	4.36761	100 kb	1.05152	0.257013
Marbling	Chr28_2470981	Chr28	2470981	4.31e-05	4.36515	50 kb	0.659591	0.161269
Marbling	Chr4_71888952	Chr4	71888952	4.31e-05	4.3651	+100 kb	-0.133325	0.0325979
Marbling	Chr21_63773959	Chr21	63773959	4.32e-05	4.36434	100 kb	1.40486	0.343522
Marbling	Chr25_22820105	Chr25	22820105	4.34e-05	4.36231	Genic	0.21125	0.0516694
Marbling	Chr22_55911023	Chr22	55911023	4.36e-05	4.36005	50 kb	0.249572	0.0610608
Marbling	Chr6_97652132	Chr6	97652132	4.39e-05	4.35766	5 kb	-0.138856	0.0339834
Marbling	Chr4_85576171	Chr4	85576171	4.39e-05	4.35743	Genic	0.580333	0.142034
Marbling	Chr17_31394254	Chr17	31394254	4.41e-05	4.35563	+100 kb	0.491033	0.120207
Marbling	Chr3_1656643	Chr3	1656643	4.41e-05	4.35561	5 kb	-0.127539	0.0312219
Marbling	Chr17_48604011	Chr17	48604011	4.42e-05	4.35423	+100 kb	0.242435	0.0593599
Marbling	Chr21_32210386	Chr21	32210386	4.42e-05	4.35416	Genic	0.837954	0.205173
Marbling	Chr7_92210579	Chr7	92210579	4.42e-05	4.35412	100 kb	1.78171	0.436254
Marbling	Chr7_10724818	Chr7	10724818	4.45e-05	4.35209	50 kb	0.147469	0.0361175
Marbling	Chr13_17813266	Chr13	17813266	4.46e-05	4.35107	50 kb	1.62116	0.397103
Marbling	Chr11_70736032	Chr11	70736032	4.46e-05	4.3507	5 kb	-0.168377	0.0412459
Marbling	Chr14_71045421	Chr14	71045421	4.47e-05	4.35014	+100 kb	0.641406	0.157131
Marbling	Chr7_14881014	Chr7	14881014	4.48e-05	4.3485	10 kb	0.189643	0.0464686
Marbling	Chr6_95058676	Chr6	95058676	4.48e-05	4.34837	5 kb	0.139904	0.0342816
Marbling	Chr17_62947974	Chr17	62947974	4.48e-05	4.34825	Genic	-0.140135	0.0343387
Marbling	Chr1_156037896	Chr1	156037896	4.5e-05	4.3472	Genic	0.126947	0.0311114
Marbling	Chr4_51256874	Chr4	51256874	4.5e-05	4.3468	10 kb	0.154097	0.0377671
Marbling	Chr4_51256537	Chr4	51256537	4.5e-05	4.3468	10 kb	0.154097	0.0377671
Marbling	Chr4_51256225	Chr4	51256225	4.5e-05	4.3468	10 kb	0.154097	0.0377671
Marbling	Chr4_51255997	Chr4	51255997	4.5e-05	4.3468	10 kb	0.154097	0.0377671
Marbling	Chr4_51255415	Chr4	51255415	4.5e-05	4.3468	10 kb	0.154097	0.0377671
Marbling	Chr4_51255095	Chr4	51255095	4.5e-05	4.3468	10 kb	0.154097	0.0377671
Marbling	Chr21_49269602	Chr21	49269602	4.51e-05	4.34577	100 kb	1.76419	0.432439
Marbling	Chr1_154833760	Chr1	154833760	4.51e-05	4.34554	100 kb	-0.124073	0.0304136
Marbling	Chr20_5178024	Chr20	5178024	4.52e-05	4.34493	50 kb	1.0269	0.251742
Marbling	Chr20_14968089	Chr20	14968089	4.53e-05	4.34423	50 kb	1.33666	0.327707
Marbling	Chr11_48414859	Chr11	48414859	4.54e-05	4.3427	Genic	-0.148872	0.0365061
Marbling	Chr8_100908074	Chr8	100908074	4.55e-05	4.34226	+100 kb	0.736879	0.180707
Marbling	Chr16_3194369	Chr16	3194369	4.56e-05	4.34104	5 kb	1.33688	0.327899
Marbling	Chr7_80806364	Chr7	80806364	4.57e-05	4.34026	+100 kb	0.427178	0.104785
Marbling	Chr11_48414678	Chr11	48414678	4.57e-05	4.33978	Genic	-0.149193	0.0365989
Marbling	Chr1_151797987	Chr1	151797987	4.57e-05	4.33976	+100 kb	0.570161	0.139868
Marbling	Chr11_5643109	Chr11	5643109	4.58e-05	4.3396	100 kb	0.144112	0.0353534
Marbling	Chr29_4967159	Chr29	4967159	4.58e-05	4.33906	100 kb	-0.612657	0.150307
Marbling	Chr15_50743554	Chr15	50743554	4.59e-05	4.33854	5 kb	0.760229	0.186524
Marbling	Chr17_38412732	Chr17	38412732	4.59e-05	4.33812	100 kb	0.216061	0.053014
Marbling	Chr22_49053155	Chr22	49053155	4.6e-05	4.33756	Genic	0.266206	0.0653228
Marbling	Chr5_2006311	Chr5	2006311	4.6e-05	4.33744	Genic	1.00284	0.246085
Marbling	Chr4_106540473	Chr4	106540473	4.61e-05	4.33611	5 kb	-0.315128	0.0773421
Marbling	Chr17_60385331	Chr17	60385331	4.61e-05	4.33592	Genic	-1.00911	0.247673
Marbling	Chr15_68588009	Chr15	68588009	4.62e-05	4.33561	+100 kb	0.229595	0.0563534
Marbling	Chr29_24877977	Chr29	24877977	4.62e-05	4.33512	50 kb	1.19932	0.29439
Marbling	Chr11_2206584	Chr11	2206584	4.64e-05	4.33359	50 kb	-0.393436	0.0965934
Marbling	Chr12_29694349	Chr12	29694349	4.65e-05	4.33261	Genic	0.134579	0.033045
Marbling	Chr17_62949478	Chr17	62949478	4.67e-05	4.33091	Genic	-0.140129	0.0344155
Marbling	Chr2_117970862	Chr2	117970862	4.68e-05	4.32978	Genic	0.167617	0.0411728
Marbling	Chr15_18449007	Chr15	18449007	4.68e-05	4.32972	Genic	1.23293	0.302855
Marbling	Chr6_83808215	Chr6	83808215	4.7e-05	4.32799	+100 kb	1.14692	0.281791
Marbling	Chr6_100023718	Chr6	100023718	4.7e-05	4.3279	Genic	1.14993	0.282534
Marbling	Chr1_12848827	Chr1	12848827	4.7e-05	4.32756	+100 kb	0.336255	0.0826204
Marbling	Chr13_51745649	Chr13	51745649	4.7e-05	4.32752	Genic	1.15228	0.283124
Marbling	Chr24_11764583	Chr24	11764583	4.71e-05	4.3273	100 kb	0.156997	0.0385767
Marbling	Chr10_4142996	Chr10	4142996	4.71e-05	4.32716	100 kb	-0.270494	0.066466
Marbling	Chr14_39491501	Chr14	39491501	4.71e-05	4.32662	5 kb	-0.494033	0.121402
Marbling	Chr18_64554914	Chr18	64554914	4.71e-05	4.32657	50 kb	1.07333	0.263759
Marbling	Chr16_59353214	Chr16	59353214	4.74e-05	4.32394	Genic	-0.400212	0.098382
Marbling	Chr17_62930015	Chr17	62930015	4.75e-05	4.32331	Genic	-0.140611	0.0345684
Marbling	Chr17_62919862	Chr17	62919862	4.76e-05	4.32266	Genic	-0.141055	0.0346807
Marbling	Chr25_40713553	Chr25	40713553	4.77e-05	4.32172	+100 kb	-0.146934	0.0361306
Marbling	Chr11_2285404	Chr11	2285404	4.77e-05	4.32123	5 kb	0.170319	0.0418836
Marbling	Chr12_60353465	Chr12	60353465	4.79e-05	4.31926	100 kb	-0.140991	0.0346805
Marbling	Chr16_69086116	Chr16	69086116	4.8e-05	4.31865	100 kb	-0.147707	0.0363354
Marbling	Chr17_62947021	Chr17	62947021	4.8e-05	4.31851	Genic	-0.139608	0.0343438
Marbling	Chr17_62926927	Chr17	62926927	4.81e-05	4.31825	Genic	-0.141063	0.0347028
Marbling	Chr17_62926521	Chr17	62926521	4.81e-05	4.31825	Genic	-0.141063	0.0347028
Marbling	Chr17_62926365	Chr17	62926365	4.81e-05	4.31825	Genic	-0.141063	0.0347028
Marbling	Chr17_62926207	Chr17	62926207	4.81e-05	4.31825	Genic	-0.141063	0.0347028
Marbling	Chr17_62926057	Chr17	62926057	4.81e-05	4.31825	Genic	-0.141063	0.0347028
Marbling	Chr17_62925905	Chr17	62925905	4.81e-05	4.31825	Genic	-0.141063	0.0347028
Marbling	Chr17_62925895	Chr17	62925895	4.81e-05	4.31825	Genic	-0.141063	0.0347028
Marbling	Chr17_62924940	Chr17	62924940	4.81e-05	4.31825	Genic	-0.141063	0.0347028
Marbling	Chr26_11965717	Chr26	11965717	4.81e-05	4.31784	50 kb	0.927967	0.228301
Marbling	Chr2_108114933	Chr2	108114933	4.82e-05	4.31652	Genic	0.178425	0.0439043
Marbling	Chr5_13267642	Chr5	13267642	4.84e-05	4.3156	+100 kb	0.132509	0.03261
Marbling	Chr4_14436596	Chr4	14436596	4.84e-05	4.31471	Genic	-0.104304	0.0256718
Marbling	Chr3_69420775	Chr3	69420775	4.85e-05	4.31436	50 kb	0.13934	0.0342966
Marbling	Chr23_50927874	Chr23	50927874	4.85e-05	4.31424	+100 kb	-0.28658	0.0705387
Marbling	Chr17_62942858	Chr17	62942858	4.85e-05	4.31406	Genic	-0.140058	0.0344747
Marbling	Chr3_115088251	Chr3	115088251	4.86e-05	4.31309	+100 kb	1.20591	0.296869
Marbling	Chr2_103377193	Chr2	103377193	4.86e-05	4.31294	10 kb	1.50452	0.370385
Marbling	Chr25_39843590	Chr25	39843590	4.87e-05	4.31288	+100 kb	-0.138944	0.0342059
Marbling	Chr15_22321919	Chr15	22321919	4.87e-05	4.31244	Genic	0.40757	0.100343
Marbling	Chr12_18659755	Chr12	18659755	4.88e-05	4.31124	+100 kb	-0.420358	0.103508
Marbling	Chr7_112188330	Chr7	112188330	4.89e-05	4.31061	Genic	1.39716	0.344063
Marbling	Chr7_40160088	Chr7	40160088	4.89e-05	4.31048	5 kb	1.49518	0.368208
Marbling	Chr17_62949939	Chr17	62949939	4.89e-05	4.3104	Genic	-0.139948	0.0344643
Marbling	Chr20_18770243	Chr20	18770243	4.9e-05	4.30961	+100 kb	-0.144225	0.0355212
Marbling	Chr11_22310442	Chr11	22310442	4.9e-05	4.30955	100 kb	0.156195	0.0384696
Marbling	Chr1_43728828	Chr1	43728828	4.91e-05	4.30851	5 kb	0.435099	0.107176
Marbling	Chr5_62341434	Chr5	62341434	4.92e-05	4.30835	100 kb	0.51532	0.12694
Marbling	Chr11_27765379	Chr11	27765379	4.92e-05	4.30791	Genic	0.512527	0.126259
Marbling	Chr6_79733908	Chr6	79733908	4.92e-05	4.30767	+100 kb	-0.133562	0.0329035
Marbling	Chr11_48414527	Chr11	48414527	4.93e-05	4.30755	Genic	-0.148218	0.0365147
Marbling	Chr15_11044	Chr15	11044	4.95e-05	4.30575	+100 kb	1.32722	0.327049
Marbling	Chr20_32390310	Chr20	32390310	4.95e-05	4.30556	+100 kb	0.248153	0.0611505
Marbling	Chr4_75634394	Chr4	75634394	4.95e-05	4.3054	100 kb	-0.142793	0.0351883
Marbling	Chr26_29087894	Chr26	29087894	4.97e-05	4.30369	+100 kb	0.434806	0.107173
Marbling	Chr11_70737369	Chr11	70737369	4.98e-05	4.30268	5 kb	-0.167493	0.0412898
Marbling	Chr4_6094	Chr4	6094	5e-05	4.30089	+100 kb	0.631232	0.155646
Marbling	Chr6_97769163	Chr6	97769163	5.01e-05	4.30057	50 kb	0.336773	0.0830436
Marbling	Chr6_30061981	Chr6	30061981	5.01e-05	4.30018	5 kb	0.463167	0.114216
Marbling	Chr12_2230216	Chr12	2230216	5.02e-05	4.29935	Genic	0.118697	0.0292738
Marbling	Chr21_11704676	Chr21	11704676	5.02e-05	4.2993	+100 kb	0.121373	0.0299338
Marbling	Chr15_13233259	Chr15	13233259	5.02e-05	4.29901	+100 kb	0.838385	0.206777
Marbling	Chr6_95124157	Chr6	95124157	5.02e-05	4.29894	Genic	0.140517	0.0346571
Marbling	Chr6_95123693	Chr6	95123693	5.02e-05	4.29894	Genic	0.140517	0.0346571
Marbling	Chr6_95124311	Chr6	95124311	5.03e-05	4.29884	Genic	0.140413	0.0346318
Marbling	Chr11_48413846	Chr11	48413846	5.03e-05	4.29854	Genic	-0.148027	0.0365113
Marbling	Chr11_58075075	Chr11	58075075	5.03e-05	4.29834	+100 kb	0.670767	0.165451
Marbling	Chr9_23936680	Chr9	23936680	5.03e-05	4.29817	100 kb	-0.235662	0.0581295
Marbling	Chr1_15352237	Chr1	15352237	5.04e-05	4.29766	100 kb	0.889517	0.219427
Marbling	Chr8_14142754	Chr8	14142754	5.04e-05	4.29732	+100 kb	1.25744	0.310201
Marbling	Chr22_21002317	Chr22	21002317	5.04e-05	4.29723	+100 kb	0.111865	0.0275966
Marbling	Chr25_39249442	Chr25	39249442	5.04e-05	4.2972	Genic	0.492018	0.121379
Marbling	Chr1_14802695	Chr1	14802695	5.05e-05	4.2964	Genic	0.130768	0.0322633
Marbling	Chr17_62946013	Chr17	62946013	5.06e-05	4.29583	Genic	-0.139793	0.0344928
Marbling	Chr23_13397894	Chr23	13397894	5.06e-05	4.2957	Genic	0.508056	0.12536
Marbling	Chr11_70735326	Chr11	70735326	5.07e-05	4.29523	5 kb	-0.16631	0.0410389
Marbling	Chr9_7231652	Chr9	7231652	5.08e-05	4.29372	+100 kb	-0.284119	0.0701236
Marbling	Chr7_2564407	Chr7	2564407	5.09e-05	4.29314	5 kb	0.316739	0.0781804
Marbling	Chr9_103082281	Chr9	103082281	5.09e-05	4.2929	10 kb	0.529387	0.130673
Marbling	Chr24_43987744	Chr24	43987744	5.1e-05	4.29231	5 kb	1.50653	0.371898
Marbling	Chr18_54408523	Chr18	54408523	5.12e-05	4.29115	50 kb	1.01749	0.251213
Marbling	Chr3_113639495	Chr3	113639495	5.12e-05	4.29084	Genic	0.754832	0.186372
Marbling	Chr17_12983823	Chr17	12983823	5.12e-05	4.29066	50 kb	1.30651	0.322592
Marbling	Chr1_73515452	Chr1	73515452	5.13e-05	4.29017	5 kb	1.1919	0.294312
Marbling	Chr8_78512728	Chr8	78512728	5.13e-05	4.29016	Genic	0.117563	0.0290295
Marbling	Chr6_47656122	Chr6	47656122	5.13e-05	4.28983	Genic	-0.931221	0.229954
Marbling	Chr11_88088137	Chr11	88088137	5.14e-05	4.28944	Genic	0.314589	0.0776881
Marbling	Chr26_32056497	Chr26	32056497	5.14e-05	4.28917	50 kb	0.123336	0.0304591
Marbling	Chr7_25281263	Chr7	25281263	5.14e-05	4.28914	Genic	0.112878	0.0278766
Marbling	Chr12_56684176	Chr12	56684176	5.15e-05	4.28847	+100 kb	-0.117728	0.0290769
Marbling	Chr24_15819145	Chr24	15819145	5.15e-05	4.28814	+100 kb	0.828058	0.204525
Marbling	Chr17_62934896	Chr17	62934896	5.15e-05	4.28796	Genic	-0.140385	0.034675
Marbling	Chr3_8739053	Chr3	8739053	5.16e-05	4.28749	Genic	-0.123077	0.0304018
Marbling	Chr9_4798511	Chr9	4798511	5.17e-05	4.28668	+100 kb	0.578754	0.142976
Marbling	Chr10_15243621	Chr10	15243621	5.17e-05	4.28648	5 kb	0.134724	0.0332833
Marbling	Chr15_68587941	Chr15	68587941	5.18e-05	4.28548	+100 kb	0.232042	0.0573334
Marbling	Chr27_12955752	Chr27	12955752	5.19e-05	4.285	50 kb	-0.333199	0.0823325
Marbling	Chr15_48458978	Chr15	48458978	5.19e-05	4.28488	50 kb	-0.132102	0.0326425
Marbling	Chr8_29501092	Chr8	29501092	5.21e-05	4.28351	Genic	1.32738	0.328056
Marbling	Chr17_62946630	Chr17	62946630	5.21e-05	4.28349	Genic	-0.139496	0.0344761
Marbling	Chr17_62944178	Chr17	62944178	5.21e-05	4.28349	Genic	-0.139496	0.0344761
Marbling	Chr17_62943999	Chr17	62943999	5.21e-05	4.28349	Genic	-0.139496	0.0344761
Marbling	Chr17_62943912	Chr17	62943912	5.21e-05	4.28349	Genic	-0.139496	0.0344761
Marbling	Chr11_3549416	Chr11	3549416	5.21e-05	4.28307	5 kb	0.419025	0.103566
Marbling	Chr13_28343196	Chr13	28343196	5.22e-05	4.28261	50 kb	-0.124252	0.0307122
Marbling	Chr6_38039437	Chr6	38039437	5.23e-05	4.28145	5 kb	0.169077	0.0417982
Marbling	Chr6_38039343	Chr6	38039343	5.23e-05	4.28145	5 kb	0.169077	0.0417982
Marbling	Chr23_26487857	Chr23	26487857	5.24e-05	4.28092	+100 kb	0.472469	0.116809
Marbling	Chr19_19808805	Chr19	19808805	5.24e-05	4.28086	Genic	0.215308	0.0532314
Marbling	Chr15_13453976	Chr15	13453976	5.24e-05	4.28037	+100 kb	0.505977	0.125103
Marbling	Chr18_2656338	Chr18	2656338	5.27e-05	4.27835	10 kb	-0.510794	0.126328
Marbling	Chr6_280566	Chr6	280566	5.27e-05	4.27812	50 kb	0.205172	0.0507441
Marbling	Chr11_10349967	Chr11	10349967	5.28e-05	4.27744	Genic	0.365813	0.0904826
Marbling	Chr28_34578676	Chr28	34578676	5.28e-05	4.27741	+100 kb	0.994895	0.246085
Marbling	Chr10_9886721	Chr10	9886721	5.28e-05	4.27735	Genic	0.109214	0.0270141
Marbling	Chr4_33953419	Chr4	33953419	5.28e-05	4.27732	Genic	0.691614	0.171071
Marbling	Chr12_4791208	Chr12	4791208	5.28e-05	4.27729	+100 kb	0.155688	0.0385096
Marbling	Chr14_32564046	Chr14	32564046	5.29e-05	4.2766	50 kb	-1.16847	0.28905
Marbling	Chr2_107120751	Chr2	107120751	5.29e-05	4.27619	Genic	0.127272	0.0314855
Marbling	Chr5_40428556	Chr5	40428556	5.3e-05	4.27588	+100 kb	-0.131152	0.0324468
Marbling	Chr12_29630943	Chr12	29630943	5.32e-05	4.27433	50 kb	-0.10834	0.0268086
Marbling	Chr12_29629946	Chr12	29629946	5.32e-05	4.27433	50 kb	-0.10834	0.0268086
Marbling	Chr25_14694812	Chr25	14694812	5.33e-05	4.27353	Genic	0.639381	0.158231
Marbling	Chr19_3092255	Chr19	3092255	5.34e-05	4.27261	+100 kb	-0.509529	0.126111
Marbling	Chr12_19344359	Chr12	19344359	5.35e-05	4.27166	Genic	-0.363786	0.0900506
Marbling	Chr5_9604813	Chr5	9604813	5.36e-05	4.27111	100 kb	1.01801	0.252014
Marbling	Chr23_35103696	Chr23	35103696	5.36e-05	4.27102	5 kb	-0.121938	0.0301867
Marbling	Chr10_98934811	Chr10	98934811	5.37e-05	4.27027	+100 kb	0.199445	0.0493792
Marbling	Chr11_70735623	Chr11	70735623	5.39e-05	4.26879	5 kb	-0.166462	0.0412214
Marbling	Chr2_107096775	Chr2	107096775	5.39e-05	4.26859	5 kb	0.200412	0.0496298
Marbling	Chr16_6582624	Chr16	6582624	5.39e-05	4.26822	Genic	0.865778	0.214411
Marbling	Chr15_48089394	Chr15	48089394	5.4e-05	4.26792	50 kb	0.117226	0.0290322
Marbling	Chr4_49232077	Chr4	49232077	5.41e-05	4.26716	Genic	-0.107333	0.0265849
Marbling	Chr16_44012653	Chr16	44012653	5.42e-05	4.26611	Genic	0.908087	0.224952
Marbling	Chr17_62883633	Chr17	62883633	5.42e-05	4.26587	5 kb	-0.139213	0.0344871
Marbling	Chr17_62883569	Chr17	62883569	5.42e-05	4.26587	5 kb	-0.139213	0.0344871
Marbling	Chr17_62883543	Chr17	62883543	5.42e-05	4.26587	5 kb	-0.139213	0.0344871
Marbling	Chr4_61186865	Chr4	61186865	5.42e-05	4.26567	Genic	1.61281	0.399549
Marbling	Chr14_48527427	Chr14	48527427	5.43e-05	4.26496	Genic	1.30705	0.323835
Marbling	Chr1_126780200	Chr1	126780200	5.46e-05	4.26267	100 kb	0.928841	0.2302
Marbling	Chr10_46524693	Chr10	46524693	5.47e-05	4.26213	Genic	0.506176	0.125457
Marbling	Chr21_57813787	Chr21	57813787	5.48e-05	4.26155	50 kb	0.726398	0.180054
Marbling	Chr27_26911203	Chr27	26911203	5.48e-05	4.26151	+100 kb	1.04522	0.259084
Marbling	Chr14_80329142	Chr14	80329142	5.48e-05	4.26137	50 kb	-0.203053	0.0503324
Marbling	Chr12_18252354	Chr12	18252354	5.49e-05	4.2607	Genic	-0.132073	0.032741
Marbling	Chr20_67468808	Chr20	67468808	5.49e-05	4.26052	+100 kb	1.24407	0.308413
Marbling	Chr6_28855051	Chr6	28855051	5.49e-05	4.26045	50 kb	0.129327	0.0320614
Marbling	Chr15_34935763	Chr15	34935763	5.49e-05	4.26043	Genic	-0.198588	0.049232
Marbling	Chr12_19279485	Chr12	19279485	5.5e-05	4.25932	5 kb	-0.367229	0.0910531
Marbling	Chr2_107120493	Chr2	107120493	5.51e-05	4.25903	Genic	0.124156	0.0307854
Marbling	Chr4_40836438	Chr4	40836438	5.52e-05	4.2578	10 kb	0.109242	0.0270916
Marbling	Chr1_8437876	Chr1	8437876	5.53e-05	4.25755	+100 kb	-0.14361	0.0356162
Marbling	Chr10_76663212	Chr10	76663212	5.53e-05	4.25754	Genic	1.18352	0.293519
Marbling	Chr15_82460156	Chr15	82460156	5.53e-05	4.25699	100 kb	0.119913	0.0297414
Marbling	Chr11_35354227	Chr11	35354227	5.53e-05	4.25696	+100 kb	-0.216684	0.053743
Marbling	Chr6_10303523	Chr6	10303523	5.54e-05	4.25646	100 kb	0.484746	0.120237
Marbling	Chr5_45135154	Chr5	45135154	5.54e-05	4.25611	Genic	-0.115336	0.0286094
Marbling	Chr12_19275915	Chr12	19275915	5.55e-05	4.25586	Genic	-0.363227	0.0901029
Marbling	Chr12_19279158	Chr12	19279158	5.55e-05	4.25586	5 kb	-0.363227	0.0901029
Marbling	Chr12_19279144	Chr12	19279144	5.55e-05	4.25586	5 kb	-0.363227	0.0901029
Marbling	Chr12_19278746	Chr12	19278746	5.55e-05	4.25586	5 kb	-0.363227	0.0901029
Marbling	Chr12_19278739	Chr12	19278739	5.55e-05	4.25586	5 kb	-0.363227	0.0901029
Marbling	Chr12_19278717	Chr12	19278717	5.55e-05	4.25586	5 kb	-0.363227	0.0901029
Marbling	Chr12_19278678	Chr12	19278678	5.55e-05	4.25586	5 kb	-0.363227	0.0901029
Marbling	Chr12_19278189	Chr12	19278189	5.55e-05	4.25586	5 kb	-0.363227	0.0901029
Marbling	Chr12_19277838	Chr12	19277838	5.55e-05	4.25586	5 kb	-0.363227	0.0901029
Marbling	Chr12_19273942	Chr12	19273942	5.55e-05	4.25586	5 kb	-0.363227	0.0901029
Marbling	Chr12_19272442	Chr12	19272442	5.55e-05	4.25586	5 kb	-0.363227	0.0901029
Marbling	Chr12_19271090	Chr12	19271090	5.55e-05	4.25586	5 kb	-0.363227	0.0901029
Marbling	Chr23_45349147	Chr23	45349147	5.55e-05	4.25565	5 kb	-0.162244	0.0402478
Marbling	Chr4_5388614	Chr4	5388614	5.56e-05	4.25489	50 kb	-0.10952	0.0271712
Marbling	Chr11_30158963	Chr11	30158963	5.56e-05	4.25476	100 kb	1.30618	0.324062
Marbling	Chr17_62948680	Chr17	62948680	5.56e-05	4.25458	Genic	-0.138884	0.0344578
Marbling	Chr17_62948329	Chr17	62948329	5.56e-05	4.25458	Genic	-0.138884	0.0344578
Marbling	Chr17_62945778	Chr17	62945778	5.56e-05	4.25458	Genic	-0.138884	0.0344578
Marbling	Chr17_62944966	Chr17	62944966	5.56e-05	4.25458	Genic	-0.138884	0.0344578
Marbling	Chr17_62944825	Chr17	62944825	5.56e-05	4.25458	Genic	-0.138884	0.0344578
Marbling	Chr21_39208855	Chr21	39208855	5.57e-05	4.25451	+100 kb	0.449517	0.111528
Marbling	Chr29_50061314	Chr29	50061314	5.58e-05	4.25363	Genic	1.74751	0.433622
Marbling	Chr9_23019861	Chr9	23019861	5.62e-05	4.25031	50 kb	1.47104	0.365182
Marbling	Chr15_16125663	Chr15	16125663	5.63e-05	4.24969	Genic	-0.229968	0.0570937
Marbling	Chr1_16529279	Chr1	16529279	5.63e-05	4.24917	+100 kb	1.39592	0.346586
Marbling	Chr6_29247991	Chr6	29247991	5.64e-05	4.24863	+100 kb	1.23928	0.307718
Marbling	Chr11_22347136	Chr11	22347136	5.65e-05	4.24816	50 kb	0.15467	0.0384075
Marbling	Chr17_62944358	Chr17	62944358	5.67e-05	4.24677	Genic	-0.138794	0.0344716
Marbling	Chr17_62944340	Chr17	62944340	5.67e-05	4.24677	Genic	-0.138794	0.0344716
Marbling	Chr1_50277813	Chr1	50277813	5.68e-05	4.24552	100 kb	0.288981	0.0717848
Marbling	Chr23_40495860	Chr23	40495860	5.7e-05	4.24427	100 kb	0.248484	0.0617354
Marbling	Chr2_15730426	Chr2	15730426	5.7e-05	4.24394	Genic	0.114682	0.0284937
Marbling	Chr3_15803621	Chr3	15803621	5.7e-05	4.24378	Genic	1.76121	0.4376
Marbling	Chr4_1565276	Chr4	1565276	5.71e-05	4.24365	+100 kb	0.198508	0.0493233
Marbling	Chr1_37972239	Chr1	37972239	5.71e-05	4.24334	Genic	0.296878	0.0737682
Marbling	Chr17_25530699	Chr17	25530699	5.72e-05	4.24288	50 kb	1.32722	0.329807
Marbling	Chr11_48412981	Chr11	48412981	5.72e-05	4.24261	Genic	-0.146788	0.0364773
Marbling	Chr5_46913346	Chr5	46913346	5.72e-05	4.24225	+100 kb	1.03976	0.258397
Marbling	Chr21_9199384	Chr21	9199384	5.74e-05	4.2411	+100 kb	-0.124194	0.0308691
Marbling	Chr8_54396988	Chr8	54396988	5.74e-05	4.24104	50 kb	0.907407	0.225542
Marbling	Chr11_22300631	Chr11	22300631	5.76e-05	4.23975	100 kb	0.151297	0.0376123
Marbling	Chr11_22300123	Chr11	22300123	5.76e-05	4.23975	100 kb	0.151297	0.0376123
Marbling	Chr11_22299139	Chr11	22299139	5.76e-05	4.23975	100 kb	0.151297	0.0376123
Marbling	Chr27_12344143	Chr27	12344143	5.76e-05	4.23963	50 kb	1.30169	0.323606
Marbling	Chr17_62879859	Chr17	62879859	5.79e-05	4.23747	10 kb	-0.138809	0.0345185
Marbling	Chr6_97652524	Chr6	97652524	5.79e-05	4.23723	5 kb	-0.137472	0.0341871
Marbling	Chr9_105042766	Chr9	105042766	5.8e-05	4.23673	Genic	-0.21633	0.0538016
Marbling	Chr12_19309629	Chr12	19309629	5.8e-05	4.2363	Genic	-0.349297	0.0868757
Marbling	Chr11_1347979	Chr11	1347979	5.81e-05	4.23566	Genic	-0.20108	0.050016
Marbling	Chr11_1347877	Chr11	1347877	5.81e-05	4.23566	Genic	-0.20108	0.050016
Marbling	Chr11_1347704	Chr11	1347704	5.81e-05	4.23566	Genic	-0.20108	0.050016
Marbling	Chr11_70736741	Chr11	70736741	5.81e-05	4.23561	5 kb	-0.166557	0.0414292
Marbling	Chr11_15622340	Chr11	15622340	5.82e-05	4.23496	Genic	0.393255	0.0978264
Marbling	Chr11_70738550	Chr11	70738550	5.83e-05	4.23457	10 kb	-0.166222	0.0413517
Marbling	Chr13_74960258	Chr13	74960258	5.83e-05	4.23411	50 kb	-0.281876	0.0701277
Marbling	Chr13_11521581	Chr13	11521581	5.84e-05	4.23355	50 kb	-0.125707	0.0312768
Marbling	Chr11_1352443	Chr11	1352443	5.84e-05	4.23346	Genic	-0.200384	0.0498577
Marbling	Chr6_73751697	Chr6	73751697	5.84e-05	4.23341	5 kb	0.404513	0.100648
Marbling	Chr21_21953048	Chr21	21953048	5.84e-05	4.23327	50 kb	0.113485	0.028237
Marbling	Chr23_45464318	Chr23	45464318	5.85e-05	4.23303	50 kb	-0.152413	0.0379242
Marbling	Chr23_45462357	Chr23	45462357	5.85e-05	4.23303	50 kb	-0.152413	0.0379242
Marbling	Chr23_45458846	Chr23	45458846	5.85e-05	4.23303	50 kb	-0.152413	0.0379242
Marbling	Chr8_27575370	Chr8	27575370	5.85e-05	4.23264	+100 kb	-0.231602	0.0576315
Marbling	Chr12_19291664	Chr12	19291664	5.85e-05	4.23259	10 kb	-0.360972	0.0898243
Marbling	Chr11_70736042	Chr11	70736042	5.86e-05	4.23199	5 kb	-0.1659	0.041286
Marbling	Chr17_5887501	Chr17	5887501	5.86e-05	4.23194	100 kb	0.592076	0.147345
Marbling	Chr11_70735510	Chr11	70735510	5.86e-05	4.2319	5 kb	-0.165601	0.041212
Marbling	Chr3_120035519	Chr3	120035519	5.87e-05	4.23146	5 kb	0.118012	0.0293705
Marbling	Chr11_28117951	Chr11	28117951	5.87e-05	4.23109	Genic	-0.259326	0.0645437
Marbling	Chr11_28117756	Chr11	28117756	5.87e-05	4.23109	Genic	-0.259326	0.0645437
Marbling	Chr11_28117656	Chr11	28117656	5.87e-05	4.23109	Genic	-0.259326	0.0645437
Marbling	Chr11_28117648	Chr11	28117648	5.87e-05	4.23109	Genic	-0.259326	0.0645437
Marbling	Chr11_28117618	Chr11	28117618	5.87e-05	4.23109	Genic	-0.259326	0.0645437
Marbling	Chr11_28116919	Chr11	28116919	5.87e-05	4.23109	Genic	-0.259326	0.0645437
Marbling	Chr11_28116801	Chr11	28116801	5.87e-05	4.23109	Genic	-0.259326	0.0645437
Marbling	Chr11_28116252	Chr11	28116252	5.87e-05	4.23109	Genic	-0.259326	0.0645437
Marbling	Chr11_28116102	Chr11	28116102	5.87e-05	4.23109	Genic	-0.259326	0.0645437
Marbling	Chr11_28116056	Chr11	28116056	5.87e-05	4.23109	Genic	-0.259326	0.0645437
Marbling	Chr11_28115464	Chr11	28115464	5.87e-05	4.23109	Genic	-0.259326	0.0645437
Marbling	Chr11_28114126	Chr11	28114126	5.87e-05	4.23109	Genic	-0.259326	0.0645437
Marbling	Chr17_62899860	Chr17	62899860	5.88e-05	4.23083	Genic	-0.119049	0.0296311
Marbling	Chr21_20156257	Chr21	20156257	5.88e-05	4.2308	Genic	0.285918	0.0711652
Marbling	Chr6_38074602	Chr6	38074602	5.88e-05	4.23056	Genic	0.153792	0.0382801
Marbling	Chr11_28117960	Chr11	28117960	5.88e-05	4.23048	Genic	-0.25876	0.0644083
Marbling	Chr11_28117256	Chr11	28117256	5.88e-05	4.23048	Genic	-0.25876	0.0644083
Marbling	Chr11_28116269	Chr11	28116269	5.88e-05	4.23048	Genic	-0.25876	0.0644083
Marbling	Chr11_28116180	Chr11	28116180	5.88e-05	4.23048	Genic	-0.25876	0.0644083
Marbling	Chr11_28115103	Chr11	28115103	5.88e-05	4.23048	Genic	-0.25876	0.0644083
Marbling	Chr17_62950096	Chr17	62950096	5.89e-05	4.2299	Genic	-0.138511	0.0344797
Marbling	Chr3_102198145	Chr3	102198145	5.89e-05	4.22978	Genic	-0.168148	0.041858
Marbling	Chr7_20724688	Chr7	20724688	5.89e-05	4.22972	10 kb	0.20209	0.0503076
Marbling	Chr26_42311722	Chr26	42311722	5.91e-05	4.22835	50 kb	0.979823	0.243959
Marbling	Chr6_95177275	Chr6	95177275	5.91e-05	4.22821	50 kb	0.117339	0.0292159
Marbling	Chr27_16830468	Chr27	16830468	5.92e-05	4.22791	50 kb	1.58512	0.394692
Marbling	Chr9_34414855	Chr9	34414855	5.92e-05	4.22767	10 kb	0.237489	0.059136
Marbling	Chr29_13957513	Chr29	13957513	5.92e-05	4.22756	+100 kb	0.128094	0.0318967
Marbling	Chr11_98071256	Chr11	98071256	5.93e-05	4.2273	Genic	1.74062	0.433447
Marbling	Chr2_108050021	Chr2	108050021	5.93e-05	4.22675	10 kb	0.179808	0.0447789
Marbling	Chr15_48092305	Chr15	48092305	5.94e-05	4.22599	50 kb	0.10866	0.027063
Marbling	Chr12_13478530	Chr12	13478530	5.94e-05	4.22594	Genic	-0.425891	0.106074
Marbling	Chr16_13793607	Chr16	13793607	5.96e-05	4.22501	50 kb	-0.125714	0.0313147
Marbling	Chr17_62949538	Chr17	62949538	5.96e-05	4.22473	Genic	-0.138171	0.0344189
Marbling	Chr5_373845	Chr5	373845	5.96e-05	4.22462	50 kb	1.60258	0.399216
Marbling	Chr3_22220443	Chr3	22220443	5.97e-05	4.22415	100 kb	0.495953	0.123554
Marbling	Chr11_16565548	Chr11	16565548	5.97e-05	4.22371	+100 kb	-0.122244	0.0304558
Marbling	Chr17_62943691	Chr17	62943691	5.98e-05	4.22306	Genic	-0.138279	0.0344537
Marbling	Chr17_62943573	Chr17	62943573	5.98e-05	4.22306	Genic	-0.138279	0.0344537
Marbling	Chr17_62943335	Chr17	62943335	5.98e-05	4.22306	Genic	-0.138279	0.0344537
Marbling	Chr17_62943231	Chr17	62943231	5.98e-05	4.22306	Genic	-0.138279	0.0344537
Marbling	Chr17_62942968	Chr17	62942968	5.98e-05	4.22306	Genic	-0.138279	0.0344537
Marbling	Chr5_117273506	Chr5	117273506	5.99e-05	4.22292	50 kb	0.114505	0.0285306
Marbling	Chr23_8000942	Chr23	8000942	5.99e-05	4.22265	100 kb	1.30091	0.324155
Marbling	Chr23_20186589	Chr23	20186589	5.99e-05	4.22236	50 kb	0.116078	0.0289249
Marbling	Chr11_71169749	Chr11	71169749	6e-05	4.22197	Genic	-0.109228	0.0272194
Marbling	Chr7_15372043	Chr7	15372043	6e-05	4.22194	50 kb	0.1818	0.0453044
Marbling	Chr3_98549380	Chr3	98549380	6e-05	4.22169	50 kb	0.120697	0.0300787
Marbling	Chr4_104094033	Chr4	104094033	6.01e-05	4.22142	50 kb	-0.770463	0.192012
Marbling	Chr17_52333793	Chr17	52333793	6.01e-05	4.22131	50 kb	-0.330524	0.0823732
Marbling	Chr17_38421949	Chr17	38421949	6.01e-05	4.22128	100 kb	0.963254	0.240063
Marbling	Chr6_38034127	Chr6	38034127	6.01e-05	4.2211	5 kb	0.168016	0.0418742
Marbling	Chr13_18266822	Chr13	18266822	6.01e-05	4.22108	Genic	-0.1364	0.0339948
Marbling	Chr21_50710577	Chr21	50710577	6.04e-05	4.21867	+100 kb	0.55686	0.13883
Marbling	Chr14_8155354	Chr14	8155354	6.05e-05	4.21829	50 kb	-0.159381	0.0397371
Marbling	Chr15_19207469	Chr15	19207469	6.06e-05	4.2177	+100 kb	0.114433	0.0285329
Marbling	Chr3_13341254	Chr3	13341254	6.06e-05	4.21726	+100 kb	-0.617332	0.153936
Marbling	Chr6_12462102	Chr6	12462102	6.08e-05	4.21576	+100 kb	0.13865	0.0345803
Marbling	Chr9_34021531	Chr9	34021531	6.09e-05	4.21525	100 kb	0.231019	0.0576218
Marbling	Chr6_24033092	Chr6	24033092	6.09e-05	4.21505	50 kb	1.49144	0.372012
Marbling	Chr12_19610339	Chr12	19610339	6.1e-05	4.21498	50 kb	-0.34028	0.0848775
Marbling	Chr12_19551088	Chr12	19551088	6.1e-05	4.21498	Genic	-0.34028	0.0848775
Marbling	Chr8_31614731	Chr8	31614731	6.1e-05	4.21491	Genic	0.770089	0.192088
Marbling	Chr25_6139336	Chr25	6139336	6.1e-05	4.21483	+100 kb	1.60462	0.400256
Marbling	Chr28_45910892	Chr28	45910892	6.1e-05	4.21466	+100 kb	0.166826	0.041614
Marbling	Chr23_46480964	Chr23	46480964	6.12e-05	4.21343	+100 kb	0.715518	0.178512
Marbling	Chr23_46480402	Chr23	46480402	6.12e-05	4.21343	+100 kb	0.715518	0.178512
Marbling	Chr11_1347538	Chr11	1347538	6.12e-05	4.21337	Genic	-0.201213	0.0502003
Marbling	Chr11_1347180	Chr11	1347180	6.12e-05	4.21337	Genic	-0.201213	0.0502003
Marbling	Chr11_1347163	Chr11	1347163	6.12e-05	4.21337	Genic	-0.201213	0.0502003
Marbling	Chr11_1347111	Chr11	1347111	6.12e-05	4.21337	Genic	-0.201213	0.0502003
Marbling	Chr2_15730911	Chr2	15730911	6.12e-05	4.21299	Genic	0.114505	0.0285692
Marbling	Chr12_25316801	Chr12	25316801	6.12e-05	4.21298	Genic	0.877927	0.219044
Marbling	Chr20_68079247	Chr20	68079247	6.14e-05	4.21159	5 kb	0.249932	0.0623701
Marbling	Chr2_73647608	Chr2	73647608	6.14e-05	4.21153	Genic	0.132318	0.03302
Marbling	Chr6_65117762	Chr6	65117762	6.15e-05	4.21085	+100 kb	0.488507	0.121919
Marbling	Chr6_65117467	Chr6	65117467	6.15e-05	4.21085	+100 kb	0.488507	0.121919
Marbling	Chr23_5235522	Chr23	5235522	6.16e-05	4.21077	100 kb	1.59555	0.398213
Marbling	Chr6_38035177	Chr6	38035177	6.16e-05	4.21072	5 kb	0.167674	0.0418478
Marbling	Chr6_95078485	Chr6	95078485	6.17e-05	4.20964	Genic	0.121036	0.0302124
Marbling	Chr20_58158791	Chr20	58158791	6.19e-05	4.20823	+100 kb	-0.138382	0.0345488
Marbling	Chr4_44424939	Chr4	44424939	6.22e-05	4.20603	Genic	0.126148	0.0315039
Marbling	Chr5_749476	Chr5	749476	6.22e-05	4.20592	50 kb	-0.814103	0.203315
Marbling	Chr9_17631255	Chr9	17631255	6.23e-05	4.20563	+100 kb	0.779256	0.19462
Marbling	Chr4_39963701	Chr4	39963701	6.23e-05	4.20556	+100 kb	-0.372286	0.0929797
Marbling	Chr1_104259909	Chr1	104259909	6.23e-05	4.20551	+100 kb	-0.198548	0.0495884
Marbling	Chr21_44161971	Chr21	44161971	6.23e-05	4.20518	+100 kb	-0.969041	0.242034
Marbling	Chr9_15550163	Chr9	15550163	6.24e-05	4.20509	Genic	0.488705	0.122064
Marbling	Chr10_91656968	Chr10	91656968	6.24e-05	4.20451	Genic	0.492089	0.122918
Marbling	Chr17_62949799	Chr17	62949799	6.25e-05	4.20432	Genic	-0.137983	0.0344676
Marbling	Chr9_94879249	Chr9	94879249	6.25e-05	4.20419	5 kb	1.74123	0.434958
Marbling	Chr10_13667589	Chr10	13667589	6.25e-05	4.20381	100 kb	1.48931	0.372048
Marbling	Chr11_48413507	Chr11	48413507	6.26e-05	4.20335	Genic	-0.124577	0.0311228
Marbling	Chr16_48727843	Chr16	48727843	6.27e-05	4.20241	+100 kb	0.84729	0.211704
Marbling	Chr20_26701476	Chr20	26701476	6.28e-05	4.20211	+100 kb	1.24108	0.310109
Marbling	Chr1_58731185	Chr1	58731185	6.29e-05	4.20161	Genic	0.155824	0.0389386
Marbling	Chr11_17955888	Chr11	17955888	6.29e-05	4.20151	+100 kb	-0.570559	0.142578
Marbling	Chr25_24595534	Chr25	24595534	6.29e-05	4.20126	+100 kb	-0.209756	0.0524178
Marbling	Chr8_18263218	Chr8	18263218	6.3e-05	4.20035	+100 kb	0.923539	0.23082
Marbling	Chr12_20467428	Chr12	20467428	6.31e-05	4.20021	Genic	-0.196291	0.04906
Marbling	Chr17_62949067	Chr17	62949067	6.31e-05	4.19999	Genic	-0.137971	0.0344847
Marbling	Chr12_19278635	Chr12	19278635	6.32e-05	4.1995	5 kb	-0.182843	0.0457033
Marbling	Chr7_5673285	Chr7	5673285	6.32e-05	4.19938	5 kb	0.100428	0.0251033
Marbling	Chr14_84105954	Chr14	84105954	6.32e-05	4.19938	Genic	-0.156818	0.0391987
Marbling	Chr12_19278446	Chr12	19278446	6.33e-05	4.19885	5 kb	-0.183127	0.0457785
Marbling	Chr12_19278294	Chr12	19278294	6.33e-05	4.19885	5 kb	-0.183127	0.0457785
Marbling	Chr6_97624801	Chr6	97624801	6.33e-05	4.19871	50 kb	1.60209	0.4005
Marbling	Chr7_93246216	Chr7	93246216	6.33e-05	4.19842	Genic	0.102758	0.0256891
Marbling	Chr17_62940175	Chr17	62940175	6.33e-05	4.19838	Genic	-0.13791	0.0344771
Marbling	Chr17_62937340	Chr17	62937340	6.33e-05	4.19838	Genic	-0.13791	0.0344771
Marbling	Chr9_96531175	Chr9	96531175	6.34e-05	4.19797	Genic	0.270986	0.0677497
Marbling	Chr22_45349125	Chr22	45349125	6.34e-05	4.19786	Genic	1.49153	0.372905
Marbling	Chr23_46011531	Chr23	46011531	6.35e-05	4.19727	+100 kb	1.74921	0.437363
Marbling	Chr11_30159152	Chr11	30159152	6.36e-05	4.19687	100 kb	1.29132	0.322893
Marbling	Chr18_34426803	Chr18	34426803	6.36e-05	4.19674	5 kb	1.17837	0.294656
Marbling	Chr11_70738855	Chr11	70738855	6.36e-05	4.19641	10 kb	-0.165917	0.0414899
Marbling	Chr2_34972277	Chr2	34972277	6.36e-05	4.19625	50 kb	-0.248146	0.0620539
Marbling	Chr7_51896658	Chr7	51896658	6.37e-05	4.19569	Genic	1.37459	0.343771
Marbling	Chr5_38419602	Chr5	38419602	6.38e-05	4.1955	Genic	-0.114317	0.0285902
Marbling	Chr4_100901539	Chr4	100901539	6.38e-05	4.19488	+100 kb	1.74329	0.436027
Marbling	Chr1_79888719	Chr1	79888719	6.39e-05	4.19438	+100 kb	0.55255	0.138211
Marbling	Chr8_85169548	Chr8	85169548	6.39e-05	4.1942	50 kb	-0.113713	0.0284441
Marbling	Chr8_109318887	Chr8	109318887	6.4e-05	4.19356	+100 kb	0.751073	0.18789
Marbling	Chr8_92004956	Chr8	92004956	6.41e-05	4.19341	50 kb	1.29307	0.323483
Marbling	Chr1_33516081	Chr1	33516081	6.41e-05	4.19296	Genic	1.24916	0.312518
Marbling	Chr17_62941456	Chr17	62941456	6.42e-05	4.19271	Genic	-0.138003	0.0345271
Marbling	Chr17_62941165	Chr17	62941165	6.42e-05	4.19271	Genic	-0.138003	0.0345271
Marbling	Chr6_23409799	Chr6	23409799	6.42e-05	4.1926	Genic	0.561046	0.140371
Marbling	Chr3_100328199	Chr3	100328199	6.42e-05	4.19235	Genic	1.13138	0.283075
Marbling	Chr1_90907841	Chr1	90907841	6.43e-05	4.19205	+100 kb	1.16657	0.291892
Marbling	Chr14_52621666	Chr14	52621666	6.43e-05	4.1915	50 kb	-0.114433	0.0286347
Marbling	Chr11_28968244	Chr11	28968244	6.43e-05	4.19147	50 kb	0.611789	0.15309
Marbling	Chr3_47746843	Chr3	47746843	6.44e-05	4.19116	+100 kb	1.60187	0.400859
Marbling	Chr26_25252399	Chr26	25252399	6.44e-05	4.19107	Genic	-0.156982	0.0392844
Marbling	Chr7_13816811	Chr7	13816811	6.44e-05	4.19097	Genic	0.113953	0.0285168
Marbling	Chr19_42330965	Chr19	42330965	6.45e-05	4.19057	5 kb	0.419446	0.104972
Marbling	Chr3_96368569	Chr3	96368569	6.46e-05	4.18987	Genic	-0.106478	0.0266501
Marbling	Chr17_51604338	Chr17	51604338	6.47e-05	4.18924	50 kb	0.118066	0.0295531
Marbling	Chr22_20990248	Chr22	20990248	6.47e-05	4.18889	+100 kb	0.127033	0.0317991
Marbling	Chr22_20989266	Chr22	20989266	6.47e-05	4.18889	+100 kb	0.127033	0.0317991
Marbling	Chr22_20988834	Chr22	20988834	6.47e-05	4.18889	+100 kb	0.127033	0.0317991
Marbling	Chr22_20985060	Chr22	20985060	6.47e-05	4.18889	+100 kb	0.127033	0.0317991
Marbling	Chr22_20984514	Chr22	20984514	6.47e-05	4.18889	+100 kb	0.127033	0.0317991
Marbling	Chr5_117390044	Chr5	117390044	6.48e-05	4.18858	+100 kb	0.988207	0.24738
Marbling	Chr6_38040428	Chr6	38040428	6.48e-05	4.18815	5 kb	0.167094	0.0418315
Marbling	Chr22_24884095	Chr22	24884095	6.5e-05	4.18704	+100 kb	1.73366	0.434082
Marbling	Chr20_70519154	Chr20	70519154	6.52e-05	4.1859	100 kb	0.232747	0.0582855
Marbling	Chr25_5947153	Chr25	5947153	6.52e-05	4.18574	+100 kb	-0.953507	0.238786
Marbling	Chr2_107167468	Chr2	107167468	6.53e-05	4.18518	Genic	0.116017	0.0290564
Marbling	Chr4_43819906	Chr4	43819906	6.53e-05	4.18485	5 kb	1.23449	0.309189
Marbling	Chr19_39143208	Chr19	39143208	6.54e-05	4.18413	10 kb	0.173293	0.043407
Marbling	Chr15_58021727	Chr15	58021727	6.55e-05	4.18376	Genic	1.37912	0.345466
Marbling	Chr20_58499982	Chr20	58499982	6.56e-05	4.18297	Genic	-0.192026	0.0481072
Marbling	Chr15_27741190	Chr15	27741190	6.57e-05	4.18266	100 kb	0.899367	0.225322
Marbling	Chr11_95604646	Chr11	95604646	6.57e-05	4.18232	50 kb	0.395964	0.0992073
Marbling	Chr3_37650478	Chr3	37650478	6.57e-05	4.18223	+100 kb	0.465416	0.11661
Marbling	Chr4_67745638	Chr4	67745638	6.6e-05	4.18063	50 kb	0.330951	0.0829378
Marbling	Chr15_46518364	Chr15	46518364	6.6e-05	4.18028	5 kb	-0.138864	0.0348016
Marbling	Chr4_94922199	Chr4	94922199	6.61e-05	4.17966	Genic	0.470797	0.117999
Marbling	Chr10_25163791	Chr10	25163791	6.62e-05	4.1792	5 kb	0.29698	0.074439
Marbling	Chr1_150724186	Chr1	150724186	6.63e-05	4.17826	Genic	1.57566	0.394995
Marbling	Chr24_372546	Chr24	372546	6.63e-05	4.17826	50 kb	0.3115	0.0780884
Marbling	Chr6_44354996	Chr6	44354996	6.64e-05	4.17812	+100 kb	0.369037	0.092514
Marbling	Chr8_23232916	Chr8	23232916	6.64e-05	4.17796	5 kb	-0.285637	0.071608
Marbling	Chr26_48142505	Chr26	48142505	6.64e-05	4.17757	+100 kb	1.11987	0.280761
Marbling	Chr11_44002725	Chr11	44002725	6.65e-05	4.17731	100 kb	0.155279	0.0389314
Marbling	Chr16_73076451	Chr16	73076451	6.66e-05	4.17649	5 kb	0.189141	0.0474264
Marbling	Chr13_19727672	Chr13	19727672	6.66e-05	4.17638	+100 kb	-0.489624	0.122773
Marbling	Chr2_81231621	Chr2	81231621	6.67e-05	4.17616	Genic	1.28852	0.323105
Marbling	Chr6_94846081	Chr6	94846081	6.67e-05	4.17558	Genic	0.141231	0.0354176
Marbling	Chr2_58466758	Chr2	58466758	6.68e-05	4.17543	100 kb	0.262481	0.0658257
Marbling	Chr3_114946321	Chr3	114946321	6.69e-05	4.17465	+100 kb	1.37235	0.344197
Marbling	Chr16_3849997	Chr16	3849997	6.69e-05	4.17465	5 kb	1.37184	0.344071
Marbling	Chr7_15828807	Chr7	15828807	6.71e-05	4.1732	10 kb	0.578404	0.145098
Marbling	Chr4_29518621	Chr4	29518621	6.71e-05	4.17307	Genic	-0.110292	0.0276682
Marbling	Chr24_29769743	Chr24	29769743	6.72e-05	4.17277	+100 kb	-0.115963	0.0290921
Marbling	Chr25_39595816	Chr25	39595816	6.73e-05	4.1723	10 kb	0.125589	0.0315091
Marbling	Chr20_66549334	Chr20	66549334	6.73e-05	4.17226	50 kb	-0.12165	0.0305211
Marbling	Chr12_58288315	Chr12	58288315	6.73e-05	4.17225	+100 kb	-0.116883	0.029325
Marbling	Chr7_107769458	Chr7	107769458	6.73e-05	4.17205	+100 kb	-0.870448	0.218394
Marbling	Chr3_109452062	Chr3	109452062	6.73e-05	4.17196	+100 kb	1.15308	0.289309
Marbling	Chr17_25529775	Chr17	25529775	6.73e-05	4.17176	50 kb	1.39639	0.350365
Marbling	Chr1_37064019	Chr1	37064019	6.73e-05	4.17173	Genic	0.489827	0.122903
Marbling	Chr7_100272988	Chr7	100272988	6.74e-05	4.17132	+100 kb	1.73812	0.436135
Marbling	Chr3_56207672	Chr3	56207672	6.76e-05	4.17024	50 kb	1.07254	0.269166
Marbling	Chr24_16731108	Chr24	16731108	6.76e-05	4.17006	+100 kb	-1.00997	0.253469
Marbling	Chr12_19279590	Chr12	19279590	6.76e-05	4.16998	5 kb	-0.358079	0.0898671
Marbling	Chr12_19274115	Chr12	19274115	6.76e-05	4.16998	5 kb	-0.358079	0.0898671
Marbling	Chr12_19273997	Chr12	19273997	6.76e-05	4.16998	5 kb	-0.358079	0.0898671
Marbling	Chr12_19272808	Chr12	19272808	6.76e-05	4.16998	5 kb	-0.358079	0.0898671
Marbling	Chr12_19271662	Chr12	19271662	6.76e-05	4.16998	5 kb	-0.358079	0.0898671
Marbling	Chr3_6997520	Chr3	6997520	6.76e-05	4.16997	5 kb	0.118662	0.0297806
Marbling	Chr12_90174915	Chr12	90174915	6.77e-05	4.16952	50 kb	0.326454	0.0819353
Marbling	Chr9_68406196	Chr9	68406196	6.77e-05	4.16949	Genic	-0.1694	0.0425172
Marbling	Chr10_24898562	Chr10	24898562	6.77e-05	4.16948	50 kb	0.586493	0.147202
Marbling	Chr5_109395128	Chr5	109395128	6.77e-05	4.16911	Genic	0.373064	0.093639
Marbling	Chr24_29762912	Chr24	29762912	6.78e-05	4.16899	+100 kb	-0.115541	0.0290014
Marbling	Chr24_47553257	Chr24	47553257	6.78e-05	4.16856	+100 kb	-0.191059	0.0479595
Marbling	Chr18_45533816	Chr18	45533816	6.79e-05	4.16836	50 kb	-0.276635	0.0694425
Marbling	Chr2_127751228	Chr2	127751228	6.79e-05	4.16799	50 kb	1.74995	0.439306
Marbling	Chr17_20934275	Chr17	20934275	6.8e-05	4.16749	+100 kb	-0.556893	0.139811
Marbling	Chr6_38040195	Chr6	38040195	6.81e-05	4.16698	5 kb	0.166814	0.0418826
Marbling	Chr6_38039060	Chr6	38039060	6.81e-05	4.16698	5 kb	0.166814	0.0418826
Marbling	Chr21_35629105	Chr21	35629105	6.81e-05	4.16664	Genic	1.21073	0.303996
Marbling	Chr26_15159415	Chr26	15159415	6.82e-05	4.16629	50 kb	0.124318	0.031216
Marbling	Chr23_25040771	Chr23	25040771	6.84e-05	4.16485	Genic	1.564	0.392795
Marbling	Chr18_19341821	Chr18	19341821	6.85e-05	4.16434	50 kb	-0.259836	0.0652617
Marbling	Chr25_12841332	Chr25	12841332	6.86e-05	4.16374	100 kb	1.12459	0.282481
Marbling	Chr17_17966552	Chr17	17966552	6.86e-05	4.16351	+100 kb	1.73538	0.435915
Marbling	Chr16_35874095	Chr16	35874095	6.89e-05	4.16155	Genic	1.07438	0.269951
Marbling	Chr12_18781530	Chr12	18781530	6.9e-05	4.16125	100 kb	-0.439846	0.110521
Marbling	Chr12_14671220	Chr12	14671220	6.9e-05	4.16093	100 kb	1.35815	0.341279
Marbling	Chr25_6389965	Chr25	6389965	6.9e-05	4.16091	100 kb	0.463696	0.116519
Marbling	Chr12_50134824	Chr12	50134824	6.91e-05	4.16023	+100 kb	1.29972	0.326628
Marbling	Chr9_3828759	Chr9	3828759	6.92e-05	4.16009	+100 kb	0.11619	0.0291999
Marbling	Chr17_62926194	Chr17	62926194	6.93e-05	4.1591	Genic	-0.137792	0.0346335
Marbling	Chr17_62925705	Chr17	62925705	6.93e-05	4.1591	Genic	-0.137792	0.0346335
Marbling	Chr6_38035056	Chr6	38035056	6.98e-05	4.15637	5 kb	0.166458	0.0418543
Marbling	Chr6_38035797	Chr6	38035797	6.98e-05	4.15637	10 kb	0.166458	0.0418543
Marbling	Chr7_97306576	Chr7	97306576	6.98e-05	4.15606	Genic	-0.260689	0.0655505
Marbling	Chr11_70738633	Chr11	70738633	6.98e-05	4.15593	10 kb	-0.16463	0.0413972
Marbling	Chr17_25528470	Chr17	25528470	6.99e-05	4.15554	50 kb	0.141061	0.0354724
Marbling	Chr11_22303902	Chr11	22303902	7e-05	4.15487	100 kb	0.152366	0.038319
Marbling	Chr4_48559676	Chr4	48559676	7e-05	4.15463	Genic	0.681005	0.171273
Marbling	Chr10_24836668	Chr10	24836668	7.01e-05	4.15437	5 kb	-0.179944	0.0452576
Marbling	Chr23_27260429	Chr23	27260429	7.02e-05	4.15373	50 kb	-0.163332	0.0410831
Marbling	Chr8_46142464	Chr8	46142464	7.04e-05	4.15271	Genic	-0.147572	0.0371242
Marbling	Chr8_52131311	Chr8	52131311	7.05e-05	4.15205	+100 kb	1.03361	0.260045
Marbling	Chr28_7716080	Chr28	7716080	7.06e-05	4.15132	+100 kb	1.67891	0.422438
Marbling	Chr17_62036679	Chr17	62036679	7.08e-05	4.15013	+100 kb	0.377008	0.0948766
Marbling	Chr2_12353883	Chr2	12353883	7.08e-05	4.1499	+100 kb	-0.417706	0.105122
Marbling	Chr23_25770468	Chr23	25770468	7.08e-05	4.14982	100 kb	0.688765	0.17334
Marbling	Chr16_73971598	Chr16	73971598	7.11e-05	4.14836	Genic	0.485766	0.122276
Marbling	Chr2_125567073	Chr2	125567073	7.11e-05	4.14805	10 kb	1.73444	0.436608
Marbling	Chr12_19279194	Chr12	19279194	7.11e-05	4.148	5 kb	-0.18143	0.0456713
Marbling	Chr12_19444253	Chr12	19444253	7.13e-05	4.14696	50 kb	-0.147591	0.0371586
Marbling	Chr10_41474987	Chr10	41474987	7.14e-05	4.14627	+100 kb	-0.159373	0.0401286
Marbling	Chr26_10768072	Chr26	10768072	7.15e-05	4.14594	50 kb	-0.348142	0.0876628
Marbling	Chr17_53612914	Chr17	53612914	7.15e-05	4.14543	Genic	0.329219	0.0829039
Marbling	Chr3_110953236	Chr3	110953236	7.17e-05	4.14444	Genic	1.56539	0.394249
Marbling	Chr9_64533606	Chr9	64533606	7.17e-05	4.14432	100 kb	0.357881	0.0901354
Marbling	Chr20_62201330	Chr20	62201330	7.18e-05	4.14406	Genic	1.58415	0.398997
Marbling	Chr11_70734185	Chr11	70734185	7.18e-05	4.1439	5 kb	-0.162515	0.0409332
Marbling	Chr10_2927054	Chr10	2927054	7.19e-05	4.14314	+100 kb	-0.168024	0.0423252
Marbling	Chr3_51058727	Chr3	51058727	7.2e-05	4.14296	Genic	-0.962826	0.242542
Marbling	Chr7_91355837	Chr7	91355837	7.2e-05	4.14271	+100 kb	0.862159	0.217191
Marbling	Chr15_58967609	Chr15	58967609	7.2e-05	4.14251	Genic	0.127389	0.0320919
Marbling	Chr10_45316887	Chr10	45316887	7.21e-05	4.14185	5 kb	0.645074	0.162523
Marbling	Chr10_11613524	Chr10	11613524	7.22e-05	4.14127	Genic	0.863692	0.21762
Marbling	Chr17_62950081	Chr17	62950081	7.23e-05	4.14116	Genic	-0.136735	0.0344529
Marbling	Chr7_19710381	Chr7	19710381	7.23e-05	4.14099	10 kb	0.171228	0.043145
Marbling	Chr11_97752685	Chr11	97752685	7.26e-05	4.13921	Genic	-0.194071	0.0489129
Marbling	Chr13_5753412	Chr13	5753412	7.27e-05	4.13863	5 kb	0.414216	0.104406
Marbling	Chr17_62940690	Chr17	62940690	7.27e-05	4.1386	Genic	-0.136693	0.0344545
Marbling	Chr8_78134445	Chr8	78134445	7.28e-05	4.13809	100 kb	1.57363	0.396673
Marbling	Chr17_48214454	Chr17	48214454	7.28e-05	4.13793	100 kb	0.181422	0.045733
Marbling	Chr2_107981901	Chr2	107981901	7.28e-05	4.13778	Genic	1.57217	0.396322
Marbling	Chr6_98515131	Chr6	98515131	7.29e-05	4.13717	+100 kb	-0.190384	0.0479972
Marbling	Chr12_18782601	Chr12	18782601	7.31e-05	4.13586	100 kb	-0.435379	0.109782
Marbling	Chr19_9504429	Chr19	9504429	7.32e-05	4.13532	Genic	1.36986	0.34544
Marbling	Chr1_115418626	Chr1	115418626	7.33e-05	4.13488	100 kb	-0.11575	0.0291908
Marbling	Chr29_12745946	Chr29	12745946	7.33e-05	4.13481	Genic	0.146018	0.0368243
Marbling	Chr29_12741189	Chr29	12741189	7.33e-05	4.13481	Genic	0.146018	0.0368243
Marbling	Chr29_12741174	Chr29	12741174	7.33e-05	4.13481	Genic	0.146018	0.0368243
Marbling	Chr29_12741152	Chr29	12741152	7.33e-05	4.13481	Genic	0.146018	0.0368243
Marbling	Chr28_43821301	Chr28	43821301	7.33e-05	4.13476	50 kb	-0.146117	0.0368496
Marbling	Chr6_38031793	Chr6	38031793	7.34e-05	4.1342	5 kb	0.16589	0.0418393
Marbling	Chr6_95079072	Chr6	95079072	7.35e-05	4.13399	Genic	0.118924	0.0299948
Marbling	Chr16_75258516	Chr16	75258516	7.35e-05	4.13397	50 kb	0.134424	0.0339042
Marbling	Chr16_75258500	Chr16	75258500	7.35e-05	4.13397	50 kb	0.134424	0.0339042
Marbling	Chr16_75258234	Chr16	75258234	7.35e-05	4.13397	50 kb	0.134424	0.0339042
Marbling	Chr6_95143734	Chr6	95143734	7.36e-05	4.13298	10 kb	0.111062	0.0280157
Marbling	Chr6_28852995	Chr6	28852995	7.36e-05	4.13297	50 kb	1.16445	0.293737
Marbling	Chr5_74838984	Chr5	74838984	7.36e-05	4.13297	50 kb	0.277492	0.0699987
Marbling	Chr12_51465170	Chr12	51465170	7.37e-05	4.13273	50 kb	-0.160418	0.0404675
Marbling	Chr9_34018763	Chr9	34018763	7.37e-05	4.13245	100 kb	0.231799	0.0584766
Marbling	Chr18_22911630	Chr18	22911630	7.4e-05	4.13082	+100 kb	0.588345	0.148457
Marbling	Chr20_57106051	Chr20	57106051	7.4e-05	4.1308	Genic	-0.11914	0.0300625
Marbling	Chr10_88835557	Chr10	88835557	7.41e-05	4.12991	10 kb	-0.114867	0.0289879
Marbling	Chr10_40585922	Chr10	40585922	7.42e-05	4.12963	+100 kb	0.250516	0.0632229
Marbling	Chr15_31237846	Chr15	31237846	7.43e-05	4.12911	Genic	0.130954	0.0330514
Marbling	Chr28_8867767	Chr28	8867767	7.43e-05	4.12891	50 kb	0.168559	0.0425438
Marbling	Chr28_42590826	Chr28	42590826	7.44e-05	4.12816	5 kb	0.142785	0.0360421
Marbling	Chr2_134476721	Chr2	134476721	7.46e-05	4.12737	50 kb	1.725	0.435477
Marbling	Chr2_3312725	Chr2	3312725	7.46e-05	4.12712	+100 kb	-0.481046	0.121444
Marbling	Chr15_68092264	Chr15	68092264	7.48e-05	4.12629	+100 kb	0.502526	0.126882
Marbling	Chr29_27413556	Chr29	27413556	7.49e-05	4.12569	50 kb	-0.145695	0.0367894
Marbling	Chr17_69569244	Chr17	69569244	7.52e-05	4.12376	Genic	1.35512	0.342271
Marbling	Chr6_95143779	Chr6	95143779	7.53e-05	4.12333	10 kb	0.125573	0.0317188
Marbling	Chr15_50289961	Chr15	50289961	7.56e-05	4.12175	50 kb	-0.125715	0.0317616
Marbling	Chr21_2538151	Chr21	2538151	7.56e-05	4.12132	+100 kb	-0.459177	0.116017
Marbling	Chr16_81534763	Chr16	81534763	7.57e-05	4.1211	10 kb	0.654251	0.16531
Marbling	Chr10_49187434	Chr10	49187434	7.58e-05	4.1204	Genic	0.351202	0.0887468
Marbling	Chr17_63445679	Chr17	63445679	7.58e-05	4.12034	Genic	0.686762	0.173543
Marbling	Chr11_45604189	Chr11	45604189	7.59e-05	4.11983	Genic	-0.316396	0.0799579
Marbling	Chr2_107165802	Chr2	107165802	7.6e-05	4.11939	Genic	0.112017	0.0283101
Marbling	Chr9_10210053	Chr9	10210053	7.6e-05	4.11928	Genic	1.45679	0.368179
Marbling	Chr12_19445218	Chr12	19445218	7.6e-05	4.11922	50 kb	-0.153481	0.0387902
Marbling	Chr13_21897991	Chr13	21897991	7.6e-05	4.11898	Genic	-0.205201	0.0518634
Marbling	Chr6_68152844	Chr6	68152844	7.61e-05	4.11875	Genic	-0.123905	0.0313174
Marbling	Chr20_34887560	Chr20	34887560	7.61e-05	4.11847	50 kb	0.859213	0.217177
Marbling	Chr12_20467050	Chr12	20467050	7.61e-05	4.11835	Genic	-0.270781	0.0684444
Marbling	Chr7_58835308	Chr7	58835308	7.62e-05	4.11802	100 kb	-0.221376	0.0559591
Marbling	Chr7_58834484	Chr7	58834484	7.62e-05	4.11802	100 kb	-0.221376	0.0559591
Marbling	Chr7_58834297	Chr7	58834297	7.62e-05	4.11802	100 kb	-0.221376	0.0559591
Marbling	Chr6_38037888	Chr6	38037888	7.62e-05	4.11796	5 kb	0.165679	0.0418805
Marbling	Chr8_61106554	Chr8	61106554	7.63e-05	4.11773	100 kb	0.809491	0.20463
Marbling	Chr20_28108937	Chr20	28108937	7.63e-05	4.11764	+100 kb	1.60016	0.404508
Marbling	Chr4_44326094	Chr4	44326094	7.63e-05	4.11752	Genic	0.131946	0.0333554
Marbling	Chr1_21058116	Chr1	21058116	7.63e-05	4.1175	+100 kb	-0.34374	0.0868963
Marbling	Chr14_4496211	Chr14	4496211	7.64e-05	4.11712	Genic	-0.121586	0.0307381
Marbling	Chr2_75539101	Chr2	75539101	7.64e-05	4.11709	+100 kb	-0.154392	0.0390319
Marbling	Chr18_45420388	Chr18	45420388	7.64e-05	4.11695	50 kb	0.312623	0.0790362
Marbling	Chr17_62949434	Chr17	62949434	7.66e-05	4.11585	Genic	-0.136207	0.0344405
Marbling	Chr29_1925552	Chr29	1925552	7.67e-05	4.11513	10 kb	0.151987	0.0384346
Marbling	Chr29_1925540	Chr29	1925540	7.67e-05	4.11513	10 kb	0.151987	0.0384346
Marbling	Chr29_1925172	Chr29	1925172	7.67e-05	4.11513	10 kb	0.151987	0.0384346
Marbling	Chr29_1924792	Chr29	1924792	7.67e-05	4.11513	10 kb	0.151987	0.0384346
Marbling	Chr16_15589063	Chr16	15589063	7.67e-05	4.11505	+100 kb	0.435368	0.110097
Marbling	Chr1_36111841	Chr1	36111841	7.68e-05	4.11483	50 kb	-0.255889	0.064712
Marbling	Chr16_33063835	Chr16	33063835	7.68e-05	4.11469	Genic	1.37429	0.347551
Marbling	Chr26_8404544	Chr26	8404544	7.68e-05	4.11439	100 kb	1.72329	0.435832
Marbling	Chr11_26309606	Chr11	26309606	7.69e-05	4.11384	50 kb	0.599629	0.151662
Marbling	Chr11_69256584	Chr11	69256584	7.7e-05	4.11364	Genic	0.375713	0.0950302
Marbling	Chr1_157975744	Chr1	157975744	7.71e-05	4.11288	+100 kb	1.57012	0.397177
Marbling	Chr1_126777050	Chr1	126777050	7.71e-05	4.11283	100 kb	0.708146	0.179134
Marbling	Chr12_19277943	Chr12	19277943	7.73e-05	4.11194	5 kb	-0.356001	0.0900656
Marbling	Chr21_11705450	Chr21	11705450	7.74e-05	4.11127	+100 kb	0.120873	0.0305828
Marbling	Chr2_109426224	Chr2	109426224	7.74e-05	4.11126	+100 kb	-0.643656	0.162856
Marbling	Chr2_94224995	Chr2	94224995	7.74e-05	4.11112	50 kb	-0.286337	0.0724493
Marbling	Chr2_104040723	Chr2	104040723	7.74e-05	4.11099	100 kb	-0.164024	0.0415023
Marbling	Chr5_31187711	Chr5	31187711	7.75e-05	4.11076	50 kb	0.464832	0.117618
Marbling	Chr2_108078224	Chr2	108078224	7.76e-05	4.11008	Genic	0.175747	0.0444742
Marbling	Chr2_108076633	Chr2	108076633	7.76e-05	4.11008	Genic	0.175747	0.0444742
Marbling	Chr2_108075557	Chr2	108075557	7.76e-05	4.11008	Genic	0.175747	0.0444742
Marbling	Chr29_13002622	Chr29	13002622	7.76e-05	4.10989	5 kb	0.532459	0.134747
Marbling	Chr23_13764640	Chr23	13764640	7.78e-05	4.10876	50 kb	0.366058	0.092651
Marbling	Chr11_81833127	Chr11	81833127	7.79e-05	4.10838	+100 kb	0.446883	0.113114
Marbling	Chr11_56717347	Chr11	56717347	7.8e-05	4.10809	100 kb	0.559846	0.141713
Marbling	Chr7_58445266	Chr7	58445266	7.8e-05	4.1078	+100 kb	-0.238934	0.0604836
Marbling	Chr24_29762812	Chr24	29762812	7.81e-05	4.10752	+100 kb	-0.114435	0.0289691
Marbling	Chr8_47780750	Chr8	47780750	7.82e-05	4.10674	+100 kb	0.823106	0.208391
Marbling	Chr6_95068627	Chr6	95068627	7.82e-05	4.10669	Genic	0.116241	0.0294296
Marbling	Chr2_82097128	Chr2	82097128	7.82e-05	4.10667	+100 kb	0.279803	0.07084
Marbling	Chr13_27301023	Chr13	27301023	7.83e-05	4.10607	+100 kb	-0.127608	0.0323102
Marbling	Chr5_99589618	Chr5	99589618	7.84e-05	4.1058	50 kb	-0.367673	0.0930981
Marbling	Chr18_60545161	Chr18	60545161	7.84e-05	4.1055	5 kb	-0.116329	0.0294569
Marbling	Chr4_9500332	Chr4	9500332	7.85e-05	4.10495	Genic	1.32983	0.336764
Marbling	Chr4_49225633	Chr4	49225633	7.86e-05	4.10455	10 kb	-0.11648	0.029499
Marbling	Chr9_98163513	Chr9	98163513	7.86e-05	4.10451	Genic	-1.46662	0.371428
Marbling	Chr12_19311659	Chr12	19311659	7.87e-05	4.10406	Genic	-0.389849	0.0987373
Marbling	Chr12_19311547	Chr12	19311547	7.87e-05	4.10406	Genic	-0.389849	0.0987373
Marbling	Chr1_125244210	Chr1	125244210	7.88e-05	4.10351	+100 kb	0.132783	0.0336327
Marbling	Chr6_76241895	Chr6	76241895	7.88e-05	4.10324	+100 kb	-0.887437	0.224788
Marbling	Chr4_15230556	Chr4	15230556	7.89e-05	4.10297	5 kb	1.29911	0.329077
Marbling	Chr5_94463639	Chr5	94463639	7.89e-05	4.10293	Genic	0.486259	0.123175
Marbling	Chr5_117322179	Chr5	117322179	7.89e-05	4.10285	100 kb	0.847665	0.214725
Marbling	Chr15_31255854	Chr15	31255854	7.9e-05	4.10234	50 kb	0.310879	0.0787555
Marbling	Chr2_15731250	Chr2	15731250	7.9e-05	4.10214	Genic	0.112228	0.0284317
Marbling	Chr14_2022129	Chr14	2022129	7.92e-05	4.10151	5 kb	-0.271799	0.0688632
Marbling	Chr13_78895122	Chr13	78895122	7.92e-05	4.10142	Genic	0.892098	0.226026
Marbling	Chr11_4670962	Chr11	4670962	7.92e-05	4.10127	Genic	-0.113902	0.0288593
Marbling	Chr16_8547819	Chr16	8547819	7.94e-05	4.10038	+100 kb	-0.511655	0.129654
Marbling	Chr7_79159384	Chr7	79159384	7.96e-05	4.09905	+100 kb	1.10756	0.28071
Marbling	Chr1_155334432	Chr1	155334432	7.96e-05	4.099	50 kb	-0.13311	0.0337368
Marbling	Chr17_22202415	Chr17	22202415	7.97e-05	4.09862	+100 kb	0.118551	0.0300483
Marbling	Chr12_29592958	Chr12	29592958	7.97e-05	4.0986	100 kb	-0.104063	0.0263763
Marbling	Chr12_29592764	Chr12	29592764	7.97e-05	4.0986	100 kb	-0.104063	0.0263763
Marbling	Chr12_29592639	Chr12	29592639	7.97e-05	4.0986	100 kb	-0.104063	0.0263763
Marbling	Chr12_29592461	Chr12	29592461	7.97e-05	4.0986	100 kb	-0.104063	0.0263763
Marbling	Chr12_29591801	Chr12	29591801	7.97e-05	4.0986	100 kb	-0.104063	0.0263763
Marbling	Chr12_29591298	Chr12	29591298	7.97e-05	4.0986	100 kb	-0.104063	0.0263763
Marbling	Chr4_5396333	Chr4	5396333	7.97e-05	4.09855	50 kb	-0.106603	0.0270203
Marbling	Chr11_70737594	Chr11	70737594	7.97e-05	4.09842	5 kb	-0.163089	0.0413383
Marbling	Chr8_100071825	Chr8	100071825	7.99e-05	4.09757	50 kb	1.46887	0.37236
Marbling	Chr12_69636171	Chr12	69636171	8e-05	4.09702	5 kb	-0.1577	0.0399801
Marbling	Chr6_95145188	Chr6	95145188	8.01e-05	4.09664	10 kb	0.108714	0.0275627
Marbling	Chr13_74574312	Chr13	74574312	8.02e-05	4.09606	50 kb	0.578111	0.146582
Marbling	Chr20_69965519	Chr20	69965519	8.03e-05	4.09514	+100 kb	0.368426	0.0934281
Marbling	Chr6_95143817	Chr6	95143817	8.06e-05	4.09384	10 kb	-0.106858	0.0271028
Marbling	Chr27_8448683	Chr27	8448683	8.06e-05	4.09355	+100 kb	-0.179183	0.0454484
Marbling	Chr14_43521030	Chr14	43521030	8.08e-05	4.09247	+100 kb	0.174962	0.0443847
Marbling	Chr11_98551631	Chr11	98551631	8.08e-05	4.09244	5 kb	1.4525	0.368474
Marbling	Chr9_8040972	Chr9	8040972	8.09e-05	4.09193	Genic	-0.465337	0.118056
Marbling	Chr2_129431153	Chr2	129431153	8.09e-05	4.09181	Genic	-0.295111	0.0748712
Marbling	Chr7_9476543	Chr7	9476543	8.1e-05	4.09159	50 kb	0.636354	0.161451
Marbling	Chr4_99766618	Chr4	99766618	8.1e-05	4.09146	5 kb	0.882679	0.223951
Marbling	Chr9_67393044	Chr9	67393044	8.11e-05	4.0912	Genic	1.21392	0.308005
Marbling	Chr10_99093824	Chr10	99093824	8.12e-05	4.09062	+100 kb	1.56125	0.396164
Marbling	Chr12_47147511	Chr12	47147511	8.12e-05	4.09044	+100 kb	-0.258043	0.0654795
Marbling	Chr1_69856653	Chr1	69856653	8.12e-05	4.09027	Genic	0.542187	0.137585
Marbling	Chr7_80806391	Chr7	80806391	8.12e-05	4.09021	+100 kb	0.421326	0.106917
Marbling	Chr19_62736150	Chr19	62736150	8.12e-05	4.09018	100 kb	1.74718	0.44337
Marbling	Chr24_41786177	Chr24	41786177	8.13e-05	4.08994	100 kb	0.947704	0.2405
Marbling	Chr10_21819093	Chr10	21819093	8.13e-05	4.08992	Genic	0.123913	0.0314457
Marbling	Chr19_43863511	Chr19	43863511	8.14e-05	4.08942	5 kb	-0.136294	0.0345901
Marbling	Chr13_9265164	Chr13	9265164	8.14e-05	4.08935	+100 kb	-0.174849	0.0443754
Marbling	Chr3_1387227	Chr3	1387227	8.14e-05	4.08927	Genic	0.591358	0.150084
Marbling	Chr7_9199382	Chr7	9199382	8.15e-05	4.08863	10 kb	0.11911	0.0302323
Marbling	Chr1_147874980	Chr1	147874980	8.16e-05	4.08807	Genic	1.05841	0.268665
Marbling	Chr17_71373944	Chr17	71373944	8.17e-05	4.08804	50 kb	-0.285673	0.0725149
Marbling	Chr15_42193531	Chr15	42193531	8.18e-05	4.08739	+100 kb	0.421611	0.107031
Marbling	Chr14_2390645	Chr14	2390645	8.18e-05	4.08713	Genic	0.627254	0.159242
Marbling	Chr27_21869334	Chr27	21869334	8.19e-05	4.08683	+100 kb	0.2343	0.0594847
Marbling	Chr27_21869255	Chr27	21869255	8.19e-05	4.08683	+100 kb	0.2343	0.0594847
Marbling	Chr27_21869239	Chr27	21869239	8.19e-05	4.08683	+100 kb	0.2343	0.0594847
Marbling	Chr27_21869222	Chr27	21869222	8.19e-05	4.08683	+100 kb	0.2343	0.0594847
Marbling	Chr27_21868330	Chr27	21868330	8.19e-05	4.08683	+100 kb	0.2343	0.0594847
Marbling	Chr7_65025100	Chr7	65025100	8.19e-05	4.08679	Genic	-0.179063	0.0454611
Marbling	Chr14_7783686	Chr14	7783686	8.19e-05	4.08665	+100 kb	0.253657	0.0644005
Marbling	Chr12_18644306	Chr12	18644306	8.19e-05	4.08656	+100 kb	-0.278536	0.070718
Marbling	Chr13_55171700	Chr13	55171700	8.19e-05	4.08649	Genic	-0.133848	0.0339832
Marbling	Chr11_3246165	Chr11	3246165	8.2e-05	4.08639	100 kb	-0.127772	0.032441
Marbling	Chr14_72340635	Chr14	72340635	8.2e-05	4.08634	50 kb	-0.603266	0.153169
Marbling	Chr7_34050239	Chr7	34050239	8.21e-05	4.08549	100 kb	0.300543	0.0763168
Marbling	Chr18_15993365	Chr18	15993365	8.21e-05	4.08549	Genic	0.68243	0.173289
Marbling	Chr5_108526684	Chr5	108526684	8.21e-05	4.08549	Genic	0.511275	0.129828
Marbling	Chr8_63928191	Chr8	63928191	8.21e-05	4.08543	Genic	-0.610542	0.155036
Marbling	Chr27_15394206	Chr27	15394206	8.22e-05	4.08514	50 kb	-0.118944	0.030205
Marbling	Chr7_64092577	Chr7	64092577	8.23e-05	4.08486	Genic	0.113297	0.0287719
Marbling	Chr8_93791295	Chr8	93791295	8.26e-05	4.08292	+100 kb	0.393628	0.09999
Marbling	Chr11_3320854	Chr11	3320854	8.26e-05	4.08281	50 kb	0.134786	0.0342391
Marbling	Chr10_84605354	Chr10	84605354	8.27e-05	4.08276	Genic	0.116302	0.0295438
Marbling	Chr3_11558865	Chr3	11558865	8.27e-05	4.08272	50 kb	0.654144	0.166171
Marbling	Chr26_22325924	Chr26	22325924	8.27e-05	4.08239	50 kb	1.16716	0.296507
Marbling	Chr2_59614127	Chr2	59614127	8.28e-05	4.0821	50 kb	-0.576374	0.146428
Marbling	Chr7_80798857	Chr7	80798857	8.29e-05	4.08146	+100 kb	0.415089	0.105463
Marbling	Chr7_80797412	Chr7	80797412	8.29e-05	4.08146	+100 kb	0.415089	0.105463
Marbling	Chr7_80794771	Chr7	80794771	8.29e-05	4.08146	+100 kb	0.415089	0.105463
Marbling	Chr12_19270422	Chr12	19270422	8.32e-05	4.07978	5 kb	-0.331464	0.0842363
Marbling	Chr7_93244226	Chr7	93244226	8.33e-05	4.07932	Genic	0.109341	0.0277891
Marbling	Chr20_13107169	Chr20	13107169	8.33e-05	4.07922	+100 kb	1.71716	0.436423
Marbling	Chr5_78174854	Chr5	78174854	8.34e-05	4.07876	+100 kb	-0.146755	0.0373009
Marbling	Chr17_33379515	Chr17	33379515	8.37e-05	4.07732	+100 kb	0.418617	0.106422
Marbling	Chr13_30193386	Chr13	30193386	8.38e-05	4.07677	100 kb	0.834651	0.212203
Marbling	Chr15_9099235	Chr15	9099235	8.39e-05	4.07648	+100 kb	0.135811	0.0345303
Marbling	Chr23_41939332	Chr23	41939332	8.39e-05	4.07613	+100 kb	-0.125912	0.0320149
Marbling	Chr7_28473285	Chr7	28473285	8.4e-05	4.07585	10 kb	0.988404	0.251326
Marbling	Chr9_12699792	Chr9	12699792	8.42e-05	4.07478	Genic	0.935925	0.238017
Marbling	Chr4_30403423	Chr4	30403423	8.42e-05	4.07468	5 kb	1.71161	0.435291
Marbling	Chr5_18564652	Chr5	18564652	8.42e-05	4.07463	+100 kb	0.906298	0.230488
Marbling	Chr6_95176029	Chr6	95176029	8.43e-05	4.074	50 kb	0.167972	0.042722
Marbling	Chr6_95176012	Chr6	95176012	8.43e-05	4.074	50 kb	0.167972	0.042722
Marbling	Chr6_95175991	Chr6	95175991	8.43e-05	4.074	50 kb	0.167972	0.042722
Marbling	Chr17_65529239	Chr17	65529239	8.44e-05	4.07383	Genic	0.135937	0.0345751
Marbling	Chr12_17756432	Chr12	17756432	8.44e-05	4.07352	+100 kb	-0.211081	0.0536901
Marbling	Chr7_9109472	Chr7	9109472	8.44e-05	4.07345	50 kb	1.70559	0.433835
Marbling	Chr19_9208159	Chr19	9208159	8.45e-05	4.07326	5 kb	-0.983527	0.250177
Marbling	Chr28_2543247	Chr28	2543247	8.46e-05	4.07284	50 kb	0.740366	0.188336
Marbling	Chr4_29535339	Chr4	29535339	8.46e-05	4.0725	Genic	-0.115363	0.0293476
Marbling	Chr6_112557847	Chr6	112557847	8.47e-05	4.07198	+100 kb	0.274793	0.0699109
Marbling	Chr1_87807373	Chr1	87807373	8.48e-05	4.07168	Genic	-0.192823	0.0490588
Marbling	Chr12_21717677	Chr12	21717677	8.49e-05	4.07112	50 kb	-0.463151	0.117846
Marbling	Chr6_61826999	Chr6	61826999	8.5e-05	4.07035	50 kb	0.281098	0.0715314
Marbling	Chr7_58833597	Chr7	58833597	8.51e-05	4.07021	100 kb	-0.220206	0.0560372
Marbling	Chr7_58833533	Chr7	58833533	8.51e-05	4.07021	100 kb	-0.220206	0.0560372
Marbling	Chr7_58831325	Chr7	58831325	8.51e-05	4.07021	100 kb	-0.220206	0.0560372
Marbling	Chr7_58829731	Chr7	58829731	8.51e-05	4.07021	100 kb	-0.220206	0.0560372
Marbling	Chr11_70738323	Chr11	70738323	8.51e-05	4.0702	10 kb	-0.162564	0.0413688
Marbling	Chr17_25812260	Chr17	25812260	8.52e-05	4.06972	+100 kb	0.1796	0.0457071
Marbling	Chr26_36961686	Chr26	36961686	8.52e-05	4.06943	Genic	-0.11295	0.0287463
Marbling	Chr9_34019219	Chr9	34019219	8.54e-05	4.06877	100 kb	0.225255	0.0573336
Marbling	Chr9_34016362	Chr9	34016362	8.54e-05	4.06877	100 kb	0.225255	0.0573336
Marbling	Chr9_34015988	Chr9	34015988	8.54e-05	4.06877	100 kb	0.225255	0.0573336
Marbling	Chr9_34015667	Chr9	34015667	8.54e-05	4.06877	100 kb	0.225255	0.0573336
Marbling	Chr9_34015445	Chr9	34015445	8.54e-05	4.06877	100 kb	0.225255	0.0573336
Marbling	Chr17_3963911	Chr17	3963911	8.54e-05	4.06835	5 kb	1.35664	0.345324
Marbling	Chr5_27470797	Chr5	27470797	8.55e-05	4.06813	Genic	1.07459	0.273537
Marbling	Chr16_7581167	Chr16	7581167	8.55e-05	4.06807	+100 kb	-0.114627	0.0291786
Marbling	Chr1_147879035	Chr1	147879035	8.55e-05	4.068	Genic	1.19112	0.303206
Marbling	Chr7_14945073	Chr7	14945073	8.56e-05	4.06739	5 kb	0.499941	0.127274
Marbling	Chr14_2019742	Chr14	2019742	8.56e-05	4.06736	Genic	-0.267252	0.0680366
Marbling	Chr6_64396484	Chr6	64396484	8.57e-05	4.06721	+100 kb	-0.454967	0.115827
Marbling	Chr7_15016552	Chr7	15016552	8.57e-05	4.06683	50 kb	0.242682	0.0617863
Marbling	Chr4_83095695	Chr4	83095695	8.58e-05	4.06674	Genic	0.522784	0.133101
Marbling	Chr7_64089832	Chr7	64089832	8.58e-05	4.06644	Genic	0.112794	0.0287185
Marbling	Chr15_41860347	Chr15	41860347	8.58e-05	4.06635	Genic	0.265129	0.0675058
Marbling	Chr3_31988538	Chr3	31988538	8.59e-05	4.06591	5 kb	0.898896	0.228886
Marbling	Chr12_45360074	Chr12	45360074	8.6e-05	4.06572	+100 kb	0.561816	0.143059
Marbling	Chr15_23561149	Chr15	23561149	8.6e-05	4.06535	+100 kb	1.34831	0.343348
Marbling	Chr4_55853461	Chr4	55853461	8.61e-05	4.06513	5 kb	1.27044	0.323528
Marbling	Chr15_70079261	Chr15	70079261	8.61e-05	4.06512	+100 kb	1.20859	0.307778
Marbling	Chr3_117624698	Chr3	117624698	8.61e-05	4.06495	Genic	-0.104979	0.0267346
Marbling	Chr24_42799667	Chr24	42799667	8.61e-05	4.0648	50 kb	0.114016	0.0290365
Marbling	Chr11_102907780	Chr11	102907780	8.62e-05	4.06465	Genic	0.113923	0.0290133
Marbling	Chr11_52836127	Chr11	52836127	8.63e-05	4.06411	+100 kb	-0.312753	0.0796566
Marbling	Chr11_22304634	Chr11	22304634	8.63e-05	4.06386	100 kb	0.150443	0.0383184
Marbling	Chr23_12808596	Chr23	12808596	8.65e-05	4.06323	Genic	0.220524	0.0561733
Marbling	Chr19_17599017	Chr19	17599017	8.65e-05	4.06295	50 kb	0.110863	0.0282408
Marbling	Chr27_19741889	Chr27	19741889	8.66e-05	4.06262	+100 kb	-0.144704	0.0368631
Marbling	Chr10_39877519	Chr10	39877519	8.67e-05	4.06192	50 kb	0.15364	0.0391434
Marbling	Chr10_39877395	Chr10	39877395	8.67e-05	4.06192	50 kb	0.15364	0.0391434
Marbling	Chr10_39877376	Chr10	39877376	8.67e-05	4.06192	50 kb	0.15364	0.0391434
Marbling	Chr10_39877324	Chr10	39877324	8.67e-05	4.06192	50 kb	0.15364	0.0391434
Marbling	Chr9_29630510	Chr9	29630510	8.68e-05	4.06171	100 kb	0.902152	0.229851
Marbling	Chr29_13101810	Chr29	13101810	8.68e-05	4.06162	100 kb	0.47902	0.122047
Marbling	Chr11_70738594	Chr11	70738594	8.68e-05	4.06124	10 kb	-0.161977	0.0412714
Marbling	Chr19_39460492	Chr19	39460492	8.69e-05	4.06096	5 kb	0.172542	0.0439652
Marbling	Chr7_39637240	Chr7	39637240	8.71e-05	4.05987	50 kb	0.880814	0.224474
Marbling	Chr3_50828033	Chr3	50828033	8.72e-05	4.05973	10 kb	0.112026	0.02855
Marbling	Chr7_14878799	Chr7	14878799	8.72e-05	4.05968	50 kb	0.154561	0.0393906
Marbling	Chr7_14878767	Chr7	14878767	8.72e-05	4.05968	50 kb	0.154561	0.0393906
Marbling	Chr8_80292921	Chr8	80292921	8.72e-05	4.05941	Genic	1.55216	0.39559
Marbling	Chr5_26164623	Chr5	26164623	8.73e-05	4.05885	5 kb	1.72679	0.440132
Marbling	Chr16_71100923	Chr16	71100923	8.74e-05	4.05838	Genic	1.37097	0.349463
Marbling	Chr9_85544601	Chr9	85544601	8.74e-05	4.05833	100 kb	1.0236	0.260918
Marbling	Chr24_5874518	Chr24	5874518	8.76e-05	4.05771	+100 kb	1.69781	0.432816
Marbling	Chr24_43724635	Chr24	43724635	8.76e-05	4.05742	Genic	0.903653	0.230374
Marbling	Chr27_12123704	Chr27	12123704	8.76e-05	4.05728	+100 kb	-0.210544	0.0536763
Marbling	Chr3_75561797	Chr3	75561797	8.78e-05	4.0565	Genic	-0.251512	0.0641277
Marbling	Chr2_106536750	Chr2	106536750	8.79e-05	4.05589	100 kb	0.752662	0.191922
Marbling	Chr19_30634451	Chr19	30634451	8.8e-05	4.05571	+100 kb	-0.127044	0.032396
Marbling	Chr18_24538891	Chr18	24538891	8.8e-05	4.05533	50 kb	1.71651	0.437729
Marbling	Chr11_48409960	Chr11	48409960	8.83e-05	4.054	Genic	-0.118662	0.0302657
Marbling	Chr2_95395387	Chr2	95395387	8.83e-05	4.05395	Genic	-0.147584	0.0376429
Marbling	Chr24_25057414	Chr24	25057414	8.84e-05	4.05349	Genic	-0.725503	0.18506
Marbling	Chr7_107161160	Chr7	107161160	8.84e-05	4.05343	5 kb	0.32616	0.0831969
Marbling	Chr11_70738499	Chr11	70738499	8.85e-05	4.0532	10 kb	-0.161769	0.0412654
Marbling	Chr8_24052132	Chr8	24052132	8.86e-05	4.05252	50 kb	-0.14061	0.0358715
Marbling	Chr25_38741944	Chr25	38741944	8.86e-05	4.05246	50 kb	-0.130593	0.0333162
Marbling	Chr10_32492102	Chr10	32492102	8.86e-05	4.05236	Genic	0.243942	0.0622342
Marbling	Chr12_37397838	Chr12	37397838	8.87e-05	4.05214	+100 kb	0.115675	0.0295116
Marbling	Chr1_71526744	Chr1	71526744	8.88e-05	4.05182	Genic	0.197534	0.0503985
Marbling	Chr3_80012679	Chr3	80012679	8.88e-05	4.05156	100 kb	1.4292	0.364656
Marbling	Chr2_130419706	Chr2	130419706	8.89e-05	4.051	Genic	0.250315	0.0638722
Marbling	Chr16_58822216	Chr16	58822216	8.89e-05	4.05092	Genic	1.69904	0.433545
Marbling	Chr27_25441797	Chr27	25441797	8.89e-05	4.05091	10 kb	1.03233	0.263421
Marbling	Chr29_34282163	Chr29	34282163	8.91e-05	4.05033	+100 kb	-0.52204	0.13322
Marbling	Chr14_73411963	Chr14	73411963	8.92e-05	4.04971	+100 kb	0.730183	0.186353
Marbling	Chr2_92167436	Chr2	92167436	8.92e-05	4.04956	50 kb	0.1718	0.0438467
Marbling	Chr5_22695052	Chr5	22695052	8.94e-05	4.04889	50 kb	0.859481	0.219378
Marbling	Chr15_46507162	Chr15	46507162	8.94e-05	4.04887	5 kb	-0.144322	0.0368373
Marbling	Chr15_46505125	Chr15	46505125	8.96e-05	4.0478	5 kb	-0.148121	0.0378129
Marbling	Chr12_18254845	Chr12	18254845	8.96e-05	4.04764	Genic	-0.12761	0.0325774
Marbling	Chr2_134633168	Chr2	134633168	8.98e-05	4.04695	50 kb	-0.12093	0.030875
Marbling	Chr11_70732733	Chr11	70732733	8.99e-05	4.04638	Genic	-0.160266	0.0409214
Marbling	Chr11_70732121	Chr11	70732121	8.99e-05	4.04638	Genic	-0.160266	0.0409214
Marbling	Chr4_14437609	Chr4	14437609	9e-05	4.04599	Genic	-0.100872	0.0257575
Marbling	Chr24_12696496	Chr24	12696496	9.02e-05	4.04495	Genic	0.721422	0.184241
Marbling	Chr2_4686041	Chr2	4686041	9.04e-05	4.04378	Genic	-0.186562	0.0476533
Marbling	Chr29_1925660	Chr29	1925660	9.04e-05	4.04371	10 kb	0.149698	0.0382376
Marbling	Chr29_1925375	Chr29	1925375	9.04e-05	4.04371	10 kb	0.149698	0.0382376
Marbling	Chr29_1925359	Chr29	1925359	9.04e-05	4.04371	10 kb	0.149698	0.0382376
Marbling	Chr29_1925062	Chr29	1925062	9.04e-05	4.04371	10 kb	0.149698	0.0382376
Marbling	Chr29_1925011	Chr29	1925011	9.04e-05	4.04371	10 kb	0.149698	0.0382376
Marbling	Chr22_44698948	Chr22	44698948	9.05e-05	4.04322	+100 kb	-0.164186	0.041941
Marbling	Chr5_60921143	Chr5	60921143	9.06e-05	4.04308	Genic	0.16122	0.0411844
Marbling	Chr16_73886161	Chr16	73886161	9.06e-05	4.04271	10 kb	0.162575	0.0415327
Marbling	Chr15_46508857	Chr15	46508857	9.07e-05	4.04257	5 kb	-0.14567	0.0372147
Marbling	Chr11_89645914	Chr11	89645914	9.07e-05	4.04257	50 kb	-0.118173	0.0301901
Marbling	Chr18_49832408	Chr18	49832408	9.1e-05	4.04101	50 kb	-0.121289	0.0309928
Marbling	Chr15_39195932	Chr15	39195932	9.11e-05	4.04071	Genic	0.129832	0.0331773
Marbling	Chr15_39195880	Chr15	39195880	9.11e-05	4.04071	Genic	0.129832	0.0331773
Marbling	Chr15_39195834	Chr15	39195834	9.11e-05	4.04071	Genic	0.129832	0.0331773
Marbling	Chr15_39195810	Chr15	39195810	9.11e-05	4.04071	Genic	0.129832	0.0331773
Marbling	Chr15_39195794	Chr15	39195794	9.11e-05	4.04071	Genic	0.129832	0.0331773
Marbling	Chr11_70738776	Chr11	70738776	9.12e-05	4.04011	10 kb	-0.161422	0.0412534
Marbling	Chr25_22090574	Chr25	22090574	9.12e-05	4.04003	Genic	0.929987	0.237672
Marbling	Chr12_19316872	Chr12	19316872	9.12e-05	4.03997	Genic	-0.36488	0.0932513
Marbling	Chr12_19315582	Chr12	19315582	9.12e-05	4.03997	Genic	-0.36488	0.0932513
Marbling	Chr27_24943700	Chr27	24943700	9.13e-05	4.03944	+100 kb	0.141313	0.0361178
Marbling	Chr29_35735143	Chr29	35735143	9.13e-05	4.03931	+100 kb	1.35271	0.34574
Marbling	Chr12_62825481	Chr12	62825481	9.14e-05	4.03899	+100 kb	1.34857	0.344698
Marbling	Chr7_15850503	Chr7	15850503	9.15e-05	4.03849	Genic	0.204166	0.0521891
Marbling	Chr4_34395188	Chr4	34395188	9.15e-05	4.03844	+100 kb	-0.166425	0.042542
Marbling	Chr1_11401110	Chr1	11401110	9.16e-05	4.03819	+100 kb	-0.709398	0.181345
Marbling	Chr21_28577274	Chr21	28577274	9.16e-05	4.03806	Genic	0.876097	0.223963
Marbling	Chr12_15566670	Chr12	15566670	9.17e-05	4.03754	50 kb	-0.457919	0.117069
Marbling	Chr6_9400754	Chr6	9400754	9.18e-05	4.03734	100 kb	0.862142	0.220418
Marbling	Chr8_72529660	Chr8	72529660	9.18e-05	4.0373	50 kb	-0.144577	0.0369632
Marbling	Chr7_18548884	Chr7	18548884	9.21e-05	4.03589	50 kb	0.320247	0.081892
Marbling	Chr9_34415022	Chr9	34415022	9.22e-05	4.03529	10 kb	0.232547	0.0594708
Marbling	Chr21_24705143	Chr21	24705143	9.23e-05	4.03492	Genic	1.2036	0.307821
Marbling	Chr6_38042286	Chr6	38042286	9.23e-05	4.03472	Genic	0.163289	0.0417625
Marbling	Chr28_2051876	Chr28	2051876	9.24e-05	4.03445	+100 kb	-0.157143	0.040192
Marbling	Chr6_95152245	Chr6	95152245	9.24e-05	4.03442	50 kb	0.135854	0.0347472
Marbling	Chr17_72185032	Chr17	72185032	9.24e-05	4.0343	Genic	0.125988	0.0322244
Marbling	Chr3_8434162	Chr3	8434162	9.27e-05	4.03314	Genic	0.121056	0.030968
Marbling	Chr11_70736207	Chr11	70736207	9.27e-05	4.03313	5 kb	-0.161921	0.041422
Marbling	Chr12_68790501	Chr12	68790501	9.27e-05	4.03292	100 kb	0.15123	0.0386881
Marbling	Chr9_58923379	Chr9	58923379	9.27e-05	4.03282	+100 kb	1.09725	0.280706
Marbling	Chr29_17002044	Chr29	17002044	9.28e-05	4.03241	50 kb	-0.184739	0.0472641
Marbling	Chr7_13173526	Chr7	13173526	9.29e-05	4.03211	100 kb	0.36061	0.0922632
Marbling	Chr6_30730941	Chr6	30730941	9.29e-05	4.03208	Genic	-1.05022	0.268703
Marbling	Chr12_21716791	Chr12	21716791	9.29e-05	4.0318	50 kb	-0.502923	0.12868
Marbling	Chr11_66565217	Chr11	66565217	9.31e-05	4.03116	Genic	-0.124311	0.0318096
Marbling	Chr8_24863815	Chr8	24863815	9.32e-05	4.03038	10 kb	0.153133	0.0391891
Marbling	Chr7_2519192	Chr7	2519192	9.33e-05	4.03007	50 kb	-0.105696	0.0270504
Marbling	Chr2_80731441	Chr2	80731441	9.34e-05	4.02972	100 kb	0.24159	0.0618325
Marbling	Chr15_2943009	Chr15	2943009	9.34e-05	4.02972	+100 kb	1.27086	0.325263
Marbling	Chr7_17149343	Chr7	17149343	9.34e-05	4.02965	50 kb	0.156499	0.0400547
Marbling	Chr5_85516619	Chr5	85516619	9.34e-05	4.02945	Genic	0.986479	0.252489
Marbling	Chr5_110425452	Chr5	110425452	9.35e-05	4.0291	Genic	-0.217667	0.0557147
Marbling	Chr7_75512159	Chr7	75512159	9.36e-05	4.02856	50 kb	0.52918	0.135461
Marbling	Chr22_38690958	Chr22	38690958	9.37e-05	4.02839	Genic	1.09436	0.280143
Marbling	Chr9_34015272	Chr9	34015272	9.37e-05	4.02834	100 kb	0.204679	0.0523958
Marbling	Chr9_34015231	Chr9	34015231	9.37e-05	4.02834	100 kb	0.204679	0.0523958
Marbling	Chr10_63851740	Chr10	63851740	9.37e-05	4.02819	50 kb	0.255994	0.0655333
Marbling	Chr15_487317	Chr15	487317	9.38e-05	4.02758	100 kb	0.119743	0.0306564
Marbling	Chr7_10009593	Chr7	10009593	9.39e-05	4.02737	5 kb	0.342439	0.0876731
Marbling	Chr16_75266643	Chr16	75266643	9.39e-05	4.02735	100 kb	0.129456	0.0331442
Marbling	Chr3_95246961	Chr3	95246961	9.39e-05	4.02717	Genic	0.815651	0.208834
Marbling	Chr25_23081246	Chr25	23081246	9.4e-05	4.02708	5 kb	0.134315	0.0343896
Marbling	Chr6_95144652	Chr6	95144652	9.41e-05	4.02637	10 kb	0.106642	0.027307
Marbling	Chr21_1691572	Chr21	1691572	9.42e-05	4.02607	50 kb	0.795562	0.203722
Marbling	Chr25_41321775	Chr25	41321775	9.43e-05	4.02548	+100 kb	0.860843	0.220458
Marbling	Chr6_85279723	Chr6	85279723	9.44e-05	4.02484	Genic	0.745983	0.19106
Marbling	Chr20_26794674	Chr20	26794674	9.44e-05	4.02484	+100 kb	-0.109463	0.0280355
Marbling	Chr11_101043974	Chr11	101043974	9.47e-05	4.02387	50 kb	0.128994	0.0330423
Marbling	Chr20_53522800	Chr20	53522800	9.5e-05	4.02228	Genic	-0.105537	0.0270398
Marbling	Chr25_39754468	Chr25	39754468	9.5e-05	4.02215	50 kb	-0.137412	0.0352072
Marbling	Chr25_39753576	Chr25	39753576	9.5e-05	4.02215	50 kb	-0.137412	0.0352072
Marbling	Chr20_16824913	Chr20	16824913	9.51e-05	4.02163	Genic	0.467458	0.11978
Marbling	Chr4_106759366	Chr4	106759366	9.52e-05	4.02154	100 kb	0.533081	0.136596
Marbling	Chr27_35593080	Chr27	35593080	9.52e-05	4.02151	Genic	-0.134438	0.0344482
Marbling	Chr11_74133503	Chr11	74133503	9.53e-05	4.02075	Genic	-0.111163	0.0284874
Marbling	Chr11_36505295	Chr11	36505295	9.54e-05	4.02044	Genic	0.135311	0.0346774
Marbling	Chr11_69564588	Chr11	69564588	9.54e-05	4.02028	50 kb	-0.143315	0.0367294
Marbling	Chr11_69564242	Chr11	69564242	9.54e-05	4.02028	50 kb	-0.143315	0.0367294
Marbling	Chr11_69563818	Chr11	69563818	9.54e-05	4.02028	50 kb	-0.143315	0.0367294
Marbling	Chr11_69563748	Chr11	69563748	9.54e-05	4.02028	50 kb	-0.143315	0.0367294
Marbling	Chr11_69563741	Chr11	69563741	9.54e-05	4.02028	50 kb	-0.143315	0.0367294
Marbling	Chr11_69563709	Chr11	69563709	9.54e-05	4.02028	50 kb	-0.143315	0.0367294
Marbling	Chr18_4812168	Chr18	4812168	9.55e-05	4.02018	+100 kb	-0.179464	0.0459945
Marbling	Chr6_95126179	Chr6	95126179	9.55e-05	4.01988	Genic	0.135643	0.0347651
Marbling	Chr6_95125647	Chr6	95125647	9.55e-05	4.01988	Genic	0.135643	0.0347651
Marbling	Chr6_95125145	Chr6	95125145	9.55e-05	4.01988	Genic	0.135643	0.0347651
Marbling	Chr2_104834984	Chr2	104834984	9.55e-05	4.01981	50 kb	-0.611272	0.15667
Marbling	Chr2_135822691	Chr2	135822691	9.57e-05	4.01903	Genic	-0.149558	0.0383363
Marbling	Chr6_80917928	Chr6	80917928	9.57e-05	4.01899	+100 kb	0.745857	0.191187
Marbling	Chr7_11135205	Chr7	11135205	9.58e-05	4.01876	10 kb	-0.361883	0.0927654
Marbling	Chr8_55112672	Chr8	55112672	9.58e-05	4.0186	+100 kb	1.0202	0.261526
Marbling	Chr8_75683903	Chr8	75683903	9.59e-05	4.01827	Genic	-0.110506	0.0283291
Marbling	Chr12_19336501	Chr12	19336501	9.59e-05	4.018	5 kb	-0.362295	0.092881
Marbling	Chr13_25561066	Chr13	25561066	9.6e-05	4.01795	Genic	0.108806	0.0278945
Marbling	Chr10_75403028	Chr10	75403028	9.6e-05	4.01767	Genic	-0.673087	0.172566
Marbling	Chr10_75401764	Chr10	75401764	9.6e-05	4.01767	Genic	-0.673087	0.172566
Marbling	Chr10_75401049	Chr10	75401049	9.6e-05	4.01767	Genic	-0.673087	0.172566
Marbling	Chr17_32913252	Chr17	32913252	9.61e-05	4.01731	50 kb	0.333181	0.0854256
Marbling	Chr4_104850909	Chr4	104850909	9.61e-05	4.01729	5 kb	0.239176	0.0613233
Marbling	Chr19_55749885	Chr19	55749885	9.61e-05	4.01722	Genic	-0.144573	0.0370682
Marbling	Chr16_55541263	Chr16	55541263	9.63e-05	4.01631	50 kb	0.365062	0.093613
Marbling	Chr10_7967982	Chr10	7967982	9.64e-05	4.01588	5 kb	0.134167	0.0344065
Marbling	Chr27_20964419	Chr27	20964419	9.64e-05	4.01576	+100 kb	-0.183877	0.0471553
Marbling	Chr12_2297235	Chr12	2297235	9.64e-05	4.01573	Genic	1.45408	0.3729
Marbling	Chr4_63264724	Chr4	63264724	9.67e-05	4.01462	Genic	0.116168	0.0297963
Marbling	Chr1_16201050	Chr1	16201050	9.67e-05	4.01453	+100 kb	-0.115627	0.0296578
Marbling	Chr26_49312849	Chr26	49312849	9.69e-05	4.01364	+100 kb	1.69572	0.435001
Marbling	Chr12_89184306	Chr12	89184306	9.7e-05	4.0134	Genic	-0.55538	0.142476
Marbling	Chr23_45352825	Chr23	45352825	9.7e-05	4.01315	5 kb	-0.150727	0.0386685
Marbling	Chr2_15731305	Chr2	15731305	9.71e-05	4.01288	Genic	0.110527	0.0283563
Marbling	Chr13_53516419	Chr13	53516419	9.71e-05	4.01288	50 kb	-0.178467	0.0457868
Marbling	Chr29_48248922	Chr29	48248922	9.72e-05	4.01254	Genic	0.367478	0.0942833
Marbling	Chr6_38037905	Chr6	38037905	9.74e-05	4.01126	5 kb	0.162987	0.0418251
Marbling	Chr12_20468802	Chr12	20468802	9.74e-05	4.01123	Genic	-0.191047	0.0490259
Marbling	Chr19_24589845	Chr19	24589845	9.75e-05	4.01078	10 kb	-0.11782	0.0302365
Marbling	Chr8_92361773	Chr8	92361773	9.76e-05	4.01073	Genic	-0.125262	0.0321465
Marbling	Chr18_62675337	Chr18	62675337	9.76e-05	4.0104	Genic	1.1924	0.306025
Marbling	Chr7_14889919	Chr7	14889919	9.77e-05	4.01028	Genic	0.194617	0.0499487
Marbling	Chr6_12860519	Chr6	12860519	9.77e-05	4.01004	100 kb	0.106806	0.0274129
Marbling	Chr10_13195818	Chr10	13195818	9.78e-05	4.00974	Genic	-0.114864	0.0294824
Marbling	Chr11_67322855	Chr11	67322855	9.78e-05	4.00958	50 kb	-0.145709	0.0374002
Marbling	Chr16_73825478	Chr16	73825478	9.79e-05	4.00915	50 kb	0.445548	0.114369
Marbling	Chr23_18158340	Chr23	18158340	9.81e-05	4.00831	+100 kb	1.71215	0.439551
Marbling	Chr13_75990247	Chr13	75990247	9.82e-05	4.00802	Genic	1.26547	0.32489
Marbling	Chr12_838629	Chr12	838629	9.84e-05	4.00721	+100 kb	0.770038	0.197718
Marbling	Chr4_53313466	Chr4	53313466	9.84e-05	4.0072	+100 kb	1.19394	0.306561
Marbling	Chr1_8438914	Chr1	8438914	9.85e-05	4.00667	+100 kb	-0.138676	0.0356099
Marbling	Chr10_6771100	Chr10	6771100	9.85e-05	4.00635	Genic	0.831579	0.213546
Marbling	Chr8_112984934	Chr8	112984934	9.87e-05	4.00587	Genic	-0.165011	0.0423772
Marbling	Chr11_30158574	Chr11	30158574	9.87e-05	4.00583	100 kb	1.2634	0.32446
Marbling	Chr11_76862202	Chr11	76862202	9.87e-05	4.00578	+100 kb	0.91934	0.236102
Marbling	Chr3_77971025	Chr3	77971025	9.87e-05	4.00577	5 kb	1.69945	0.436448
Marbling	Chr11_70737786	Chr11	70737786	9.89e-05	4.00468	5 kb	-0.161241	0.0414161
Marbling	Chr16_18759442	Chr16	18759442	9.92e-05	4.0034	+100 kb	-0.127987	0.0328806
Marbling	Chr7_7813409	Chr7	7813409	9.93e-05	4.00298	5 kb	0.155024	0.0398287
Marbling	Chr15_37949166	Chr15	37949166	9.93e-05	4.00288	Genic	0.155377	0.03992
Marbling	Chr13_27716317	Chr13	27716317	9.93e-05	4.00287	+100 kb	-0.43416	0.111546
Marbling	Chr20_70431747	Chr20	70431747	9.93e-05	4.00285	10 kb	0.572476	0.147083
Marbling	Chr16_77546933	Chr16	77546933	9.94e-05	4.00275	50 kb	0.157648	0.0405044
Marbling	Chr18_45646893	Chr18	45646893	9.94e-05	4.00249	50 kb	1.54822	0.397798
Marbling	Chr1_93525103	Chr1	93525103	9.95e-05	4.00236	+100 kb	0.215401	0.0553457
Marbling	Chr3_51051144	Chr3	51051144	9.95e-05	4.00213	Genic	-0.673607	0.173084
Marbling	Chr28_10730014	Chr28	10730014	9.95e-05	4.00199	100 kb	0.153684	0.0394903
Marbling	Chr11_65073724	Chr11	65073724	9.96e-05	4.0017	+100 kb	0.14341	0.0368516
Marbling	Chr17_24308326	Chr17	24308326	9.96e-05	4.0017	+100 kb	0.39322	0.101045
Marbling	Chr17_24305575	Chr17	24305575	9.96e-05	4.0017	+100 kb	0.39322	0.101045
Marbling	Chr17_24301495	Chr17	24301495	9.96e-05	4.0017	+100 kb	0.39322	0.101045
Marbling	Chr11_41021921	Chr11	41021921	9.97e-05	4.00125	+100 kb	0.152446	0.0391763
Marbling	Chr7_5655211	Chr7	5655211	9.99e-05	4.00059	Genic	-0.134323	0.0345221
Marbling	Chr11_103726174	Chr11	103726174	9.99e-05	4.00058	10 kb	0.108303	0.0278348
Marbling	Chr4_68342254	Chr4	68342254	9.99e-05	4.00046	+100 kb	1.43569	0.368993
Marbling	Chr18_49794645	Chr18	49794645	9.99e-05	4.00023	5 kb	0.156096	0.0401202
Marbling	Chr13_47926290	Chr13	47926290	0.0001	4.00004	50 kb	1.34307	0.345207
