# Supplementary material for: Whole Genome Sequence Data Provides Novel Insights Into the Genetic Architecture of Meat Quality Traits in Beef
Source: Front Genet. 2020 Sep 4;11:538640. doi: 10.3389/fgene.2020.538640 (PMC7500205; doi:10.3389/fgene.2020.538640)
Supplement: TABLE S4 — Association results for connective tissue. Gene annotation for the B. taurus UMD 3.1.1 assembly was used. SNPs were assigned to genes using the following criterion: the marker was determined as genic if it was located inside a gene; if the marker was not inside a gene, it was assigned to a gene using the following four marker-gene bin distances: 5, 10, 50, and 100 kb. Otherwise, the marker was determined as a intergenic polymorphism. [file Table_4.xlsx]

## Sheet: CONN
Trait	Marker name	Chromosome	Position	Association p-value	-log(p-value)	Bin	Marker effect	Marker effect standart error
Connective tissue	Chr29_44067968	Chr29	44067968	1.45e-10	9.8377	Genic	0.145229	0.0226558
Connective tissue	Chr20_13250104	Chr20	13250104	3.34e-10	9.47671	+100 kb	-1.74554	0.277852
Connective tissue	Chr29_44069472	Chr29	44069472	5.64e-10	9.24892	Genic	0.13999	0.0225781
Connective tissue	Chr29_44069416	Chr29	44069416	5.64e-10	9.24892	Genic	0.13999	0.0225781
Connective tissue	Chr29_44069177	Chr29	44069177	5.64e-10	9.24892	Genic	0.13999	0.0225781
Connective tissue	Chr29_44069063	Chr29	44069063	5.64e-10	9.24892	Genic	0.13999	0.0225781
Connective tissue	Chr29_44069042	Chr29	44069042	5.64e-10	9.24892	Genic	0.13999	0.0225781
Connective tissue	Chr29_44069034	Chr29	44069034	5.64e-10	9.24892	Genic	0.13999	0.0225781
Connective tissue	Chr29_44068812	Chr29	44068812	5.64e-10	9.24892	Genic	0.13999	0.0225781
Connective tissue	Chr29_44117703	Chr29	44117703	6.59e-10	9.18129	5 kb	0.159002	0.0257464
Connective tissue	Chr29_41566633	Chr29	41566633	9.97e-10	9.00138	50 kb	-0.107047	0.0175202
Connective tissue	Chr29_43997381	Chr29	43997381	1.44e-09	8.84098	Genic	-1.68389	0.278297
Connective tissue	Chr29_41566515	Chr29	41566515	5.07e-09	8.29511	50 kb	-0.102984	0.0176194
Connective tissue	Chr7_11528300	Chr7	11528300	5.73e-09	8.24183	100 kb	-1.22479	0.210284
Connective tissue	Chr29_37070857	Chr29	37070857	1.7e-08	7.77073	50 kb	0.122652	0.0217449
Connective tissue	Chr29_37070851	Chr29	37070851	1.7e-08	7.77073	50 kb	0.122652	0.0217449
Connective tissue	Chr29_37070795	Chr29	37070795	1.7e-08	7.77073	50 kb	0.122652	0.0217449
Connective tissue	Chr29_37070723	Chr29	37070723	1.7e-08	7.77073	50 kb	0.122652	0.0217449
Connective tissue	Chr29_37069108	Chr29	37069108	1.7e-08	7.77073	50 kb	0.122652	0.0217449
Connective tissue	Chr29_37068668	Chr29	37068668	1.7e-08	7.77073	50 kb	0.122652	0.0217449
Connective tissue	Chr29_37068472	Chr29	37068472	1.7e-08	7.77073	50 kb	0.122652	0.0217449
Connective tissue	Chr29_37067945	Chr29	37067945	1.7e-08	7.77073	50 kb	0.122652	0.0217449
Connective tissue	Chr29_37067438	Chr29	37067438	1.7e-08	7.77073	50 kb	0.122652	0.0217449
Connective tissue	Chr29_41976183	Chr29	41976183	1.85e-08	7.73232	5 kb	0.129824	0.0230788
Connective tissue	Chr17_28937955	Chr17	28937955	1.96e-08	7.70747	+100 kb	-1.17945	0.210039
Connective tissue	Chr29_42299603	Chr29	42299603	2.06e-08	7.68564	Genic	-0.1302	0.0232223
Connective tissue	Chr1_74854855	Chr1	74854855	2.09e-08	7.68039	100 kb	-1.4074	0.251115
Connective tissue	Chr29_37070605	Chr29	37070605	2.21e-08	7.65558	50 kb	0.121688	0.0217507
Connective tissue	Chr29_37069641	Chr29	37069641	2.21e-08	7.65558	50 kb	0.121688	0.0217507
Connective tissue	Chr29_37069017	Chr29	37069017	2.21e-08	7.65558	50 kb	0.121688	0.0217507
Connective tissue	Chr29_37068584	Chr29	37068584	2.21e-08	7.65558	50 kb	0.121688	0.0217507
Connective tissue	Chr29_37068336	Chr29	37068336	2.21e-08	7.65558	50 kb	0.121688	0.0217507
Connective tissue	Chr29_37068303	Chr29	37068303	2.21e-08	7.65558	50 kb	0.121688	0.0217507
Connective tissue	Chr29_37068300	Chr29	37068300	2.21e-08	7.65558	50 kb	0.121688	0.0217507
Connective tissue	Chr29_37067886	Chr29	37067886	2.21e-08	7.65558	50 kb	0.121688	0.0217507
Connective tissue	Chr29_37067828	Chr29	37067828	2.21e-08	7.65558	50 kb	0.121688	0.0217507
Connective tissue	Chr29_37065677	Chr29	37065677	2.21e-08	7.65558	50 kb	0.121688	0.0217507
Connective tissue	Chr29_37065378	Chr29	37065378	2.21e-08	7.65558	50 kb	0.121688	0.0217507
Connective tissue	Chr29_37070093	Chr29	37070093	2.31e-08	7.63683	50 kb	0.121561	0.021757
Connective tissue	Chr29_37069023	Chr29	37069023	2.31e-08	7.63683	50 kb	0.121561	0.021757
Connective tissue	Chr29_37065731	Chr29	37065731	2.31e-08	7.63683	50 kb	0.121561	0.021757
Connective tissue	Chr10_68684143	Chr10	68684143	2.42e-08	7.61698	100 kb	-1.38525	0.248286
Connective tissue	Chr10_66607866	Chr10	66607866	2.45e-08	7.61151	50 kb	-1.54185	0.276463
Connective tissue	Chr10_67427650	Chr10	67427650	2.5e-08	7.60211	5 kb	-1.09339	0.196184
Connective tissue	Chr29_38442903	Chr29	38442903	2.53e-08	7.59749	10 kb	0.0858929	0.0154166
Connective tissue	Chr29_37069336	Chr29	37069336	2.7e-08	7.56866	50 kb	0.13895	0.0249916
Connective tissue	Chr29_37067125	Chr29	37067125	2.7e-08	7.56866	50 kb	0.13895	0.0249916
Connective tissue	Chr29_37066742	Chr29	37066742	2.7e-08	7.56866	50 kb	0.13895	0.0249916
Connective tissue	Chr29_37066672	Chr29	37066672	2.7e-08	7.56866	50 kb	0.13895	0.0249916
Connective tissue	Chr29_37066135	Chr29	37066135	2.7e-08	7.56866	50 kb	0.13895	0.0249916
Connective tissue	Chr29_37065476	Chr29	37065476	2.7e-08	7.56866	50 kb	0.13895	0.0249916
Connective tissue	Chr29_41570444	Chr29	41570444	3.9e-08	7.40858	10 kb	0.123407	0.0224574
Connective tissue	Chr29_41566648	Chr29	41566648	4.78e-08	7.32075	50 kb	-0.096086	0.0176002
Connective tissue	Chr29_38441758	Chr29	38441758	5.1e-08	7.29265	5 kb	0.102106	0.0187423
Connective tissue	Chr10_2705617	Chr10	2705617	5.48e-08	7.26115	+100 kb	-0.11796	0.0217039
Connective tissue	Chr29_44076080	Chr29	44076080	5.67e-08	7.24604	Genic	0.164569	0.0303144
Connective tissue	Chr29_44076024	Chr29	44076024	5.67e-08	7.24604	Genic	0.164569	0.0303144
Connective tissue	Chr9_82770085	Chr9	82770085	5.9e-08	7.22904	Genic	-1.34911	0.248833
Connective tissue	Chr7_57965659	Chr7	57965659	5.95e-08	7.22531	50 kb	-1.4937	0.275579
Connective tissue	Chr29_38440267	Chr29	38440267	6.67e-08	7.1757	5 kb	0.0838244	0.0155237
Connective tissue	Chr29_38436812	Chr29	38436812	6.78e-08	7.16878	Genic	0.100411	0.0186052
Connective tissue	Chr29_38445146	Chr29	38445146	7.38e-08	7.13178	10 kb	0.0840496	0.015618
Connective tissue	Chr29_41962498	Chr29	41962498	8.3e-08	7.08113	Genic	0.123306	0.0230025
Connective tissue	Chr22_2462415	Chr22	2462415	9.93e-08	7.00304	+100 kb	-1.3251	0.248705
Connective tissue	Chr29_38440330	Chr29	38440330	1.15e-07	6.94066	5 kb	0.0828462	0.0156259
Connective tissue	Chr29_41714734	Chr29	41714734	1.18e-07	6.92978	Genic	0.133661	0.025232
Connective tissue	Chr29_41714403	Chr29	41714403	1.18e-07	6.92978	Genic	0.133661	0.025232
Connective tissue	Chr29_38444154	Chr29	38444154	1.24e-07	6.90651	10 kb	0.0824268	0.0155891
Connective tissue	Chr25_39506243	Chr25	39506243	1.25e-07	6.90157	Genic	-0.0989752	0.0187262
Connective tissue	Chr29_41715525	Chr29	41715525	1.27e-07	6.89699	Genic	0.135147	0.0255793
Connective tissue	Chr29_38440254	Chr29	38440254	1.54e-07	6.81123	5 kb	0.0977287	0.018625
Connective tissue	Chr29_38444926	Chr29	38444926	1.66e-07	6.78116	10 kb	0.0812292	0.0155183
Connective tissue	Chr17_14038252	Chr17	14038252	1.66e-07	6.77898	+100 kb	-0.915544	0.17494
Connective tissue	Chr29_40855037	Chr29	40855037	1.78e-07	6.75002	5 kb	0.131607	0.0252066
Connective tissue	Chr29_41717492	Chr29	41717492	1.81e-07	6.74299	Genic	0.133196	0.0255255
Connective tissue	Chr29_41717475	Chr29	41717475	1.81e-07	6.74299	Genic	0.133196	0.0255255
Connective tissue	Chr29_41717036	Chr29	41717036	1.81e-07	6.74299	Genic	0.133196	0.0255255
Connective tissue	Chr10_44213278	Chr10	44213278	1.85e-07	6.73297	100 kb	-0.636229	0.122026
Connective tissue	Chr29_38443856	Chr29	38443856	2.19e-07	6.65869	10 kb	0.0812118	0.0156717
Connective tissue	Chr2_40929797	Chr2	40929797	2.2e-07	6.6569	+100 kb	-0.72411	0.139755
Connective tissue	Chr29_38444203	Chr29	38444203	2.3e-07	6.63861	10 kb	0.0807854	0.0156154
Connective tissue	Chr23_44665549	Chr23	44665549	2.3e-07	6.63752	Genic	-1.28908	0.249196
Connective tissue	Chr29_38444674	Chr29	38444674	2.37e-07	6.62457	10 kb	0.0804466	0.0155681
Connective tissue	Chr10_66824858	Chr10	66824858	2.39e-07	6.62216	100 kb	-0.905756	0.175318
Connective tissue	Chr29_41716779	Chr29	41716779	2.5e-07	6.60178	Genic	0.129209	0.0250522
Connective tissue	Chr29_38439013	Chr29	38439013	2.55e-07	6.59273	5 kb	0.0793373	0.0153943
Connective tissue	Chr29_38439352	Chr29	38439352	2.78e-07	6.55535	5 kb	0.0803565	0.0156411
Connective tissue	Chr9_33231852	Chr9	33231852	3e-07	6.52219	+100 kb	-0.82248	0.160542
Connective tissue	Chr2_76124476	Chr2	76124476	3.03e-07	6.51832	+100 kb	-1.01581	0.198343
Connective tissue	Chr29_38442490	Chr29	38442490	3.24e-07	6.48902	10 kb	0.0798928	0.0156385
Connective tissue	Chr29_41572359	Chr29	41572359	3.34e-07	6.47681	5 kb	0.149656	0.0293247
Connective tissue	Chr29_41566249	Chr29	41566249	3.34e-07	6.47681	50 kb	0.149656	0.0293247
Connective tissue	Chr29_41566207	Chr29	41566207	3.34e-07	6.47681	50 kb	0.149656	0.0293247
Connective tissue	Chr29_41565292	Chr29	41565292	3.34e-07	6.47681	50 kb	0.149656	0.0293247
Connective tissue	Chr10_46421092	Chr10	46421092	3.4e-07	6.46872	Genic	-1.27116	0.249252
Connective tissue	Chr10_72016334	Chr10	72016334	3.4e-07	6.46791	Genic	-1.2675	0.248552
Connective tissue	Chr29_38440684	Chr29	38440684	3.41e-07	6.46721	5 kb	0.0790596	0.0155042
Connective tissue	Chr17_16166512	Chr17	16166512	3.48e-07	6.45847	+100 kb	-0.73691	0.144622
Connective tissue	Chr29_37034128	Chr29	37034128	3.95e-07	6.40387	50 kb	0.110356	0.0217598
Connective tissue	Chr29_42036838	Chr29	42036838	3.96e-07	6.40184	50 kb	0.164402	0.0324221
Connective tissue	Chr29_40854590	Chr29	40854590	4e-07	6.39774	5 kb	0.127625	0.0251781
Connective tissue	Chr10_52799600	Chr10	52799600	4.09e-07	6.38878	50 kb	-1.26328	0.249417
Connective tissue	Chr10_52799147	Chr10	52799147	4.09e-07	6.38878	50 kb	-1.26328	0.249417
Connective tissue	Chr10_52798637	Chr10	52798637	4.09e-07	6.38878	50 kb	-1.26328	0.249417
Connective tissue	Chr29_41571165	Chr29	41571165	4.14e-07	6.38346	10 kb	0.113284	0.0223765
Connective tissue	Chr29_41753686	Chr29	41753686	4.14e-07	6.38307	5 kb	-0.0954933	0.0188631
Connective tissue	Chr10_67703736	Chr10	67703736	4.28e-07	6.36863	Genic	-1.26639	0.250468
Connective tissue	Chr10_67700907	Chr10	67700907	4.28e-07	6.36863	Genic	-1.26639	0.250468
Connective tissue	Chr29_44311221	Chr29	44311221	4.45e-07	6.35135	50 kb	0.118811	0.0235339
Connective tissue	Chr29_44311199	Chr29	44311199	4.45e-07	6.35135	50 kb	0.118811	0.0235339
Connective tissue	Chr29_44310638	Chr29	44310638	4.45e-07	6.35135	50 kb	0.118811	0.0235339
Connective tissue	Chr29_44310548	Chr29	44310548	4.45e-07	6.35135	50 kb	0.118811	0.0235339
Connective tissue	Chr29_41570815	Chr29	41570815	4.47e-07	6.34969	10 kb	0.111509	0.0220908
Connective tissue	Chr29_38440114	Chr29	38440114	4.69e-07	6.32838	5 kb	0.0900434	0.0178715
Connective tissue	Chr19_42023532	Chr19	42023532	4.72e-07	6.32652	50 kb	-0.11533	0.022894
Connective tissue	Chr19_42022390	Chr19	42022390	4.72e-07	6.32652	50 kb	-0.11533	0.022894
Connective tissue	Chr19_42021752	Chr19	42021752	4.72e-07	6.32652	50 kb	-0.11533	0.022894
Connective tissue	Chr19_42021596	Chr19	42021596	4.72e-07	6.32652	50 kb	-0.11533	0.022894
Connective tissue	Chr29_42036694	Chr29	42036694	4.76e-07	6.32285	50 kb	0.162952	0.0323578
Connective tissue	Chr29_40948512	Chr29	40948512	4.92e-07	6.30794	Genic	0.140617	0.0279592
Connective tissue	Chr29_40947945	Chr29	40947945	4.92e-07	6.30794	Genic	0.140617	0.0279592
Connective tissue	Chr29_40947935	Chr29	40947935	4.92e-07	6.30794	Genic	0.140617	0.0279592
Connective tissue	Chr29_40945888	Chr29	40945888	4.92e-07	6.30794	Genic	0.140617	0.0279592
Connective tissue	Chr29_42037109	Chr29	42037109	5.11e-07	6.29138	50 kb	0.162797	0.0324164
Connective tissue	Chr29_42035742	Chr29	42035742	5.49e-07	6.26012	50 kb	0.163049	0.0325563
Connective tissue	Chr29_42038564	Chr29	42038564	5.77e-07	6.23868	50 kb	0.161633	0.0323351
Connective tissue	Chr10_25640964	Chr10	25640964	5.92e-07	6.22782	5 kb	-1.24182	0.248668
Connective tissue	Chr29_42036121	Chr29	42036121	5.94e-07	6.2259	50 kb	0.161383	0.0323218
Connective tissue	Chr29_42038491	Chr29	42038491	6.03e-07	6.2195	50 kb	0.161357	0.032335
Connective tissue	Chr12_42792261	Chr12	42792261	6.16e-07	6.2102	+100 kb	-0.677117	0.135803
Connective tissue	Chr29_42035697	Chr29	42035697	6.19e-07	6.20823	50 kb	0.161439	0.0323839
Connective tissue	Chr29_42185550	Chr29	42185550	6.53e-07	6.18514	50 kb	-0.107768	0.0216624
Connective tissue	Chr29_42184448	Chr29	42184448	6.53e-07	6.18514	50 kb	-0.107768	0.0216624
Connective tissue	Chr24_16611944	Chr24	16611944	6.54e-07	6.18455	+100 kb	-0.212722	0.0427616
Connective tissue	Chr17_40252486	Chr17	40252486	6.67e-07	6.17592	+100 kb	-1.23628	0.24871
Connective tissue	Chr24_59577526	Chr24	59577526	6.75e-07	6.171	100 kb	-1.04604	0.210532
Connective tissue	Chr21_28042376	Chr21	28042376	6.82e-07	6.16635	Genic	-1.39935	0.281758
Connective tissue	Chr19_41451332	Chr19	41451332	7.06e-07	6.15094	50 kb	0.107643	0.021704
Connective tissue	Chr15_48445729	Chr15	48445729	7.08e-07	6.15007	5 kb	-1.04358	0.210434
Connective tissue	Chr29_40967501	Chr29	40967501	7.11e-07	6.14825	50 kb	0.106559	0.0214907
Connective tissue	Chr29_40966673	Chr29	40966673	7.11e-07	6.14825	50 kb	0.106559	0.0214907
Connective tissue	Chr29_40966009	Chr29	40966009	7.11e-07	6.14825	50 kb	0.106559	0.0214907
Connective tissue	Chr29_42038020	Chr29	42038020	7.2e-07	6.1429	50 kb	0.160079	0.0323
Connective tissue	Chr29_42037226	Chr29	42037226	7.2e-07	6.1429	50 kb	0.160079	0.0323
Connective tissue	Chr29_42037222	Chr29	42037222	7.2e-07	6.1429	50 kb	0.160079	0.0323
Connective tissue	Chr29_42036752	Chr29	42036752	7.2e-07	6.1429	50 kb	0.160079	0.0323
Connective tissue	Chr29_42035912	Chr29	42035912	7.2e-07	6.1429	50 kb	0.160079	0.0323
Connective tissue	Chr29_42035703	Chr29	42035703	7.2e-07	6.1429	50 kb	0.160079	0.0323
Connective tissue	Chr29_42035530	Chr29	42035530	7.2e-07	6.1429	50 kb	0.160079	0.0323
Connective tissue	Chr29_42038360	Chr29	42038360	7.52e-07	6.1237	50 kb	0.159797	0.0322993
Connective tissue	Chr29_42036172	Chr29	42036172	7.52e-07	6.1237	50 kb	0.159797	0.0322993
Connective tissue	Chr29_38445002	Chr29	38445002	7.64e-07	6.11701	10 kb	0.0774594	0.0156661
Connective tissue	Chr29_42036898	Chr29	42036898	7.66e-07	6.11585	50 kb	0.160246	0.0324131
Connective tissue	Chr29_42036880	Chr29	42036880	7.66e-07	6.11585	50 kb	0.160246	0.0324131
Connective tissue	Chr29_42035734	Chr29	42035734	7.71e-07	6.11266	50 kb	0.159882	0.0323488
Connective tissue	Chr29_42035647	Chr29	42035647	7.71e-07	6.11266	50 kb	0.159882	0.0323488
Connective tissue	Chr26_41412052	Chr26	41412052	7.78e-07	6.10929	100 kb	-0.13606	0.0275374
Connective tissue	Chr26_41410932	Chr26	41410932	7.78e-07	6.10929	100 kb	-0.13606	0.0275374
Connective tissue	Chr26_41410507	Chr26	41410507	7.78e-07	6.10929	100 kb	-0.13606	0.0275374
Connective tissue	Chr26_41410078	Chr26	41410078	7.78e-07	6.10929	100 kb	-0.13606	0.0275374
Connective tissue	Chr29_42035537	Chr29	42035537	7.89e-07	6.10319	50 kb	0.160764	0.0325554
Connective tissue	Chr29_38440437	Chr29	38440437	7.9e-07	6.10243	5 kb	0.0773742	0.0156696
Connective tissue	Chr10_61683939	Chr10	61683939	7.95e-07	6.09951	Genic	-1.35956	0.275407
Connective tissue	Chr29_42037142	Chr29	42037142	8e-07	6.0967	50 kb	0.159965	0.0324126
Connective tissue	Chr29_42035762	Chr29	42035762	8e-07	6.0967	50 kb	0.159965	0.0324126
Connective tissue	Chr29_38444444	Chr29	38444444	8.15e-07	6.08862	10 kb	0.0772925	0.0156728
Connective tissue	Chr29_41566985	Chr29	41566985	8.25e-07	6.08362	10 kb	-0.080084	0.0162462
Connective tissue	Chr3_116830622	Chr3	116830622	8.4e-07	6.07591	+100 kb	-0.0917403	0.018624
Connective tissue	Chr17_2664384	Chr17	2664384	8.77e-07	6.05704	10 kb	-0.766641	0.155903
Connective tissue	Chr29_38444858	Chr29	38444858	8.81e-07	6.05502	10 kb	0.0771503	0.0156921
Connective tissue	Chr1_123813837	Chr1	123813837	8.83e-07	6.05415	+100 kb	-0.106555	0.0216747
Connective tissue	Chr29_41683317	Chr29	41683317	8.93e-07	6.04921	Genic	0.105036	0.0213754
Connective tissue	Chr6_98710561	Chr6	98710561	9e-07	6.04553	+100 kb	-1.22305	0.248981
Connective tissue	Chr2_56684008	Chr2	56684008	9.22e-07	6.03523	50 kb	-1.37351	0.279875
Connective tissue	Chr29_42035636	Chr29	42035636	9.24e-07	6.03426	50 kb	0.159405	0.0324844
Connective tissue	Chr29_44310272	Chr29	44310272	9.32e-07	6.03055	50 kb	0.115134	0.0234705
Connective tissue	Chr29_44310259	Chr29	44310259	9.32e-07	6.03055	50 kb	0.115134	0.0234705
Connective tissue	Chr29_41407503	Chr29	41407503	9.41e-07	6.0263	10 kb	-0.109815	0.0223951
Connective tissue	Chr7_10675013	Chr7	10675013	9.57e-07	6.01915	50 kb	-0.241917	0.0493677
Connective tissue	Chr29_42035749	Chr29	42035749	9.64e-07	6.01579	50 kb	0.158357	0.0323257
Connective tissue	Chr14_27458629	Chr14	27458629	9.75e-07	6.01083	+100 kb	-0.809163	0.165252
Connective tissue	Chr29_41954089	Chr29	41954089	9.77e-07	6.01026	Genic	0.123463	0.0252156
Connective tissue	Chr29_41953593	Chr29	41953593	9.77e-07	6.01026	Genic	0.123463	0.0252156
Connective tissue	Chr29_41953361	Chr29	41953361	9.77e-07	6.01026	Genic	0.123463	0.0252156
Connective tissue	Chr29_41953130	Chr29	41953130	9.77e-07	6.01026	Genic	0.123463	0.0252156
Connective tissue	Chr29_41951235	Chr29	41951235	9.77e-07	6.01026	Genic	0.123463	0.0252156
Connective tissue	Chr29_41950762	Chr29	41950762	9.77e-07	6.01026	Genic	0.123463	0.0252156
Connective tissue	Chr29_41950748	Chr29	41950748	9.77e-07	6.01026	Genic	0.123463	0.0252156
Connective tissue	Chr29_41950726	Chr29	41950726	9.77e-07	6.01026	Genic	0.123463	0.0252156
Connective tissue	Chr29_41950693	Chr29	41950693	9.77e-07	6.01026	Genic	0.123463	0.0252156
Connective tissue	Chr29_41950600	Chr29	41950600	9.77e-07	6.01026	Genic	0.123463	0.0252156
Connective tissue	Chr29_41950495	Chr29	41950495	9.77e-07	6.01026	Genic	0.123463	0.0252156
Connective tissue	Chr29_41950484	Chr29	41950484	9.77e-07	6.01026	Genic	0.123463	0.0252156
Connective tissue	Chr6_59960894	Chr6	59960894	9.85e-07	6.00675	Genic	-0.519201	0.106074
Connective tissue	Chr29_42036217	Chr29	42036217	9.88e-07	6.00531	50 kb	0.158911	0.0324704
Connective tissue	Chr19_42020856	Chr19	42020856	9.96e-07	6.00155	50 kb	-0.10875	0.0222285
Connective tissue	Chr19_42020804	Chr19	42020804	9.96e-07	6.00155	50 kb	-0.10875	0.0222285
Connective tissue	Chr29_38442540	Chr29	38442540	1.03e-06	5.98698	10 kb	0.0763311	0.0156232
Connective tissue	Chr6_28022542	Chr6	28022542	1.03e-06	5.98646	100 kb	-1.22473	0.250688
Connective tissue	Chr29_42036932	Chr29	42036932	1.03e-06	5.98599	50 kb	0.15862	0.0324689
Connective tissue	Chr29_42035898	Chr29	42035898	1.03e-06	5.98599	50 kb	0.15862	0.0324689
Connective tissue	Chr29_42189671	Chr29	42189671	1.07e-06	5.97004	50 kb	-0.106129	0.0217564
Connective tissue	Chr29_42187034	Chr29	42187034	1.07e-06	5.97004	50 kb	-0.106129	0.0217564
Connective tissue	Chr29_42186208	Chr29	42186208	1.07e-06	5.97004	50 kb	-0.106129	0.0217564
Connective tissue	Chr29_42035683	Chr29	42035683	1.1e-06	5.95666	50 kb	0.158027	0.0324361
Connective tissue	Chr29_42035516	Chr29	42035516	1.1e-06	5.95666	50 kb	0.158027	0.0324361
Connective tissue	Chr29_42035495	Chr29	42035495	1.1e-06	5.95666	50 kb	0.158027	0.0324361
Connective tissue	Chr29_42035436	Chr29	42035436	1.1e-06	5.95666	50 kb	0.158027	0.0324361
Connective tissue	Chr29_42035275	Chr29	42035275	1.1e-06	5.95666	50 kb	0.158027	0.0324361
Connective tissue	Chr29_42035259	Chr29	42035259	1.1e-06	5.95666	50 kb	0.158027	0.0324361
Connective tissue	Chr29_42034992	Chr29	42034992	1.1e-06	5.95666	50 kb	0.158027	0.0324361
Connective tissue	Chr29_42034892	Chr29	42034892	1.1e-06	5.95666	50 kb	0.158027	0.0324361
Connective tissue	Chr29_42034881	Chr29	42034881	1.1e-06	5.95666	50 kb	0.158027	0.0324361
Connective tissue	Chr29_42034865	Chr29	42034865	1.1e-06	5.95666	50 kb	0.158027	0.0324361
Connective tissue	Chr29_42034615	Chr29	42034615	1.1e-06	5.95666	50 kb	0.158027	0.0324361
Connective tissue	Chr29_42034580	Chr29	42034580	1.1e-06	5.95666	50 kb	0.158027	0.0324361
Connective tissue	Chr29_42034446	Chr29	42034446	1.1e-06	5.95666	50 kb	0.158027	0.0324361
Connective tissue	Chr29_42034388	Chr29	42034388	1.1e-06	5.95666	50 kb	0.158027	0.0324361
Connective tissue	Chr29_42034232	Chr29	42034232	1.1e-06	5.95666	50 kb	0.158027	0.0324361
Connective tissue	Chr29_42034173	Chr29	42034173	1.1e-06	5.95666	50 kb	0.158027	0.0324361
Connective tissue	Chr29_42033990	Chr29	42033990	1.1e-06	5.95666	50 kb	0.158027	0.0324361
Connective tissue	Chr29_42033965	Chr29	42033965	1.1e-06	5.95666	50 kb	0.158027	0.0324361
Connective tissue	Chr29_42033834	Chr29	42033834	1.1e-06	5.95666	50 kb	0.158027	0.0324361
Connective tissue	Chr29_42033668	Chr29	42033668	1.1e-06	5.95666	50 kb	0.158027	0.0324361
Connective tissue	Chr29_42033585	Chr29	42033585	1.1e-06	5.95666	50 kb	0.158027	0.0324361
Connective tissue	Chr29_37009978	Chr29	37009978	1.12e-06	5.95174	Genic	0.105909	0.0217485
Connective tissue	Chr29_37012159	Chr29	37012159	1.12e-06	5.95174	5 kb	0.105909	0.0217485
Connective tissue	Chr29_37024767	Chr29	37024767	1.12e-06	5.95174	50 kb	0.105909	0.0217485
Connective tissue	Chr29_37024500	Chr29	37024500	1.12e-06	5.95174	50 kb	0.105909	0.0217485
Connective tissue	Chr29_41960753	Chr29	41960753	1.12e-06	5.94951	Genic	0.0771214	0.0158402
Connective tissue	Chr29_38437963	Chr29	38437963	1.13e-06	5.94878	5 kb	0.07569	0.0155473
Connective tissue	Chr29_42226028	Chr29	42226028	1.15e-06	5.9398	50 kb	-0.106516	0.0218975
Connective tissue	Chr29_42225621	Chr29	42225621	1.15e-06	5.9398	50 kb	-0.106516	0.0218975
Connective tissue	Chr29_42225460	Chr29	42225460	1.15e-06	5.9398	50 kb	-0.106516	0.0218975
Connective tissue	Chr29_42224905	Chr29	42224905	1.15e-06	5.9398	50 kb	-0.106516	0.0218975
Connective tissue	Chr29_42224797	Chr29	42224797	1.15e-06	5.9398	50 kb	-0.106516	0.0218975
Connective tissue	Chr29_42221120	Chr29	42221120	1.15e-06	5.9398	50 kb	-0.106516	0.0218975
Connective tissue	Chr29_42219311	Chr29	42219311	1.15e-06	5.9398	50 kb	-0.106516	0.0218975
Connective tissue	Chr11_103535032	Chr11	103535032	1.16e-06	5.93523	Genic	-1.10534	0.227333
Connective tissue	Chr29_42035957	Chr29	42035957	1.18e-06	5.92942	50 kb	0.158181	0.0325504
Connective tissue	Chr29_37000005	Chr29	37000005	1.2e-06	5.91951	Genic	0.106029	0.021839
Connective tissue	Chr29_36999987	Chr29	36999987	1.2e-06	5.91951	Genic	0.106029	0.021839
Connective tissue	Chr27_1672829	Chr27	1672829	1.21e-06	5.91811	50 kb	-0.305177	0.062866
Connective tissue	Chr20_28839468	Chr20	28839468	1.21e-06	5.91672	100 kb	-0.996854	0.205377
Connective tissue	Chr2_126838493	Chr2	126838493	1.25e-06	5.90482	10 kb	-0.255404	0.0526787
Connective tissue	Chr8_71670012	Chr8	71670012	1.26e-06	5.90126	5 kb	-0.960028	0.198078
Connective tissue	Chr17_65230536	Chr17	65230536	1.27e-06	5.8946	Genic	-0.987316	0.203837
Connective tissue	Chr17_65239907	Chr17	65239907	1.27e-06	5.8946	5 kb	-0.987316	0.203837
Connective tissue	Chr17_65239391	Chr17	65239391	1.27e-06	5.8946	5 kb	-0.987316	0.203837
Connective tissue	Chr18_50184131	Chr18	50184131	1.28e-06	5.89322	Genic	-0.779648	0.160984
Connective tissue	Chr29_42018496	Chr29	42018496	1.29e-06	5.89089	Genic	-0.1075	0.0222017
Connective tissue	Chr13_67141577	Chr13	67141577	1.29e-06	5.88846	50 kb	-1.35526	0.279964
Connective tissue	Chr18_20502988	Chr18	20502988	1.3e-06	5.88557	Genic	-0.428715	0.0885861
Connective tissue	Chr10_51904241	Chr10	51904241	1.32e-06	5.87941	Genic	-1.02234	0.21137
Connective tissue	Chr29_40936453	Chr29	40936453	1.33e-06	5.87525	Genic	0.134435	0.0278056
Connective tissue	Chr29_40938301	Chr29	40938301	1.33e-06	5.87525	5 kb	0.134435	0.0278056
Connective tissue	Chr29_40937718	Chr29	40937718	1.33e-06	5.87525	5 kb	0.134435	0.0278056
Connective tissue	Chr29_40937056	Chr29	40937056	1.33e-06	5.87525	5 kb	0.134435	0.0278056
Connective tissue	Chr29_38443191	Chr29	38443191	1.35e-06	5.8686	10 kb	0.0933471	0.0193195
Connective tissue	Chr29_41721745	Chr29	41721745	1.35e-06	5.86835	Genic	0.126324	0.0261451
Connective tissue	Chr20_15086585	Chr20	15086585	1.37e-06	5.86411	Genic	-0.898546	0.186046
Connective tissue	Chr15_20561901	Chr15	20561901	1.42e-06	5.84683	50 kb	-1.00979	0.209424
Connective tissue	Chr29_37004484	Chr29	37004484	1.43e-06	5.8457	Genic	0.118898	0.0246613
Connective tissue	Chr29_38444706	Chr29	38444706	1.45e-06	5.83875	10 kb	0.0749802	0.0155623
Connective tissue	Chr29_41567314	Chr29	41567314	1.45e-06	5.83774	10 kb	-0.0781624	0.0162244
Connective tissue	Chr23_24666608	Chr23	24666608	1.46e-06	5.83424	Genic	0.117444	0.0243863
Connective tissue	Chr23_24666357	Chr23	24666357	1.46e-06	5.83424	Genic	0.117444	0.0243863
Connective tissue	Chr23_24666281	Chr23	24666281	1.46e-06	5.83424	Genic	0.117444	0.0243863
Connective tissue	Chr23_24666067	Chr23	24666067	1.46e-06	5.83424	Genic	0.117444	0.0243863
Connective tissue	Chr23_24665801	Chr23	24665801	1.46e-06	5.83424	Genic	0.117444	0.0243863
Connective tissue	Chr23_24665722	Chr23	24665722	1.46e-06	5.83424	Genic	0.117444	0.0243863
Connective tissue	Chr29_42035604	Chr29	42035604	1.47e-06	5.83384	50 kb	0.156351	0.0324663
Connective tissue	Chr29_41570469	Chr29	41570469	1.5e-06	5.8237	10 kb	0.11218	0.0233167
Connective tissue	Chr29_41939696	Chr29	41939696	1.51e-06	5.82017	10 kb	0.110883	0.0230548
Connective tissue	Chr18_46779628	Chr18	46779628	1.55e-06	5.80874	5 kb	-0.635678	0.132316
Connective tissue	Chr29_37021717	Chr29	37021717	1.58e-06	5.80057	50 kb	0.102958	0.0214475
Connective tissue	Chr29_37019857	Chr29	37019857	1.58e-06	5.80057	10 kb	0.102958	0.0214475
Connective tissue	Chr29_37017071	Chr29	37017071	1.58e-06	5.80057	10 kb	0.102958	0.0214475
Connective tissue	Chr10_67427644	Chr10	67427644	1.6e-06	5.79612	5 kb	-1.0164	0.211819
Connective tissue	Chr29_43523878	Chr29	43523878	1.6e-06	5.79527	Genic	0.170571	0.0355502
Connective tissue	Chr21_26216568	Chr21	26216568	1.62e-06	5.7901	50 kb	-0.259365	0.0540832
Connective tissue	Chr5_3128174	Chr5	3128174	1.62e-06	5.78984	+100 kb	-0.896132	0.186868
Connective tissue	Chr29_43370690	Chr29	43370690	1.64e-06	5.78425	50 kb	0.164852	0.0343947
Connective tissue	Chr29_38445207	Chr29	38445207	1.64e-06	5.7839	10 kb	0.0751287	0.0156753
Connective tissue	Chr29_37029975	Chr29	37029975	1.7e-06	5.77023	50 kb	0.102693	0.0214549
Connective tissue	Chr29_37028885	Chr29	37028885	1.7e-06	5.77023	50 kb	0.102693	0.0214549
Connective tissue	Chr29_37025550	Chr29	37025550	1.7e-06	5.77023	50 kb	0.102693	0.0214549
Connective tissue	Chr29_38442462	Chr29	38442462	1.81e-06	5.74153	10 kb	0.0744292	0.0155932
Connective tissue	Chr29_37005706	Chr29	37005706	1.84e-06	5.73404	Genic	0.117814	0.0247003
Connective tissue	Chr29_37004594	Chr29	37004594	1.84e-06	5.73404	Genic	0.117814	0.0247003
Connective tissue	Chr26_44606735	Chr26	44606735	1.9e-06	5.7216	50 kb	-0.147556	0.0309734
Connective tissue	Chr29_41553826	Chr29	41553826	1.91e-06	5.71917	50 kb	0.133385	0.0280056
Connective tissue	Chr19_41451176	Chr19	41451176	1.94e-06	5.71168	50 kb	-0.110609	0.0232404
Connective tissue	Chr19_41451140	Chr19	41451140	1.94e-06	5.71168	50 kb	-0.110609	0.0232404
Connective tissue	Chr19_41450910	Chr19	41450910	1.94e-06	5.71168	50 kb	-0.110609	0.0232404
Connective tissue	Chr19_41450858	Chr19	41450858	1.94e-06	5.71168	50 kb	-0.110609	0.0232404
Connective tissue	Chr19_41450678	Chr19	41450678	1.94e-06	5.71168	50 kb	-0.110609	0.0232404
Connective tissue	Chr19_41450620	Chr19	41450620	1.94e-06	5.71168	50 kb	-0.110609	0.0232404
Connective tissue	Chr19_41450550	Chr19	41450550	1.94e-06	5.71168	50 kb	-0.110609	0.0232404
Connective tissue	Chr19_41450529	Chr19	41450529	1.94e-06	5.71168	50 kb	-0.110609	0.0232404
Connective tissue	Chr19_41450490	Chr19	41450490	1.94e-06	5.71168	50 kb	-0.110609	0.0232404
Connective tissue	Chr29_41952928	Chr29	41952928	1.98e-06	5.70257	Genic	0.119741	0.0251815
Connective tissue	Chr29_41952867	Chr29	41952867	1.98e-06	5.70257	Genic	0.119741	0.0251815
Connective tissue	Chr29_41952343	Chr29	41952343	1.98e-06	5.70257	Genic	0.119741	0.0251815
Connective tissue	Chr29_41951270	Chr29	41951270	1.98e-06	5.70257	Genic	0.119741	0.0251815
Connective tissue	Chr29_41950156	Chr29	41950156	1.98e-06	5.70257	Genic	0.119741	0.0251815
Connective tissue	Chr29_41949922	Chr29	41949922	1.98e-06	5.70257	Genic	0.119741	0.0251815
Connective tissue	Chr29_37001703	Chr29	37001703	2.02e-06	5.69507	Genic	0.103718	0.021828
Connective tissue	Chr29_44041483	Chr29	44041483	2.02e-06	5.69503	10 kb	-0.0973408	0.0204859
Connective tissue	Chr29_44040230	Chr29	44040230	2.02e-06	5.69503	10 kb	-0.0973408	0.0204859
Connective tissue	Chr29_37005904	Chr29	37005904	2.03e-06	5.69217	Genic	0.117365	0.0247071
Connective tissue	Chr29_37003871	Chr29	37003871	2.03e-06	5.69217	Genic	0.117365	0.0247071
Connective tissue	Chr29_37003782	Chr29	37003782	2.03e-06	5.69217	Genic	0.117365	0.0247071
Connective tissue	Chr29_37002873	Chr29	37002873	2.03e-06	5.69217	Genic	0.117365	0.0247071
Connective tissue	Chr9_95726146	Chr9	95726146	2.05e-06	5.68843	Genic	0.145709	0.0306852
Connective tissue	Chr13_11718524	Chr13	11718524	2.07e-06	5.68299	50 kb	-0.4439	0.0935318
Connective tissue	Chr2_53746413	Chr2	53746413	2.08e-06	5.68257	50 kb	-0.732324	0.15431
Connective tissue	Chr29_41407471	Chr29	41407471	2.09e-06	5.68051	10 kb	-0.105887	0.0223163
Connective tissue	Chr29_41722577	Chr29	41722577	2.12e-06	5.67336	Genic	0.123787	0.0261072
Connective tissue	Chr29_41722433	Chr29	41722433	2.12e-06	5.67336	Genic	0.123787	0.0261072
Connective tissue	Chr29_37092663	Chr29	37092663	2.13e-06	5.67212	10 kb	0.103153	0.0217581
Connective tissue	Chr29_37092284	Chr29	37092284	2.13e-06	5.67212	10 kb	0.103153	0.0217581
Connective tissue	Chr1_112756345	Chr1	112756345	2.15e-06	5.66804	10 kb	-1.31711	0.27793
Connective tissue	Chr29_42036360	Chr29	42036360	2.19e-06	5.66035	50 kb	0.153854	0.03249
Connective tissue	Chr29_42347939	Chr29	42347939	2.23e-06	5.65168	50 kb	-0.101755	0.0215065
Connective tissue	Chr19_41451246	Chr19	41451246	2.24e-06	5.64934	50 kb	-0.108607	0.02296
Connective tissue	Chr29_42037006	Chr29	42037006	2.25e-06	5.64856	50 kb	0.153905	0.0325386
Connective tissue	Chr29_38439572	Chr29	38439572	2.27e-06	5.64303	5 kb	0.073164	0.0154768
Connective tissue	Chr15_48442214	Chr15	48442214	2.3e-06	5.63793	Genic	-0.993078	0.210178
Connective tissue	Chr8_25169457	Chr8	25169457	2.31e-06	5.63642	Genic	-1.17649	0.249033
Connective tissue	Chr5_33475663	Chr5	33475663	2.33e-06	5.63301	+100 kb	-1.07612	0.227864
Connective tissue	Chr29_42033690	Chr29	42033690	2.33e-06	5.63298	50 kb	0.15152	0.0320839
Connective tissue	Chr29_42033441	Chr29	42033441	2.33e-06	5.63298	50 kb	0.15152	0.0320839
Connective tissue	Chr16_58899422	Chr16	58899422	2.34e-06	5.63087	100 kb	-0.760435	0.161053
Connective tissue	Chr11_699324	Chr11	699324	2.36e-06	5.62729	+100 kb	-0.290027	0.0614469
Connective tissue	Chr16_68115115	Chr16	68115115	2.37e-06	5.62553	50 kb	-1.07257	0.227281
Connective tissue	Chr1_143866439	Chr1	143866439	2.37e-06	5.62504	Genic	-0.152157	0.032244
Connective tissue	Chr1_143866207	Chr1	143866207	2.37e-06	5.62504	Genic	-0.152157	0.032244
Connective tissue	Chr1_143866142	Chr1	143866142	2.37e-06	5.62504	Genic	-0.152157	0.032244
Connective tissue	Chr1_143865296	Chr1	143865296	2.37e-06	5.62504	Genic	-0.152157	0.032244
Connective tissue	Chr1_143865283	Chr1	143865283	2.37e-06	5.62504	Genic	-0.152157	0.032244
Connective tissue	Chr1_143864701	Chr1	143864701	2.37e-06	5.62504	Genic	-0.152157	0.032244
Connective tissue	Chr14_4169481	Chr14	4169481	2.38e-06	5.62432	5 kb	-1.31806	0.279334
Connective tissue	Chr20_6262668	Chr20	6262668	2.45e-06	5.61056	50 kb	0.0976771	0.0207289
Connective tissue	Chr29_37006181	Chr29	37006181	2.47e-06	5.60678	Genic	0.116343	0.0246994
Connective tissue	Chr24_16611863	Chr24	16611863	2.48e-06	5.60606	+100 kb	-0.204735	0.043468
Connective tissue	Chr25_39482164	Chr25	39482164	2.49e-06	5.60465	Genic	0.0998479	0.0212021
Connective tissue	Chr14_80058594	Chr14	80058594	2.52e-06	5.59796	50 kb	-0.128487	0.0273017
Connective tissue	Chr29_42350075	Chr29	42350075	2.54e-06	5.59452	50 kb	-0.103873	0.022079
Connective tissue	Chr29_42349370	Chr29	42349370	2.54e-06	5.59452	50 kb	-0.103873	0.022079
Connective tissue	Chr29_42349264	Chr29	42349264	2.54e-06	5.59452	50 kb	-0.103873	0.022079
Connective tissue	Chr29_42349211	Chr29	42349211	2.54e-06	5.59452	50 kb	-0.103873	0.022079
Connective tissue	Chr29_42348941	Chr29	42348941	2.54e-06	5.59452	50 kb	-0.103873	0.022079
Connective tissue	Chr29_42344891	Chr29	42344891	2.54e-06	5.59452	50 kb	-0.103873	0.022079
Connective tissue	Chr24_16624740	Chr24	16624740	2.56e-06	5.59157	+100 kb	-0.216401	0.0460115
Connective tissue	Chr29_42261630	Chr29	42261630	2.56e-06	5.59123	Genic	0.200843	0.042705
Connective tissue	Chr29_37041392	Chr29	37041392	2.58e-06	5.58859	50 kb	0.120676	0.025666
Connective tissue	Chr15_56776217	Chr15	56776217	2.62e-06	5.5811	100 kb	0.182237	0.0387879
Connective tissue	Chr29_36994618	Chr29	36994618	2.67e-06	5.57345	Genic	0.116257	0.0247635
Connective tissue	Chr29_44324304	Chr29	44324304	2.73e-06	5.56342	50 kb	0.123307	0.0262918
Connective tissue	Chr9_91988819	Chr9	91988819	2.74e-06	5.56285	+100 kb	-1.16789	0.249033
Connective tissue	Chr29_40225903	Chr29	40225903	2.76e-06	5.55899	Genic	0.13039	0.0278144
Connective tissue	Chr1_143857633	Chr1	143857633	2.78e-06	5.55656	Genic	-0.150473	0.0321062
Connective tissue	Chr29_40937625	Chr29	40937625	2.83e-06	5.54887	5 kb	0.130162	0.0277939
Connective tissue	Chr29_40936500	Chr29	40936500	2.83e-06	5.54887	5 kb	0.130162	0.0277939
Connective tissue	Chr23_32887947	Chr23	32887947	2.86e-06	5.5432	50 kb	-0.616804	0.131784
Connective tissue	Chr29_41572141	Chr29	41572141	2.88e-06	5.54077	5 kb	0.104241	0.0222771
Connective tissue	Chr29_37044218	Chr29	37044218	2.95e-06	5.53	50 kb	0.118588	0.0253709
Connective tissue	Chr29_37044091	Chr29	37044091	2.95e-06	5.53	50 kb	0.118588	0.0253709
Connective tissue	Chr29_37043867	Chr29	37043867	2.95e-06	5.53	50 kb	0.118588	0.0253709
Connective tissue	Chr4_45428813	Chr4	45428813	3.02e-06	5.52006	50 kb	0.0998091	0.0213747
Connective tissue	Chr29_41566346	Chr29	41566346	3.02e-06	5.51968	50 kb	0.113185	0.0242403
Connective tissue	Chr16_80963528	Chr16	80963528	3.04e-06	5.51768	100 kb	0.102099	0.0218703
Connective tissue	Chr6_10218529	Chr6	10218529	3.1e-06	5.50872	10 kb	-0.921679	0.19761
Connective tissue	Chr18_43099486	Chr18	43099486	3.13e-06	5.50506	Genic	-0.917203	0.196724
Connective tissue	Chr18_43099299	Chr18	43099299	3.13e-06	5.50506	Genic	-0.917203	0.196724
Connective tissue	Chr29_37006156	Chr29	37006156	3.13e-06	5.50442	Genic	0.114989	0.0246647
Connective tissue	Chr29_41959384	Chr29	41959384	3.14e-06	5.50372	Genic	0.105863	0.0227089
Connective tissue	Chr29_41959354	Chr29	41959354	3.14e-06	5.50372	Genic	0.105863	0.0227089
Connective tissue	Chr29_41572299	Chr29	41572299	3.16e-06	5.50047	5 kb	0.112425	0.0241245
Connective tissue	Chr16_78385774	Chr16	78385774	3.18e-06	5.49803	50 kb	-0.102536	0.0220078
Connective tissue	Chr22_60408333	Chr22	60408333	3.2e-06	5.49549	50 kb	-0.821196	0.176304
Connective tissue	Chr29_38448134	Chr29	38448134	3.21e-06	5.49339	50 kb	0.109	0.0234063
Connective tissue	Chr29_38445318	Chr29	38445318	3.21e-06	5.49339	10 kb	0.109	0.0234063
Connective tissue	Chr29_38445290	Chr29	38445290	3.21e-06	5.49339	10 kb	0.109	0.0234063
Connective tissue	Chr28_21673267	Chr28	21673267	3.25e-06	5.48817	+100 kb	-1.06442	0.228692
Connective tissue	Chr5_117461672	Chr5	117461672	3.28e-06	5.48374	+100 kb	-0.273939	0.0588828
Connective tissue	Chr5_12384771	Chr5	12384771	3.29e-06	5.48266	100 kb	-0.979416	0.210547
Connective tissue	Chr14_65406926	Chr14	65406926	3.3e-06	5.4811	100 kb	-0.978548	0.210394
Connective tissue	Chr29_42230272	Chr29	42230272	3.37e-06	5.47279	50 kb	-0.101931	0.0219344
Connective tissue	Chr29_42230131	Chr29	42230131	3.37e-06	5.47279	50 kb	-0.101931	0.0219344
Connective tissue	Chr29_42230092	Chr29	42230092	3.37e-06	5.47279	50 kb	-0.101931	0.0219344
Connective tissue	Chr29_42230084	Chr29	42230084	3.37e-06	5.47279	50 kb	-0.101931	0.0219344
Connective tissue	Chr29_38439381	Chr29	38439381	3.4e-06	5.46888	5 kb	0.0874201	0.0188194
Connective tissue	Chr6_107128394	Chr6	107128394	3.4e-06	5.46817	Genic	-0.102175	0.0219973
Connective tissue	Chr29_42228939	Chr29	42228939	3.43e-06	5.46529	50 kb	-0.1011	0.0217723
Connective tissue	Chr29_42228931	Chr29	42228931	3.43e-06	5.46529	50 kb	-0.1011	0.0217723
Connective tissue	Chr29_42226860	Chr29	42226860	3.43e-06	5.46529	50 kb	-0.1011	0.0217723
Connective tissue	Chr29_42226819	Chr29	42226819	3.43e-06	5.46529	50 kb	-0.1011	0.0217723
Connective tissue	Chr29_42226604	Chr29	42226604	3.43e-06	5.46529	50 kb	-0.1011	0.0217723
Connective tissue	Chr6_64023295	Chr6	64023295	3.44e-06	5.4637	+100 kb	-0.226164	0.0487134
Connective tissue	Chr1_143857431	Chr1	143857431	3.46e-06	5.46103	Genic	-0.149867	0.0322885
Connective tissue	Chr29_39824311	Chr29	39824311	3.46e-06	5.4609	50 kb	0.0937516	0.0201989
Connective tissue	Chr29_38444025	Chr29	38444025	3.47e-06	5.46009	10 kb	0.0722406	0.0155656
Connective tissue	Chr4_111570900	Chr4	111570900	3.47e-06	5.45922	50 kb	-1.15407	0.248688
Connective tissue	Chr29_41968392	Chr29	41968392	3.48e-06	5.459	Genic	0.0878016	0.0189206
Connective tissue	Chr29_41953805	Chr29	41953805	3.5e-06	5.45541	Genic	0.117365	0.0253008
Connective tissue	Chr29_41953232	Chr29	41953232	3.5e-06	5.45541	Genic	0.117365	0.0253008
Connective tissue	Chr29_41951037	Chr29	41951037	3.5e-06	5.45541	Genic	0.117365	0.0253008
Connective tissue	Chr29_41950959	Chr29	41950959	3.5e-06	5.45541	Genic	0.117365	0.0253008
Connective tissue	Chr6_90569411	Chr6	90569411	3.54e-06	5.45057	10 kb	-0.670501	0.144613
Connective tissue	Chr29_37042715	Chr29	37042715	3.63e-06	5.4395	50 kb	0.116662	0.0251903
Connective tissue	Chr29_37042653	Chr29	37042653	3.63e-06	5.4395	50 kb	0.116662	0.0251903
Connective tissue	Chr29_37042327	Chr29	37042327	3.63e-06	5.4395	50 kb	0.116662	0.0251903
Connective tissue	Chr29_37041500	Chr29	37041500	3.63e-06	5.4395	50 kb	0.116662	0.0251903
Connective tissue	Chr8_27742217	Chr8	27742217	3.65e-06	5.43811	+100 kb	-0.592731	0.128004
Connective tissue	Chr1_143858776	Chr1	143858776	3.67e-06	5.43533	Genic	-0.148458	0.0320696
Connective tissue	Chr1_143857825	Chr1	143857825	3.67e-06	5.43533	Genic	-0.148458	0.0320696
Connective tissue	Chr1_143852002	Chr1	143852002	3.67e-06	5.43533	Genic	-0.148458	0.0320696
Connective tissue	Chr1_143851941	Chr1	143851941	3.67e-06	5.43533	Genic	-0.148458	0.0320696
Connective tissue	Chr1_143865906	Chr1	143865906	3.75e-06	5.42648	Genic	-0.149342	0.03229
Connective tissue	Chr1_143865069	Chr1	143865069	3.75e-06	5.42648	Genic	-0.149342	0.03229
Connective tissue	Chr1_143864921	Chr1	143864921	3.75e-06	5.42648	Genic	-0.149342	0.03229
Connective tissue	Chr1_143864896	Chr1	143864896	3.75e-06	5.42648	Genic	-0.149342	0.03229
Connective tissue	Chr1_143864860	Chr1	143864860	3.75e-06	5.42648	Genic	-0.149342	0.03229
Connective tissue	Chr1_143864721	Chr1	143864721	3.75e-06	5.42648	Genic	-0.149342	0.03229
Connective tissue	Chr1_143864593	Chr1	143864593	3.75e-06	5.42648	Genic	-0.149342	0.03229
Connective tissue	Chr1_143863720	Chr1	143863720	3.75e-06	5.42648	Genic	-0.149342	0.03229
Connective tissue	Chr1_143865495	Chr1	143865495	3.75e-06	5.42612	Genic	-0.14929	0.0322799
Connective tissue	Chr1_143857073	Chr1	143857073	3.75e-06	5.42612	Genic	-0.14929	0.0322799
Connective tissue	Chr29_38443012	Chr29	38443012	3.81e-06	5.41912	10 kb	0.072295	0.0156432
Connective tissue	Chr29_41961088	Chr29	41961088	3.85e-06	5.41469	Genic	0.0733871	0.0158868
Connective tissue	Chr7_58100607	Chr7	58100607	3.87e-06	5.41255	50 kb	-0.859366	0.186076
Connective tissue	Chr24_16623475	Chr24	16623475	3.87e-06	5.41199	+100 kb	-0.212032	0.0459132
Connective tissue	Chr24_16622722	Chr24	16622722	3.87e-06	5.41199	+100 kb	-0.212032	0.0459132
Connective tissue	Chr24_16621756	Chr24	16621756	3.87e-06	5.41199	+100 kb	-0.212032	0.0459132
Connective tissue	Chr24_16621620	Chr24	16621620	3.87e-06	5.41199	+100 kb	-0.212032	0.0459132
Connective tissue	Chr24_16621550	Chr24	16621550	3.87e-06	5.41199	+100 kb	-0.212032	0.0459132
Connective tissue	Chr6_100258449	Chr6	100258449	3.91e-06	5.40826	100 kb	-1.15406	0.249995
Connective tissue	Chr29_41415309	Chr29	41415309	3.91e-06	5.40809	50 kb	-0.105444	0.0228419
Connective tissue	Chr28_9663294	Chr28	9663294	4.02e-06	5.39604	5 kb	-0.468606	0.101639
Connective tissue	Chr1_6113394	Chr1	6113394	4.02e-06	5.39589	10 kb	-0.815954	0.176981
Connective tissue	Chr20_546413	Chr20	546413	4.02e-06	5.39579	50 kb	-0.11537	0.0250241
Connective tissue	Chr18_64009417	Chr18	64009417	4.03e-06	5.39501	10 kb	-0.11797	0.0255902
Connective tissue	Chr18_64008933	Chr18	64008933	4.03e-06	5.39501	10 kb	-0.11797	0.0255902
Connective tissue	Chr29_41410771	Chr29	41410771	4.07e-06	5.39035	50 kb	-0.09879	0.02144
Connective tissue	Chr2_108189243	Chr2	108189243	4.08e-06	5.38986	Genic	-1.28199	0.27824
Connective tissue	Chr8_10745627	Chr8	10745627	4.11e-06	5.38641	Genic	-1.28933	0.279932
Connective tissue	Chr29_36451847	Chr29	36451847	4.15e-06	5.38174	50 kb	0.0913608	0.0198454
Connective tissue	Chr25_41217282	Chr25	41217282	4.17e-06	5.37995	+100 kb	0.132975	0.0288901
Connective tissue	Chr29_41933785	Chr29	41933785	4.18e-06	5.37894	50 kb	0.113131	0.0245814
Connective tissue	Chr18_43099851	Chr18	43099851	4.18e-06	5.37889	Genic	-0.81171	0.176372
Connective tissue	Chr3_28016998	Chr3	28016998	4.2e-06	5.3763	50 kb	-0.139205	0.0302553
Connective tissue	Chr10_71801846	Chr10	71801846	4.23e-06	5.3733	Genic	-0.749001	0.162841
Connective tissue	Chr29_40426722	Chr29	40426722	4.24e-06	5.37249	Genic	0.0979571	0.0212988
Connective tissue	Chr29_40426357	Chr29	40426357	4.24e-06	5.37249	Genic	0.0979571	0.0212988
Connective tissue	Chr29_40419067	Chr29	40419067	4.24e-06	5.37249	5 kb	0.0979571	0.0212988
Connective tissue	Chr10_80848228	Chr10	80848228	4.33e-06	5.36307	+100 kb	-0.745292	0.162208
Connective tissue	Chr10_80848210	Chr10	80848210	4.33e-06	5.36307	+100 kb	-0.745292	0.162208
Connective tissue	Chr10_80848076	Chr10	80848076	4.33e-06	5.36307	+100 kb	-0.745292	0.162208
Connective tissue	Chr10_80848042	Chr10	80848042	4.33e-06	5.36307	+100 kb	-0.745292	0.162208
Connective tissue	Chr10_80847970	Chr10	80847970	4.33e-06	5.36307	+100 kb	-0.745292	0.162208
Connective tissue	Chr10_80847571	Chr10	80847571	4.33e-06	5.36307	+100 kb	-0.745292	0.162208
Connective tissue	Chr10_80847559	Chr10	80847559	4.33e-06	5.36307	+100 kb	-0.745292	0.162208
Connective tissue	Chr10_80847370	Chr10	80847370	4.33e-06	5.36307	+100 kb	-0.745292	0.162208
Connective tissue	Chr10_80847343	Chr10	80847343	4.33e-06	5.36307	+100 kb	-0.745292	0.162208
Connective tissue	Chr29_42342184	Chr29	42342184	4.36e-06	5.36017	50 kb	-0.0983481	0.0214113
Connective tissue	Chr29_42341609	Chr29	42341609	4.36e-06	5.36017	50 kb	-0.0983481	0.0214113
Connective tissue	Chr4_70258201	Chr4	70258201	4.38e-06	5.35898	50 kb	-1.26921	0.276353
Connective tissue	Chr29_41553551	Chr29	41553551	4.38e-06	5.35842	50 kb	0.128504	0.0279817
Connective tissue	Chr17_58162523	Chr17	58162523	4.41e-06	5.35524	Genic	-0.256525	0.0558768
Connective tissue	Chr19_42024024	Chr19	42024024	4.55e-06	5.34157	50 kb	-0.106299	0.0231874
Connective tissue	Chr29_36989219	Chr29	36989219	4.56e-06	5.34108	Genic	0.113784	0.0248215
Connective tissue	Chr17_30709598	Chr17	30709598	4.57e-06	5.34014	100 kb	-0.157385	0.0343363
Connective tissue	Chr29_41947290	Chr29	41947290	4.57e-06	5.33983	Genic	0.119397	0.0260494
Connective tissue	Chr29_37071148	Chr29	37071148	4.6e-06	5.337	50 kb	0.0997585	0.0217712
Connective tissue	Chr29_37069358	Chr29	37069358	4.6e-06	5.337	50 kb	0.0997585	0.0217712
Connective tissue	Chr29_37066488	Chr29	37066488	4.6e-06	5.337	50 kb	0.0997585	0.0217712
Connective tissue	Chr29_37065573	Chr29	37065573	4.6e-06	5.337	50 kb	0.0997585	0.0217712
Connective tissue	Chr3_81479944	Chr3	81479944	4.61e-06	5.33665	100 kb	-0.604339	0.131895
Connective tissue	Chr19_43323155	Chr19	43323155	4.61e-06	5.33585	5 kb	0.148064	0.0323172
Connective tissue	Chr29_41956563	Chr29	41956563	4.64e-06	5.33381	Genic	0.121936	0.0266201
Connective tissue	Chr29_40950554	Chr29	40950554	4.65e-06	5.33296	Genic	0.126121	0.0275361
Connective tissue	Chr29_40947957	Chr29	40947957	4.65e-06	5.33296	Genic	0.126121	0.0275361
Connective tissue	Chr29_40947379	Chr29	40947379	4.65e-06	5.33296	Genic	0.126121	0.0275361
Connective tissue	Chr29_40946839	Chr29	40946839	4.65e-06	5.33296	Genic	0.126121	0.0275361
Connective tissue	Chr1_143857565	Chr1	143857565	4.69e-06	5.32884	Genic	-0.14784	0.0322921
Connective tissue	Chr1_143857107	Chr1	143857107	4.69e-06	5.32884	Genic	-0.14784	0.0322921
Connective tissue	Chr24_836952	Chr24	836952	4.72e-06	5.32603	Genic	-0.53672	0.117268
Connective tissue	Chr16_18069773	Chr16	18069773	4.81e-06	5.31775	+100 kb	-0.105395	0.023048
Connective tissue	Chr29_41553142	Chr29	41553142	4.87e-06	5.3125	50 kb	0.127335	0.0278613
Connective tissue	Chr23_30641095	Chr23	30641095	4.9e-06	5.30991	10 kb	-0.658435	0.144107
Connective tissue	Chr4_112297973	Chr4	112297973	4.9e-06	5.30948	Genic	1.04636	0.229019
Connective tissue	Chr29_41947153	Chr29	41947153	4.93e-06	5.30759	Genic	0.119684	0.0262007
Connective tissue	Chr2_116344848	Chr2	116344848	4.96e-06	5.30464	5 kb	-0.636849	0.13946
Connective tissue	Chr29_41942447	Chr29	41942447	5e-06	5.30074	5 kb	0.10922	0.0239274
Connective tissue	Chr16_46152477	Chr16	46152477	5.01e-06	5.29995	50 kb	-0.710474	0.15566
Connective tissue	Chr7_87187388	Chr7	87187388	5.03e-06	5.29818	+100 kb	-0.0905037	0.0198325
Connective tissue	Chr7_87187380	Chr7	87187380	5.03e-06	5.29818	+100 kb	-0.0905037	0.0198325
Connective tissue	Chr4_5438763	Chr4	5438763	5.04e-06	5.29741	Genic	-0.511798	0.112162
Connective tissue	Chr29_42342674	Chr29	42342674	5.07e-06	5.29534	50 kb	-0.100247	0.0219741
Connective tissue	Chr6_110719931	Chr6	110719931	5.07e-06	5.29503	+100 kb	-1.27849	0.280254
Connective tissue	Chr29_41946937	Chr29	41946937	5.08e-06	5.29421	Genic	0.118261	0.025926
Connective tissue	Chr1_25373586	Chr1	25373586	5.09e-06	5.29339	+100 kb	-1.2798	0.28059
Connective tissue	Chr7_87187246	Chr7	87187246	5.12e-06	5.29109	+100 kb	-0.090472	0.0198404
Connective tissue	Chr5_87854722	Chr5	87854722	5.12e-06	5.29073	+100 kb	-0.0810314	0.0177708
Connective tissue	Chr7_87187316	Chr7	87187316	5.12e-06	5.29067	+100 kb	-0.0903549	0.0198156
Connective tissue	Chr7_87187054	Chr7	87187054	5.14e-06	5.28866	+100 kb	-0.0904894	0.0198494
Connective tissue	Chr29_41553530	Chr29	41553530	5.15e-06	5.28779	50 kb	0.126568	0.027766
Connective tissue	Chr19_42415555	Chr19	42415555	5.17e-06	5.28612	Genic	0.0837432	0.0183745
Connective tissue	Chr23_33881113	Chr23	33881113	5.23e-06	5.28147	+100 kb	-1.03619	0.227468
Connective tissue	Chr23_45970603	Chr23	45970603	5.27e-06	5.27781	100 kb	-0.139134	0.030555
Connective tissue	Chr23_45969459	Chr23	45969459	5.27e-06	5.27781	100 kb	-0.139134	0.030555
Connective tissue	Chr23_45969428	Chr23	45969428	5.27e-06	5.27781	100 kb	-0.139134	0.030555
Connective tissue	Chr23_45969280	Chr23	45969280	5.27e-06	5.27781	100 kb	-0.139134	0.030555
Connective tissue	Chr23_45969274	Chr23	45969274	5.27e-06	5.27781	100 kb	-0.139134	0.030555
Connective tissue	Chr23_45969140	Chr23	45969140	5.27e-06	5.27781	100 kb	-0.139134	0.030555
Connective tissue	Chr23_45969009	Chr23	45969009	5.27e-06	5.27781	100 kb	-0.139134	0.030555
Connective tissue	Chr23_45968996	Chr23	45968996	5.27e-06	5.27781	100 kb	-0.139134	0.030555
Connective tissue	Chr23_45968565	Chr23	45968565	5.27e-06	5.27781	100 kb	-0.139134	0.030555
Connective tissue	Chr29_39823487	Chr29	39823487	5.28e-06	5.27729	50 kb	0.117274	0.0257557
Connective tissue	Chr7_87187095	Chr7	87187095	5.33e-06	5.27301	+100 kb	-0.090302	0.0198412
Connective tissue	Chr8_90431583	Chr8	90431583	5.33e-06	5.27291	5 kb	0.144571	0.0317656
Connective tissue	Chr29_38547615	Chr29	38547615	5.33e-06	5.2729	Genic	0.0953198	0.020944
Connective tissue	Chr29_41573443	Chr29	41573443	5.37e-06	5.27028	5 kb	0.0957115	0.0210359
Connective tissue	Chr1_143857694	Chr1	143857694	5.43e-06	5.26527	Genic	-0.147042	0.0323347
Connective tissue	Chr1_143857576	Chr1	143857576	5.43e-06	5.26527	Genic	-0.147042	0.0323347
Connective tissue	Chr29_38449264	Chr29	38449264	5.44e-06	5.26463	50 kb	0.101691	0.0223635
Connective tissue	Chr7_87187267	Chr7	87187267	5.46e-06	5.26257	+100 kb	-0.0901604	0.0198321
Connective tissue	Chr6_52721498	Chr6	52721498	5.49e-06	5.26025	+100 kb	0.658827	0.144955
Connective tissue	Chr29_37070835	Chr29	37070835	5.51e-06	5.25867	50 kb	0.0989276	0.0217697
Connective tissue	Chr29_37068818	Chr29	37068818	5.51e-06	5.25867	50 kb	0.0989276	0.0217697
Connective tissue	Chr29_37066924	Chr29	37066924	5.51e-06	5.25867	50 kb	0.0989276	0.0217697
Connective tissue	Chr29_37066021	Chr29	37066021	5.51e-06	5.25867	50 kb	0.0989276	0.0217697
Connective tissue	Chr29_37065697	Chr29	37065697	5.51e-06	5.25867	50 kb	0.0989276	0.0217697
Connective tissue	Chr1_143871907	Chr1	143871907	5.53e-06	5.25732	Genic	-0.114208	0.025136
Connective tissue	Chr7_87187031	Chr7	87187031	5.54e-06	5.25685	+100 kb	-0.0900583	0.0198218
Connective tissue	Chr29_38842244	Chr29	38842244	5.62e-06	5.25002	Genic	-0.961839	0.211855
Connective tissue	Chr1_143851150	Chr1	143851150	5.64e-06	5.24906	Genic	-0.146915	0.0323629
Connective tissue	Chr4_2827263	Chr4	2827263	5.64e-06	5.24888	+100 kb	-0.840427	0.185135
Connective tissue	Chr29_41949450	Chr29	41949450	5.69e-06	5.24462	Genic	0.117721	0.0259442
Connective tissue	Chr29_37069460	Chr29	37069460	5.71e-06	5.24355	50 kb	0.0988037	0.0217776
Connective tissue	Chr29_37067669	Chr29	37067669	5.71e-06	5.24355	50 kb	0.0988037	0.0217776
Connective tissue	Chr29_37066441	Chr29	37066441	5.71e-06	5.24355	50 kb	0.0988037	0.0217776
Connective tissue	Chr29_37066347	Chr29	37066347	5.71e-06	5.24355	50 kb	0.0988037	0.0217776
Connective tissue	Chr2_124922135	Chr2	124922135	5.72e-06	5.24242	Genic	-0.135734	0.0299211
Connective tissue	Chr29_38544041	Chr29	38544041	5.79e-06	5.23713	Genic	0.0948233	0.0209146
Connective tissue	Chr22_13703784	Chr22	13703784	5.8e-06	5.23672	50 kb	-1.12709	0.248607
Connective tissue	Chr19_42635815	Chr19	42635815	5.81e-06	5.23618	5 kb	-0.0908208	0.0200339
Connective tissue	Chr26_46433677	Chr26	46433677	5.83e-06	5.23417	100 kb	0.211006	0.0465552
Connective tissue	Chr27_42878840	Chr27	42878840	5.83e-06	5.234	+100 kb	-0.39584	0.0873376
Connective tissue	Chr29_37002151	Chr29	37002151	5.85e-06	5.23321	Genic	0.1118	0.0246694
Connective tissue	Chr29_37002133	Chr29	37002133	5.85e-06	5.23321	Genic	0.1118	0.0246694
Connective tissue	Chr29_37001971	Chr29	37001971	5.85e-06	5.23321	Genic	0.1118	0.0246694
Connective tissue	Chr1_143865939	Chr1	143865939	5.87e-06	5.23104	Genic	-0.146464	0.032326
Connective tissue	Chr1_143865400	Chr1	143865400	5.87e-06	5.23104	Genic	-0.146464	0.032326
Connective tissue	Chr1_143857720	Chr1	143857720	5.87e-06	5.23104	Genic	-0.146464	0.032326
Connective tissue	Chr1_143856817	Chr1	143856817	5.87e-06	5.23104	Genic	-0.146464	0.032326
Connective tissue	Chr1_143856730	Chr1	143856730	5.87e-06	5.23104	Genic	-0.146464	0.032326
Connective tissue	Chr1_143856670	Chr1	143856670	5.87e-06	5.23104	Genic	-0.146464	0.032326
Connective tissue	Chr1_143856540	Chr1	143856540	5.87e-06	5.23104	Genic	-0.146464	0.032326
Connective tissue	Chr1_143856459	Chr1	143856459	5.87e-06	5.23104	Genic	-0.146464	0.032326
Connective tissue	Chr1_143856361	Chr1	143856361	5.87e-06	5.23104	Genic	-0.146464	0.032326
Connective tissue	Chr1_143856356	Chr1	143856356	5.87e-06	5.23104	Genic	-0.146464	0.032326
Connective tissue	Chr1_143856319	Chr1	143856319	5.87e-06	5.23104	Genic	-0.146464	0.032326
Connective tissue	Chr1_143856301	Chr1	143856301	5.87e-06	5.23104	Genic	-0.146464	0.032326
Connective tissue	Chr1_143856224	Chr1	143856224	5.87e-06	5.23104	Genic	-0.146464	0.032326
Connective tissue	Chr1_143856161	Chr1	143856161	5.87e-06	5.23104	Genic	-0.146464	0.032326
Connective tissue	Chr1_143856011	Chr1	143856011	5.87e-06	5.23104	Genic	-0.146464	0.032326
Connective tissue	Chr1_143855496	Chr1	143855496	5.87e-06	5.23104	Genic	-0.146464	0.032326
Connective tissue	Chr1_143855404	Chr1	143855404	5.87e-06	5.23104	Genic	-0.146464	0.032326
Connective tissue	Chr1_143855165	Chr1	143855165	5.87e-06	5.23104	Genic	-0.146464	0.032326
Connective tissue	Chr1_143855127	Chr1	143855127	5.87e-06	5.23104	Genic	-0.146464	0.032326
Connective tissue	Chr1_143854802	Chr1	143854802	5.87e-06	5.23104	Genic	-0.146464	0.032326
Connective tissue	Chr1_143854780	Chr1	143854780	5.87e-06	5.23104	Genic	-0.146464	0.032326
Connective tissue	Chr1_143854625	Chr1	143854625	5.87e-06	5.23104	Genic	-0.146464	0.032326
Connective tissue	Chr1_143854576	Chr1	143854576	5.87e-06	5.23104	Genic	-0.146464	0.032326
Connective tissue	Chr1_143854541	Chr1	143854541	5.87e-06	5.23104	Genic	-0.146464	0.032326
Connective tissue	Chr1_143854391	Chr1	143854391	5.87e-06	5.23104	Genic	-0.146464	0.032326
Connective tissue	Chr1_143850707	Chr1	143850707	5.87e-06	5.23104	Genic	-0.146464	0.032326
Connective tissue	Chr2_130885088	Chr2	130885088	5.91e-06	5.22856	50 kb	-0.579766	0.127994
Connective tissue	Chr3_31280618	Chr3	31280618	5.94e-06	5.22625	+100 kb	-1.04014	0.229687
Connective tissue	Chr19_12283115	Chr19	12283115	5.98e-06	5.22321	Genic	-0.798804	0.176451
Connective tissue	Chr29_38547638	Chr29	38547638	6.03e-06	5.21952	Genic	0.0948284	0.0209554
Connective tissue	Chr18_43099257	Chr18	43099257	6.11e-06	5.21374	Genic	-0.843396	0.186491
Connective tissue	Chr18_37121453	Chr18	37121453	6.13e-06	5.21249	10 kb	-0.328881	0.0727319
Connective tissue	Chr9_58303474	Chr9	58303474	6.17e-06	5.21006	+100 kb	-0.765234	0.169275
Connective tissue	Chr29_44075829	Chr29	44075829	6.17e-06	5.20984	Genic	0.126391	0.0279592
Connective tissue	Chr8_70506177	Chr8	70506177	6.2e-06	5.20759	5 kb	1.12532	0.248994
Connective tissue	Chr18_61400613	Chr18	61400613	6.21e-06	5.20699	Genic	-0.33574	0.0742927
Connective tissue	Chr4_19991036	Chr4	19991036	6.21e-06	5.20668	100 kb	-0.0999009	0.0221069
Connective tissue	Chr3_609411	Chr3	609411	6.23e-06	5.20534	Genic	-0.14406	0.0318834
Connective tissue	Chr1_85141065	Chr1	85141065	6.3e-06	5.20085	+100 kb	-0.342931	0.0759342
Connective tissue	Chr2_23459217	Chr2	23459217	6.32e-06	5.19906	Genic	-0.592835	0.131295
Connective tissue	Chr5_63023740	Chr5	63023740	6.35e-06	5.19726	5 kb	-1.265	0.280214
Connective tissue	Chr29_38547455	Chr29	38547455	6.51e-06	5.18656	Genic	0.0942776	0.0209079
Connective tissue	Chr23_40374022	Chr23	40374022	6.59e-06	5.18124	+100 kb	-1.02487	0.227417
Connective tissue	Chr19_19845619	Chr19	19845619	6.66e-06	5.17655	Genic	0.174897	0.038829
Connective tissue	Chr29_38537173	Chr29	38537173	6.74e-06	5.17132	Genic	0.093938	0.0208671
Connective tissue	Chr29_38546225	Chr29	38546225	6.74e-06	5.1713	Genic	0.0941246	0.0209086
Connective tissue	Chr1_35200698	Chr1	35200698	6.76e-06	5.17023	+100 kb	-0.130427	0.0289761
Connective tissue	Chr2_78919609	Chr2	78919609	6.85e-06	5.16435	+100 kb	-1.1242	0.249916
Connective tissue	Chr29_41952210	Chr29	41952210	6.88e-06	5.16265	Genic	0.113621	0.0252631
Connective tissue	Chr29_41951923	Chr29	41951923	6.88e-06	5.16265	Genic	0.113621	0.0252631
Connective tissue	Chr29_41951901	Chr29	41951901	6.88e-06	5.16265	Genic	0.113621	0.0252631
Connective tissue	Chr29_41951810	Chr29	41951810	6.88e-06	5.16265	Genic	0.113621	0.0252631
Connective tissue	Chr29_38542756	Chr29	38542756	6.88e-06	5.16226	Genic	0.0941354	0.0209316
Connective tissue	Chr18_43100143	Chr18	43100143	6.91e-06	5.16044	Genic	-0.837325	0.186221
Connective tissue	Chr18_43099565	Chr18	43099565	6.91e-06	5.16044	Genic	-0.837325	0.186221
Connective tissue	Chr12_23038460	Chr12	23038460	6.92e-06	5.15975	50 kb	-1.02194	0.227298
Connective tissue	Chr29_38547213	Chr29	38547213	6.97e-06	5.15701	Genic	0.0939852	0.0209101
Connective tissue	Chr29_37646668	Chr29	37646668	6.98e-06	5.15622	Genic	0.104253	0.0231966
Connective tissue	Chr28_31714655	Chr28	31714655	6.99e-06	5.1554	+100 kb	-0.757996	0.168671
Connective tissue	Chr29_38546615	Chr29	38546615	7.01e-06	5.15401	Genic	0.0936693	0.0208467
Connective tissue	Chr29_38545382	Chr29	38545382	7.14e-06	5.1462	Genic	0.0937438	0.020881
Connective tissue	Chr29_38428356	Chr29	38428356	7.17e-06	5.14468	Genic	-0.0744332	0.0165824
Connective tissue	Chr21_52235286	Chr21	52235286	7.25e-06	5.13943	100 kb	-0.0778035	0.0173432
Connective tissue	Chr26_43007303	Chr26	43007303	7.26e-06	5.13905	50 kb	-0.0725269	0.0161677
Connective tissue	Chr1_50320010	Chr1	50320010	7.34e-06	5.13458	50 kb	0.188469	0.042034
Connective tissue	Chr6_48117698	Chr6	48117698	7.34e-06	5.13458	100 kb	-0.947646	0.211353
Connective tissue	Chr29_38544702	Chr29	38544702	7.35e-06	5.13382	Genic	0.0936507	0.0208886
Connective tissue	Chr14_10040924	Chr14	10040924	7.35e-06	5.13355	Genic	0.202617	0.0451945
Connective tissue	Chr19_42618003	Chr19	42618003	7.37e-06	5.1327	Genic	0.0742057	0.0165534
Connective tissue	Chr19_42615274	Chr19	42615274	7.37e-06	5.1327	Genic	0.0742057	0.0165534
Connective tissue	Chr8_4879928	Chr8	4879928	7.44e-06	5.12855	Genic	0.149856	0.0334443
Connective tissue	Chr7_87187445	Chr7	87187445	7.48e-06	5.12622	+100 kb	-0.0887607	0.0198144
Connective tissue	Chr2_93572583	Chr2	93572583	7.53e-06	5.12323	+100 kb	-0.624151	0.139377
Connective tissue	Chr29_37644283	Chr29	37644283	7.56e-06	5.12141	Genic	0.150992	0.0337244
Connective tissue	Chr29_41578980	Chr29	41578980	7.6e-06	5.1191	Genic	0.0779911	0.0174239
Connective tissue	Chr29_41578935	Chr29	41578935	7.6e-06	5.1191	Genic	0.0779911	0.0174239
Connective tissue	Chr24_50018941	Chr24	50018941	7.61e-06	5.11876	Genic	-0.944636	0.211047
Connective tissue	Chr20_6256441	Chr20	6256441	7.64e-06	5.11697	50 kb	0.0928843	0.020756
Connective tissue	Chr24_28037148	Chr24	28037148	7.8e-06	5.1078	+100 kb	-0.71577	0.160108
Connective tissue	Chr22_50561675	Chr22	50561675	7.83e-06	5.10636	Genic	0.0908508	0.0203253
Connective tissue	Chr4_45247787	Chr4	45247787	7.85e-06	5.10509	Genic	-0.117965	0.026395
Connective tissue	Chr29_38541358	Chr29	38541358	7.86e-06	5.10483	Genic	0.0936328	0.0209512
Connective tissue	Chr29_42259427	Chr29	42259427	7.87e-06	5.10404	Genic	0.216529	0.0484547
Connective tissue	Chr26_25513368	Chr26	25513368	7.89e-06	5.10292	+100 kb	-1.24695	0.279075
Connective tissue	Chr21_27701593	Chr21	27701593	7.93e-06	5.10086	50 kb	-1.11686	0.250017
Connective tissue	Chr25_26465533	Chr25	26465533	7.97e-06	5.09853	Genic	-0.171169	0.0383272
Connective tissue	Chr14_81021335	Chr14	81021335	7.99e-06	5.09724	5 kb	-0.0939105	0.021031
Connective tissue	Chr29_38546496	Chr29	38546496	8.02e-06	5.09596	Genic	0.0933028	0.0208978
Connective tissue	Chr19_41450668	Chr19	41450668	8.03e-06	5.09513	50 kb	0.0998045	0.0223561
Connective tissue	Chr21_214831	Chr21	214831	8.03e-06	5.09513	+100 kb	-0.831539	0.186264
Connective tissue	Chr1_143864789	Chr1	143864789	8.05e-06	5.09433	Genic	-0.146637	0.0328493
Connective tissue	Chr29_41941037	Chr29	41941037	8.06e-06	5.09389	5 kb	0.115889	0.0259625
Connective tissue	Chr8_34301395	Chr8	34301395	8.06e-06	5.09357	+100 kb	0.308493	0.0691141
Connective tissue	Chr19_42325573	Chr19	42325573	8.07e-06	5.0932	5 kb	-0.0748717	0.0167748
Connective tissue	Chr29_38547982	Chr29	38547982	8.11e-06	5.09117	Genic	0.0935558	0.0209656
Connective tissue	Chr1_44941938	Chr1	44941938	8.13e-06	5.09011	10 kb	0.18978	0.042534
Connective tissue	Chr1_143413982	Chr1	143413982	8.15e-06	5.08896	50 kb	-0.197659	0.0443056
Connective tissue	Chr29_41947298	Chr29	41947298	8.15e-06	5.0887	Genic	0.116048	0.0260131
Connective tissue	Chr29_38546177	Chr29	38546177	8.24e-06	5.08419	Genic	0.0932057	0.0209032
Connective tissue	Chr6_107132489	Chr6	107132489	8.28e-06	5.08191	Genic	-0.0968181	0.0217189
Connective tissue	Chr29_38402218	Chr29	38402218	8.29e-06	5.08164	Genic	-0.455642	0.102216
Connective tissue	Chr29_38546022	Chr29	38546022	8.32e-06	5.07969	Genic	0.0931369	0.0208982
Connective tissue	Chr20_6253194	Chr20	6253194	8.38e-06	5.07687	50 kb	0.0924453	0.0207495
Connective tissue	Chr29_41961741	Chr29	41961741	8.39e-06	5.07643	Genic	0.0709262	0.0159203
Connective tissue	Chr8_112835400	Chr8	112835400	8.42e-06	5.07474	Genic	-1.24298	0.279056
Connective tissue	Chr20_6253024	Chr20	6253024	8.51e-06	5.07022	50 kb	0.0924176	0.0207586
Connective tissue	Chr29_42691343	Chr29	42691343	8.53e-06	5.0693	Genic	-0.100412	0.0225566
Connective tissue	Chr29_38546918	Chr29	38546918	8.56e-06	5.06767	Genic	0.0931726	0.0209341
Connective tissue	Chr29_38542048	Chr29	38542048	8.56e-06	5.0675	Genic	0.0928347	0.0208586
Connective tissue	Chr18_24119605	Chr18	24119605	8.58e-06	5.06656	5 kb	-0.228795	0.0514122
Connective tissue	Chr29_22054734	Chr29	22054734	8.62e-06	5.0644	+100 kb	-1.01637	0.228443
Connective tissue	Chr13_12171443	Chr13	12171443	8.62e-06	5.06433	50 kb	-0.93951	0.211169
Connective tissue	Chr29_42228628	Chr29	42228628	8.65e-06	5.0632	50 kb	-0.0950704	0.0213712
Connective tissue	Chr19_42634697	Chr19	42634697	8.65e-06	5.06315	5 kb	-0.0890024	0.0200072
Connective tissue	Chr19_42634625	Chr19	42634625	8.65e-06	5.06315	5 kb	-0.0890024	0.0200072
Connective tissue	Chr19_42630991	Chr19	42630991	8.65e-06	5.06315	5 kb	-0.0890024	0.0200072
Connective tissue	Chr29_37093391	Chr29	37093391	8.67e-06	5.06208	10 kb	0.107843	0.0242453
Connective tissue	Chr29_42181109	Chr29	42181109	8.74e-06	5.05829	50 kb	0.0695713	0.0156477
Connective tissue	Chr25_39491934	Chr25	39491934	8.79e-06	5.05576	Genic	0.0950779	0.0213905
Connective tissue	Chr29_42259143	Chr29	42259143	8.8e-06	5.05537	Genic	0.193855	0.0436152
Connective tissue	Chr1_82589083	Chr1	82589083	8.8e-06	5.05535	Genic	0.140004	0.0314995
Connective tissue	Chr1_143412244	Chr1	143412244	8.84e-06	5.05364	50 kb	-0.197663	0.0444805
Connective tissue	Chr29_41962944	Chr29	41962944	8.85e-06	5.05312	Genic	0.084302	0.0189718
Connective tissue	Chr20_6253221	Chr20	6253221	8.86e-06	5.05265	50 kb	0.092121	0.0207325
Connective tissue	Chr29_38546703	Chr29	38546703	8.87e-06	5.05209	Genic	0.0937383	0.0210978
Connective tissue	Chr1_143871838	Chr1	143871838	8.92e-06	5.04979	Genic	-0.111155	0.0250243
Connective tissue	Chr29_41042568	Chr29	41042568	8.99e-06	5.04639	5 kb	0.162175	0.0365242
Connective tissue	Chr12_3127721	Chr12	3127721	8.99e-06	5.04619	+100 kb	-1.01243	0.22802
Connective tissue	Chr29_38535971	Chr29	38535971	9.04e-06	5.04402	Genic	0.0930699	0.0209662
Connective tissue	Chr29_38536507	Chr29	38536507	9.06e-06	5.04284	Genic	0.0927854	0.0209049
Connective tissue	Chr5_47563162	Chr5	47563162	9.07e-06	5.04222	Genic	-0.661356	0.149016
Connective tissue	Chr29_42179980	Chr29	42179980	9.09e-06	5.04133	50 kb	0.0762585	0.0171842
Connective tissue	Chr29_38545095	Chr29	38545095	9.26e-06	5.03354	Genic	0.0928121	0.0209326
Connective tissue	Chr2_96772427	Chr2	96772427	9.26e-06	5.03343	50 kb	-0.0971941	0.0219212
Connective tissue	Chr23_24648351	Chr23	24648351	9.26e-06	5.03334	Genic	0.110049	0.0248209
Connective tissue	Chr8_97461919	Chr8	97461919	9.26e-06	5.03319	+100 kb	0.118697	0.0267717
Connective tissue	Chr7_87331016	Chr7	87331016	9.34e-06	5.02986	+100 kb	-0.927923	0.209368
Connective tissue	Chr15_10372518	Chr15	10372518	9.34e-06	5.02983	+100 kb	-1.23198	0.277974
Connective tissue	Chr29_41699390	Chr29	41699390	9.37e-06	5.02819	Genic	0.0929919	0.0209858
Connective tissue	Chr29_38546213	Chr29	38546213	9.42e-06	5.02601	Genic	0.0927613	0.0209389
Connective tissue	Chr29_38546697	Chr29	38546697	9.44e-06	5.02521	Genic	0.0928457	0.0209598
Connective tissue	Chr29_40159520	Chr29	40159520	9.56e-06	5.01974	50 kb	0.200603	0.0453136
Connective tissue	Chr16_59266320	Chr16	59266320	9.56e-06	5.01956	Genic	-0.079018	0.0178495
Connective tissue	Chr8_47019201	Chr8	47019201	9.57e-06	5.019	Genic	-0.948889	0.21436
Connective tissue	Chr20_6252466	Chr20	6252466	9.66e-06	5.01516	50 kb	0.0917881	0.0207444
Connective tissue	Chr20_6252391	Chr20	6252391	9.66e-06	5.01516	50 kb	0.0917881	0.0207444
Connective tissue	Chr20_6252322	Chr20	6252322	9.66e-06	5.01516	50 kb	0.0917881	0.0207444
Connective tissue	Chr21_62460055	Chr21	62460055	9.73e-06	5.01172	+100 kb	-0.245126	0.0554207
Connective tissue	Chr29_41567642	Chr29	41567642	9.74e-06	5.01142	10 kb	0.106698	0.0241242
Connective tissue	Chr7_3216358	Chr7	3216358	9.75e-06	5.01079	50 kb	-0.937368	0.211952
Connective tissue	Chr20_6260402	Chr20	6260402	9.78e-06	5.00986	50 kb	0.0916955	0.0207358
Connective tissue	Chr25_40848783	Chr25	40848783	9.78e-06	5.00965	+100 kb	0.113633	0.0256974
Connective tissue	Chr19_41449493	Chr19	41449493	9.9e-06	5.00421	10 kb	0.0986457	0.0223217
Connective tissue	Chr29_38546692	Chr29	38546692	9.93e-06	5.00299	Genic	0.0929647	0.0210391
Connective tissue	Chr1_143427344	Chr1	143427344	9.94e-06	5.00279	100 kb	-0.19962	0.0451777
Connective tissue	Chr19_42415528	Chr19	42415528	9.96e-06	5.00191	Genic	0.0892552	0.0202021
Connective tissue	Chr20_6252618	Chr20	6252618	1e-05	4.99975	50 kb	0.0915012	0.0207155
Connective tissue	Chr20_6253182	Chr20	6253182	1.01e-05	4.9968	50 kb	0.0916311	0.0207518
Connective tissue	Chr20_6229969	Chr20	6229969	1.01e-05	4.99676	10 kb	0.0951817	0.021556
Connective tissue	Chr29_41947607	Chr29	41947607	1.01e-05	4.99597	Genic	0.115648	0.0261934
Connective tissue	Chr8_13314948	Chr8	13314948	1.01e-05	4.99428	+100 kb	-0.934045	0.211594
Connective tissue	Chr23_8208056	Chr23	8208056	1.01e-05	4.99356	50 kb	-1.00051	0.226669
Connective tissue	Chr29_38539187	Chr29	38539187	1.02e-05	4.99278	Genic	0.0920917	0.0208655
Connective tissue	Chr5_117206597	Chr5	117206597	1.02e-05	4.99159	Genic	-0.125567	0.0284539
Connective tissue	Chr5_117203773	Chr5	117203773	1.02e-05	4.99159	Genic	-0.125567	0.0284539
Connective tissue	Chr5_117201700	Chr5	117201700	1.02e-05	4.99159	Genic	-0.125567	0.0284539
Connective tissue	Chr13_62763078	Chr13	62763078	1.02e-05	4.99106	10 kb	-1.231	0.278966
Connective tissue	Chr19_50867771	Chr19	50867771	1.02e-05	4.98943	Genic	-0.177564	0.0402466
Connective tissue	Chr29_42259960	Chr29	42259960	1.03e-05	4.98905	Genic	0.211996	0.048053
Connective tissue	Chr29_38544103	Chr29	38544103	1.03e-05	4.98744	Genic	0.0920565	0.0208702
Connective tissue	Chr18_63942546	Chr18	63942546	1.03e-05	4.98557	Genic	-0.0914318	0.0207329
Connective tissue	Chr29_38542597	Chr29	38542597	1.04e-05	4.98467	Genic	0.0924158	0.0209582
Connective tissue	Chr9_82370074	Chr9	82370074	1.04e-05	4.98439	Genic	0.276235	0.0626468
Connective tissue	Chr29_38547883	Chr29	38547883	1.04e-05	4.98407	Genic	0.0922894	0.0209309
Connective tissue	Chr29_42263088	Chr29	42263088	1.04e-05	4.98276	Genic	0.145559	0.0330173
Connective tissue	Chr16_74605322	Chr16	74605322	1.04e-05	4.98272	50 kb	-1.10245	0.25007
Connective tissue	Chr7_84722675	Chr7	84722675	1.04e-05	4.98227	+100 kb	0.0973824	0.0220905
Connective tissue	Chr7_84722518	Chr7	84722518	1.04e-05	4.98227	+100 kb	0.0973824	0.0220905
Connective tissue	Chr5_74160912	Chr5	74160912	1.04e-05	4.98219	10 kb	-1.23068	0.279173
Connective tissue	Chr29_41965115	Chr29	41965115	1.05e-05	4.97863	Genic	0.0698117	0.0158428
Connective tissue	Chr20_6489754	Chr20	6489754	1.05e-05	4.9785	+100 kb	-0.0762562	0.0173056
Connective tissue	Chr29_41947467	Chr29	41947467	1.06e-05	4.97646	Genic	0.114147	0.0259105
Connective tissue	Chr7_84722649	Chr7	84722649	1.06e-05	4.97562	+100 kb	0.0974855	0.0221305
Connective tissue	Chr29_41964829	Chr29	41964829	1.06e-05	4.97408	Genic	0.0696903	0.0158234
Connective tissue	Chr29_35909057	Chr29	35909057	1.07e-05	4.97215	+100 kb	0.102383	0.0232515
Connective tissue	Chr29_35908884	Chr29	35908884	1.07e-05	4.97215	+100 kb	0.102383	0.0232515
Connective tissue	Chr29_35908600	Chr29	35908600	1.07e-05	4.97215	+100 kb	0.102383	0.0232515
Connective tissue	Chr29_41570155	Chr29	41570155	1.07e-05	4.97203	10 kb	0.11542	0.0262127
Connective tissue	Chr14_19670630	Chr14	19670630	1.07e-05	4.97108	50 kb	-1.00127	0.227419
Connective tissue	Chr16_79921443	Chr16	79921443	1.07e-05	4.97023	Genic	0.1449	0.0329143
Connective tissue	Chr29_38541810	Chr29	38541810	1.07e-05	4.9701	Genic	0.0919009	0.0208758
Connective tissue	Chr13_3324721	Chr13	3324721	1.07e-05	4.96927	50 kb	-0.374639	0.0851095
Connective tissue	Chr29_37142285	Chr29	37142285	1.08e-05	4.96802	5 kb	0.145218	0.032995
Connective tissue	Chr29_37137934	Chr29	37137934	1.08e-05	4.96802	10 kb	0.145218	0.032995
Connective tissue	Chr24_9665492	Chr24	9665492	1.08e-05	4.96759	100 kb	-0.101836	0.0231393
Connective tissue	Chr21_52505002	Chr21	52505002	1.08e-05	4.96651	+100 kb	0.0929021	0.0211118
Connective tissue	Chr19_44811523	Chr19	44811523	1.08e-05	4.96572	5 kb	-0.861499	0.195792
Connective tissue	Chr29_37060408	Chr29	37060408	1.08e-05	4.96493	50 kb	0.110163	0.0250388
Connective tissue	Chr29_6344843	Chr29	6344843	1.09e-05	4.96266	10 kb	0.120807	0.0274651
Connective tissue	Chr29_38547282	Chr29	38547282	1.1e-05	4.96017	Genic	0.0916648	0.0208457
Connective tissue	Chr8_26378945	Chr8	26378945	1.1e-05	4.95866	+100 kb	-0.683126	0.155378
Connective tissue	Chr14_82356962	Chr14	82356962	1.11e-05	4.95648	+100 kb	0.105931	0.0241001
Connective tissue	Chr5_66880265	Chr5	66880265	1.11e-05	4.95624	50 kb	-1.22686	0.279128
Connective tissue	Chr29_41965406	Chr29	41965406	1.11e-05	4.95592	Genic	0.0703319	0.0160021
Connective tissue	Chr16_78350960	Chr16	78350960	1.11e-05	4.95503	10 kb	-0.109	0.0248025
Connective tissue	Chr2_110394922	Chr2	110394922	1.11e-05	4.95433	Genic	-1.21954	0.277522
Connective tissue	Chr23_25454500	Chr23	25454500	1.11e-05	4.95273	5 kb	-0.121274	0.0276025
Connective tissue	Chr20_6253137	Chr20	6253137	1.12e-05	4.95254	50 kb	0.0910295	0.0207192
Connective tissue	Chr1_143424997	Chr1	143424997	1.12e-05	4.9516	100 kb	-0.204307	0.0465072
Connective tissue	Chr29_38547288	Chr29	38547288	1.12e-05	4.95075	Genic	0.0918858	0.0209184
Connective tissue	Chr14_20476922	Chr14	20476922	1.13e-05	4.948	+100 kb	-0.521911	0.118853
Connective tissue	Chr29_38545043	Chr29	38545043	1.13e-05	4.94654	Genic	0.0919196	0.0209361
Connective tissue	Chr29_38547849	Chr29	38547849	1.13e-05	4.9453	Genic	0.0917706	0.0209051
Connective tissue	Chr12_90831239	Chr12	90831239	1.13e-05	4.94518	Genic	-0.783568	0.178497
Connective tissue	Chr1_141922603	Chr1	141922603	1.14e-05	4.9438	Genic	-0.0919771	0.0209557
Connective tissue	Chr21_45831852	Chr21	45831852	1.14e-05	4.94285	Genic	-0.993799	0.226448
Connective tissue	Chr23_34301437	Chr23	34301437	1.15e-05	4.93804	100 kb	-1.09734	0.250178
Connective tissue	Chr1_85313987	Chr1	85313987	1.16e-05	4.93512	+100 kb	-0.155117	0.0353765
Connective tissue	Chr22_7750556	Chr22	7750556	1.16e-05	4.93389	Genic	-0.0961956	0.0219417
Connective tissue	Chr11_21499828	Chr11	21499828	1.17e-05	4.93343	50 kb	-0.272902	0.0622508
Connective tissue	Chr29_38542799	Chr29	38542799	1.18e-05	4.92826	Genic	0.0915222	0.0208892
Connective tissue	Chr29_38540692	Chr29	38540692	1.19e-05	4.92563	Genic	0.0917494	0.0209474
Connective tissue	Chr29_38542055	Chr29	38542055	1.19e-05	4.92548	Genic	0.0918888	0.0209795
Connective tissue	Chr29_38444292	Chr29	38444292	1.19e-05	4.92476	10 kb	0.068831	0.0157164
Connective tissue	Chr29_41961919	Chr29	41961919	1.19e-05	4.92446	Genic	0.0694584	0.0158602
Connective tissue	Chr29_44028037	Chr29	44028037	1.19e-05	4.92418	50 kb	-0.0944291	0.0215627
Connective tissue	Chr7_25060635	Chr7	25060635	1.2e-05	4.92222	+100 kb	0.102591	0.0234318
Connective tissue	Chr6_9915460	Chr6	9915460	1.2e-05	4.92176	+100 kb	-0.859998	0.196434
Connective tissue	Chr29_38543103	Chr29	38543103	1.2e-05	4.92094	Genic	0.0913816	0.0208746
Connective tissue	Chr1_143417365	Chr1	143417365	1.2e-05	4.92084	50 kb	-0.196586	0.0449072
Connective tissue	Chr29_37645358	Chr29	37645358	1.2e-05	4.91977	Genic	0.146188	0.0333987
Connective tissue	Chr5_52397477	Chr5	52397477	1.2e-05	4.91966	+100 kb	0.0816986	0.0186654
Connective tissue	Chr7_1318390	Chr7	1318390	1.21e-05	4.91898	Genic	-0.0764336	0.0174639
Connective tissue	Chr21_6017626	Chr21	6017626	1.21e-05	4.91714	100 kb	-0.648513	0.148206
Connective tissue	Chr11_52537048	Chr11	52537048	1.21e-05	4.91644	100 kb	-1.23008	0.281136
Connective tissue	Chr29_38542513	Chr29	38542513	1.22e-05	4.91434	Genic	0.0913697	0.0208877
Connective tissue	Chr29_42230017	Chr29	42230017	1.23e-05	4.91175	50 kb	-0.0942139	0.0215443
Connective tissue	Chr29_42229696	Chr29	42229696	1.23e-05	4.91175	50 kb	-0.0942139	0.0215443
Connective tissue	Chr29_42229617	Chr29	42229617	1.23e-05	4.91175	50 kb	-0.0942139	0.0215443
Connective tissue	Chr29_42228300	Chr29	42228300	1.23e-05	4.91175	50 kb	-0.0942139	0.0215443
Connective tissue	Chr29_42227813	Chr29	42227813	1.23e-05	4.91175	50 kb	-0.0942139	0.0215443
Connective tissue	Chr29_42227541	Chr29	42227541	1.23e-05	4.91175	50 kb	-0.0942139	0.0215443
Connective tissue	Chr29_42226189	Chr29	42226189	1.23e-05	4.91175	50 kb	-0.0942139	0.0215443
Connective tissue	Chr20_6260096	Chr20	6260096	1.23e-05	4.91029	50 kb	0.0907531	0.0207564
Connective tissue	Chr8_88252166	Chr8	88252166	1.23e-05	4.90966	+100 kb	0.198231	0.0453413
Connective tissue	Chr16_57449722	Chr16	57449722	1.23e-05	4.90837	100 kb	-0.0855266	0.0195653
Connective tissue	Chr6_107128389	Chr6	107128389	1.24e-05	4.90638	Genic	-0.0961885	0.0220094
Connective tissue	Chr29_41940830	Chr29	41940830	1.25e-05	4.90467	5 kb	0.0654089	0.0149695
Connective tissue	Chr29_38439538	Chr29	38439538	1.25e-05	4.90392	5 kb	0.0816127	0.0186795
Connective tissue	Chr16_16890973	Chr16	16890973	1.25e-05	4.90389	+100 kb	0.143112	0.0327556
Connective tissue	Chr20_6253505	Chr20	6253505	1.25e-05	4.90293	50 kb	0.0897621	0.0205471
Connective tissue	Chr1_125824716	Chr1	125824716	1.25e-05	4.90137	50 kb	0.0966318	0.0221236
Connective tissue	Chr11_1672806	Chr11	1672806	1.26e-05	4.9007	Genic	-0.769218	0.176124
Connective tissue	Chr29_38269301	Chr29	38269301	1.27e-05	4.89716	10 kb	-0.0854774	0.0195793
Connective tissue	Chr29_37144495	Chr29	37144495	1.27e-05	4.89698	Genic	0.136006	0.031154
Connective tissue	Chr29_37144467	Chr29	37144467	1.27e-05	4.89698	Genic	0.136006	0.031154
Connective tissue	Chr29_37140841	Chr29	37140841	1.27e-05	4.89698	5 kb	0.136006	0.031154
Connective tissue	Chr29_37140272	Chr29	37140272	1.27e-05	4.89698	5 kb	0.136006	0.031154
Connective tissue	Chr29_37139881	Chr29	37139881	1.27e-05	4.89698	5 kb	0.136006	0.031154
Connective tissue	Chr25_39492890	Chr25	39492890	1.28e-05	4.89194	Genic	0.0929802	0.0213108
Connective tissue	Chr16_78341929	Chr16	78341929	1.28e-05	4.89136	5 kb	-0.108926	0.0249671
Connective tissue	Chr25_41980779	Chr25	41980779	1.29e-05	4.88967	+100 kb	0.0980763	0.0224846
Connective tissue	Chr29_38545273	Chr29	38545273	1.3e-05	4.88761	Genic	0.0915191	0.0209863
Connective tissue	Chr16_60587187	Chr16	60587187	1.3e-05	4.88635	100 kb	0.0917244	0.0210365
Connective tissue	Chr29_41998186	Chr29	41998186	1.3e-05	4.88568	5 kb	0.150832	0.0345952
Connective tissue	Chr1_143417486	Chr1	143417486	1.3e-05	4.8856	50 kb	-0.19407	0.0445128
Connective tissue	Chr25_41983511	Chr25	41983511	1.3e-05	4.88509	+100 kb	0.0996157	0.0228496
Connective tissue	Chr29_41577267	Chr29	41577267	1.31e-05	4.88186	Genic	0.0881913	0.0202367
Connective tissue	Chr1_143416619	Chr1	143416619	1.31e-05	4.88137	50 kb	-0.203966	0.0468053
Connective tissue	Chr29_41965540	Chr29	41965540	1.32e-05	4.87964	Genic	0.0700519	0.0160785
Connective tissue	Chr4_13016250	Chr4	13016250	1.33e-05	4.87691	Genic	0.0930351	0.0213604
Connective tissue	Chr22_511094	Chr22	511094	1.33e-05	4.87602	Genic	-0.0891018	0.0204595
Connective tissue	Chr10_67432146	Chr10	67432146	1.33e-05	4.87525	Genic	-0.992961	0.228023
Connective tissue	Chr25_12426347	Chr25	12426347	1.33e-05	4.87491	+100 kb	-0.556867	0.127883
Connective tissue	Chr3_41774468	Chr3	41774468	1.34e-05	4.87157	+100 kb	-0.859129	0.197374
Connective tissue	Chr20_6253382	Chr20	6253382	1.35e-05	4.87123	50 kb	0.0894242	0.0205449
Connective tissue	Chr1_143419496	Chr1	143419496	1.35e-05	4.87021	50 kb	-0.200007	0.0459562
Connective tissue	Chr12_15975067	Chr12	15975067	1.36e-05	4.86747	+100 kb	-0.978225	0.224841
Connective tissue	Chr1_143421101	Chr1	143421101	1.36e-05	4.86548	100 kb	-0.19773	0.045458
Connective tissue	Chr29_38541881	Chr29	38541881	1.37e-05	4.8633	Genic	0.0912311	0.0209793
Connective tissue	Chr1_143412220	Chr1	143412220	1.37e-05	4.86227	50 kb	-0.195193	0.0448916
Connective tissue	Chr1_143412198	Chr1	143412198	1.37e-05	4.86227	50 kb	-0.195193	0.0448916
Connective tissue	Chr1_143412046	Chr1	143412046	1.37e-05	4.86227	50 kb	-0.195193	0.0448916
Connective tissue	Chr16_8121967	Chr16	8121967	1.38e-05	4.85937	+100 kb	-0.0879561	0.0202354
Connective tissue	Chr11_90811211	Chr11	90811211	1.38e-05	4.85934	100 kb	-1.21832	0.280292
Connective tissue	Chr29_38542180	Chr29	38542180	1.38e-05	4.85912	Genic	0.0908231	0.0208956
Connective tissue	Chr29_38541946	Chr29	38541946	1.39e-05	4.85687	Genic	0.0908761	0.0209133
Connective tissue	Chr29_40939545	Chr29	40939545	1.4e-05	4.85501	5 kb	0.117561	0.0270601
Connective tissue	Chr1_143414441	Chr1	143414441	1.4e-05	4.85464	50 kb	-0.194213	0.0447057
Connective tissue	Chr4_85686333	Chr4	85686333	1.4e-05	4.85412	Genic	-0.986728	0.227148
Connective tissue	Chr15_76912202	Chr15	76912202	1.4e-05	4.85357	50 kb	-0.734046	0.168991
Connective tissue	Chr19_41766383	Chr19	41766383	1.4e-05	4.85252	5 kb	-0.522282	0.120253
Connective tissue	Chr1_124796281	Chr1	124796281	1.4e-05	4.85251	10 kb	-0.536187	0.123455
Connective tissue	Chr29_25325875	Chr29	25325875	1.41e-05	4.85222	Genic	-0.0962876	0.0221706
Connective tissue	Chr29_25321071	Chr29	25321071	1.41e-05	4.85222	Genic	-0.0962876	0.0221706
Connective tissue	Chr6_7082539	Chr6	7082539	1.41e-05	4.8521	50 kb	0.311661	0.0717622
Connective tissue	Chr23_33861640	Chr23	33861640	1.41e-05	4.85194	+100 kb	-1.20789	0.278132
Connective tissue	Chr3_37645233	Chr3	37645233	1.41e-05	4.8513	+100 kb	-0.0832161	0.0191629
Connective tissue	Chr10_67426106	Chr10	67426106	1.41e-05	4.85089	5 kb	-0.808239	0.186129
Connective tissue	Chr29_38547841	Chr29	38547841	1.41e-05	4.85078	Genic	0.0908031	0.0209113
Connective tissue	Chr1_143432406	Chr1	143432406	1.41e-05	4.84967	100 kb	-0.196263	0.0452039
Connective tissue	Chr17_26077530	Chr17	26077530	1.42e-05	4.84829	+100 kb	-0.150612	0.0346948
Connective tissue	Chr22_31187592	Chr22	31187592	1.42e-05	4.84826	100 kb	-0.667191	0.153694
Connective tissue	Chr19_39572400	Chr19	39572400	1.42e-05	4.84765	10 kb	0.329233	0.0758477
Connective tissue	Chr3_16012701	Chr3	16012701	1.42e-05	4.84671	50 kb	-0.0991791	0.0228511
Connective tissue	Chr26_10232148	Chr26	10232148	1.43e-05	4.84583	Genic	-1.08854	0.250827
Connective tissue	Chr29_41961037	Chr29	41961037	1.43e-05	4.84434	Genic	0.0696252	0.0160462
Connective tissue	Chr27_6014195	Chr27	6014195	1.44e-05	4.84179	50 kb	-0.854433	0.196976
Connective tissue	Chr12_61117133	Chr12	61117133	1.45e-05	4.83896	50 kb	-0.860769	0.198502
Connective tissue	Chr1_7480785	Chr1	7480785	1.45e-05	4.83816	+100 kb	-1.20852	0.278724
Connective tissue	Chr20_6253461	Chr20	6253461	1.46e-05	4.83466	50 kb	0.0890212	0.0205396
Connective tissue	Chr29_23926422	Chr29	23926422	1.47e-05	4.832	+100 kb	-0.117524	0.0271244
Connective tissue	Chr20_6253146	Chr20	6253146	1.47e-05	4.83195	50 kb	0.0898567	0.0207389
Connective tissue	Chr29_24860115	Chr29	24860115	1.49e-05	4.82619	50 kb	-0.122409	0.028271
Connective tissue	Chr12_42630409	Chr12	42630409	1.49e-05	4.82614	+100 kb	-0.693141	0.160085
Connective tissue	Chr15_50450378	Chr15	50450378	1.49e-05	4.82589	50 kb	-0.0891845	0.0205983
Connective tissue	Chr23_31508213	Chr23	31508213	1.5e-05	4.82535	10 kb	-1.21158	0.279847
Connective tissue	Chr26_43009714	Chr26	43009714	1.5e-05	4.82462	50 kb	-0.0888112	0.0205152
Connective tissue	Chr20_6253013	Chr20	6253013	1.5e-05	4.82334	50 kb	0.0896824	0.0207195
Connective tissue	Chr10_68726815	Chr10	68726815	1.5e-05	4.8231	100 kb	-0.658185	0.152066
Connective tissue	Chr10_68693555	Chr10	68693555	1.5e-05	4.8231	100 kb	-0.658185	0.152066
Connective tissue	Chr29_38546774	Chr29	38546774	1.51e-05	4.82191	Genic	0.0903231	0.0208711
Connective tissue	Chr29_35907736	Chr29	35907736	1.51e-05	4.82005	+100 kb	0.100523	0.023233
Connective tissue	Chr29_44070590	Chr29	44070590	1.51e-05	4.81982	Genic	0.13016	0.0300835
Connective tissue	Chr3_16016944	Chr3	16016944	1.52e-05	4.81903	50 kb	-0.0990999	0.0229068
Connective tissue	Chr29_41964838	Chr29	41964838	1.52e-05	4.81889	Genic	0.0684815	0.0158297
Connective tissue	Chr29_38546302	Chr29	38546302	1.52e-05	4.81836	Genic	0.0906991	0.0209667
Connective tissue	Chr29_36990032	Chr29	36990032	1.53e-05	4.81648	Genic	0.106724	0.0246765
Connective tissue	Chr8_46786046	Chr8	46786046	1.53e-05	4.81599	Genic	-1.08832	0.251653
Connective tissue	Chr29_24852930	Chr29	24852930	1.53e-05	4.81572	50 kb	-0.122788	0.0283934
Connective tissue	Chr29_41410174	Chr29	41410174	1.53e-05	4.81546	50 kb	-0.0965818	0.0223341
Connective tissue	Chr10_103129185	Chr10	103129185	1.54e-05	4.8128	100 kb	-0.374602	0.0866522
Connective tissue	Chr3_28030325	Chr3	28030325	1.54e-05	4.81202	100 kb	-0.145231	0.0335976
Connective tissue	Chr18_12421100	Chr18	12421100	1.54e-05	4.81129	5 kb	-0.324947	0.0751794
Connective tissue	Chr5_87853531	Chr5	87853531	1.55e-05	4.81065	+100 kb	-0.0765716	0.0177169
Connective tissue	Chr29_39820022	Chr29	39820022	1.55e-05	4.81022	50 kb	0.118229	0.0273568
Connective tissue	Chr11_89722247	Chr11	89722247	1.55e-05	4.80942	100 kb	-0.166367	0.038499
Connective tissue	Chr25_41946426	Chr25	41946426	1.55e-05	4.8089	+100 kb	0.130925	0.0302993
Connective tissue	Chr21_36968786	Chr21	36968786	1.55e-05	4.80866	+100 kb	-0.787303	0.182206
Connective tissue	Chr2_57983216	Chr2	57983216	1.56e-05	4.80734	+100 kb	-0.729017	0.168743
Connective tissue	Chr19_42367810	Chr19	42367810	1.56e-05	4.80709	Genic	-0.100349	0.0232281
Connective tissue	Chr29_25331548	Chr29	25331548	1.57e-05	4.80275	Genic	-0.0910606	0.0210889
Connective tissue	Chr3_116832732	Chr3	116832732	1.58e-05	4.80212	+100 kb	-0.0827975	0.0191766
Connective tissue	Chr29_39825741	Chr29	39825741	1.58e-05	4.8003	50 kb	0.163698	0.0379219
Connective tissue	Chr11_36799826	Chr11	36799826	1.59e-05	4.79912	Genic	-0.223515	0.0517864
Connective tissue	Chr20_7500082	Chr20	7500082	1.59e-05	4.79892	+100 kb	-0.0988724	0.0229084
Connective tissue	Chr20_7496897	Chr20	7496897	1.59e-05	4.79892	+100 kb	-0.0988724	0.0229084
Connective tissue	Chr20_7496839	Chr20	7496839	1.59e-05	4.79892	+100 kb	-0.0988724	0.0229084
Connective tissue	Chr20_7496742	Chr20	7496742	1.59e-05	4.79892	+100 kb	-0.0988724	0.0229084
Connective tissue	Chr20_7496740	Chr20	7496740	1.59e-05	4.79892	+100 kb	-0.0988724	0.0229084
Connective tissue	Chr3_608853	Chr3	608853	1.6e-05	4.79643	Genic	-0.135717	0.0314545
Connective tissue	Chr4_118664350	Chr4	118664350	1.6e-05	4.79587	+100 kb	0.0852428	0.0197575
Connective tissue	Chr29_36443562	Chr29	36443562	1.6e-05	4.7953	100 kb	0.0908193	0.0210515
Connective tissue	Chr29_38546256	Chr29	38546256	1.6e-05	4.79522	Genic	0.090026	0.0208678
Connective tissue	Chr19_42612540	Chr19	42612540	1.61e-05	4.79335	Genic	0.0738992	0.0171334
Connective tissue	Chr19_42612211	Chr19	42612211	1.61e-05	4.79335	Genic	0.0738992	0.0171334
Connective tissue	Chr3_116831025	Chr3	116831025	1.61e-05	4.79335	+100 kb	-0.082856	0.01921
Connective tissue	Chr1_143425639	Chr1	143425639	1.61e-05	4.79333	100 kb	-0.202039	0.0468426
Connective tissue	Chr18_5438616	Chr18	5438616	1.61e-05	4.79317	Genic	0.0803847	0.0186375
Connective tissue	Chr16_79256685	Chr16	79256685	1.61e-05	4.79188	100 kb	0.0820076	0.0190166
Connective tissue	Chr12_83234762	Chr12	83234762	1.62e-05	4.79142	50 kb	-1.07302	0.248835
Connective tissue	Chr29_38547316	Chr29	38547316	1.62e-05	4.79124	Genic	0.089958	0.0208618
Connective tissue	Chr29_38539382	Chr29	38539382	1.62e-05	4.7908	Genic	0.0902447	0.0209294
Connective tissue	Chr29_38545943	Chr29	38545943	1.62e-05	4.79011	Genic	0.0901818	0.0209165
Connective tissue	Chr1_91990365	Chr1	91990365	1.63e-05	4.7886	100 kb	-1.19788	0.277883
Connective tissue	Chr1_99652359	Chr1	99652359	1.63e-05	4.7877	50 kb	-0.553694	0.128459
Connective tissue	Chr20_18519935	Chr20	18519935	1.64e-05	4.78623	Genic	-0.112273	0.0260522
Connective tissue	Chr29_38611597	Chr29	38611597	1.64e-05	4.78596	Genic	0.111301	0.0258276
Connective tissue	Chr29_41967049	Chr29	41967049	1.64e-05	4.78586	Genic	0.0689612	0.0160027
Connective tissue	Chr1_143851829	Chr1	143851829	1.64e-05	4.78576	Genic	-0.138558	0.0321532
Connective tissue	Chr29_38546607	Chr29	38546607	1.64e-05	4.78534	Genic	0.09012	0.0209139
Connective tissue	Chr2_71159922	Chr2	71159922	1.65e-05	4.78302	50 kb	-0.162389	0.0376957
Connective tissue	Chr1_143430991	Chr1	143430991	1.65e-05	4.78168	100 kb	-0.18854	0.043773
Connective tissue	Chr29_38547405	Chr29	38547405	1.65e-05	4.78162	Genic	0.0902005	0.0209418
Connective tissue	Chr29_44324667	Chr29	44324667	1.65e-05	4.78139	50 kb	0.0858134	0.0199238
Connective tissue	Chr29_44324636	Chr29	44324636	1.65e-05	4.78139	50 kb	0.0858134	0.0199238
Connective tissue	Chr29_44324594	Chr29	44324594	1.65e-05	4.78139	50 kb	0.0858134	0.0199238
Connective tissue	Chr29_38545322	Chr29	38545322	1.66e-05	4.78019	Genic	0.0902864	0.0209653
Connective tissue	Chr19_42390837	Chr19	42390837	1.66e-05	4.7796	50 kb	-0.0991225	0.0230187
Connective tissue	Chr29_38545161	Chr29	38545161	1.66e-05	4.77909	Genic	0.0900139	0.0209048
Connective tissue	Chr19_41465239	Chr19	41465239	1.67e-05	4.77799	50 kb	-0.100228	0.02328
Connective tissue	Chr19_41464218	Chr19	41464218	1.67e-05	4.77799	50 kb	-0.100228	0.02328
Connective tissue	Chr1_158022829	Chr1	158022829	1.67e-05	4.77614	+100 kb	-0.189273	0.043972
Connective tissue	Chr29_37646358	Chr29	37646358	1.68e-05	4.77517	Genic	0.0982194	0.022821
Connective tissue	Chr17_57017362	Chr17	57017362	1.68e-05	4.77422	50 kb	0.0837671	0.0194652
Connective tissue	Chr29_38545563	Chr29	38545563	1.69e-05	4.77336	Genic	0.0902354	0.0209704
Connective tissue	Chr11_40213896	Chr11	40213896	1.69e-05	4.77241	+100 kb	-0.984969	0.22893
Connective tissue	Chr29_37088447	Chr29	37088447	1.7e-05	4.76991	50 kb	0.104512	0.0242983
Connective tissue	Chr29_37088399	Chr29	37088399	1.7e-05	4.76991	50 kb	0.104512	0.0242983
Connective tissue	Chr29_37091464	Chr29	37091464	1.7e-05	4.76991	10 kb	0.104512	0.0242983
Connective tissue	Chr1_132720320	Chr1	132720320	1.7e-05	4.76988	+100 kb	-0.0808556	0.0187983
Connective tissue	Chr29_44325408	Chr29	44325408	1.7e-05	4.76936	50 kb	0.121052	0.0281454
Connective tissue	Chr29_44325356	Chr29	44325356	1.7e-05	4.76936	50 kb	0.121052	0.0281454
Connective tissue	Chr29_44325345	Chr29	44325345	1.7e-05	4.76936	50 kb	0.121052	0.0281454
Connective tissue	Chr29_44325326	Chr29	44325326	1.7e-05	4.76936	50 kb	0.121052	0.0281454
Connective tissue	Chr29_44325324	Chr29	44325324	1.7e-05	4.76936	50 kb	0.121052	0.0281454
Connective tissue	Chr2_116901782	Chr2	116901782	1.7e-05	4.76921	Genic	-1.19796	0.278539
Connective tissue	Chr16_66248317	Chr16	66248317	1.71e-05	4.76746	100 kb	-0.287297	0.0668137
Connective tissue	Chr16_66247262	Chr16	66247262	1.71e-05	4.76746	100 kb	-0.287297	0.0668137
Connective tissue	Chr1_112436403	Chr1	112436403	1.71e-05	4.7665	Genic	0.0792784	0.0184391
Connective tissue	Chr25_42058157	Chr25	42058157	1.71e-05	4.76643	+100 kb	0.119098	0.0277007
Connective tissue	Chr25_42058008	Chr25	42058008	1.71e-05	4.76643	+100 kb	0.119098	0.0277007
Connective tissue	Chr25_42057664	Chr25	42057664	1.71e-05	4.76643	+100 kb	0.119098	0.0277007
Connective tissue	Chr25_42057645	Chr25	42057645	1.71e-05	4.76643	+100 kb	0.119098	0.0277007
Connective tissue	Chr25_42057361	Chr25	42057361	1.71e-05	4.76643	+100 kb	0.119098	0.0277007
Connective tissue	Chr25_42057063	Chr25	42057063	1.71e-05	4.76643	+100 kb	0.119098	0.0277007
Connective tissue	Chr25_41203647	Chr25	41203647	1.72e-05	4.7636	+100 kb	0.0846927	0.0197051
Connective tissue	Chr29_38546835	Chr29	38546835	1.73e-05	4.76124	Genic	0.0900023	0.0209464
Connective tissue	Chr19_29643469	Chr19	29643469	1.74e-05	4.76053	Genic	0.0810672	0.0188685
Connective tissue	Chr7_11171995	Chr7	11171995	1.74e-05	4.75976	50 kb	0.205488	0.047832
Connective tissue	Chr1_143423022	Chr1	143423022	1.74e-05	4.75836	100 kb	-0.19386	0.0451328
Connective tissue	Chr18_24119312	Chr18	24119312	1.75e-05	4.75795	5 kb	-0.221824	0.0516456
Connective tissue	Chr18_24119011	Chr18	24119011	1.75e-05	4.75795	5 kb	-0.221824	0.0516456
Connective tissue	Chr18_24125055	Chr18	24125055	1.75e-05	4.75795	5 kb	-0.221824	0.0516456
Connective tissue	Chr18_24125017	Chr18	24125017	1.75e-05	4.75795	5 kb	-0.221824	0.0516456
Connective tissue	Chr18_24124818	Chr18	24124818	1.75e-05	4.75795	5 kb	-0.221824	0.0516456
Connective tissue	Chr18_24124799	Chr18	24124799	1.75e-05	4.75795	5 kb	-0.221824	0.0516456
Connective tissue	Chr18_24124196	Chr18	24124196	1.75e-05	4.75795	5 kb	-0.221824	0.0516456
Connective tissue	Chr18_24123971	Chr18	24123971	1.75e-05	4.75795	5 kb	-0.221824	0.0516456
Connective tissue	Chr18_24123967	Chr18	24123967	1.75e-05	4.75795	5 kb	-0.221824	0.0516456
Connective tissue	Chr18_24118771	Chr18	24118771	1.75e-05	4.75795	Genic	-0.221824	0.0516456
Connective tissue	Chr18_24123715	Chr18	24123715	1.75e-05	4.75795	5 kb	-0.221824	0.0516456
Connective tissue	Chr18_24123710	Chr18	24123710	1.75e-05	4.75795	5 kb	-0.221824	0.0516456
Connective tissue	Chr18_24123565	Chr18	24123565	1.75e-05	4.75795	5 kb	-0.221824	0.0516456
Connective tissue	Chr18_24123271	Chr18	24123271	1.75e-05	4.75795	5 kb	-0.221824	0.0516456
Connective tissue	Chr18_24123222	Chr18	24123222	1.75e-05	4.75795	5 kb	-0.221824	0.0516456
Connective tissue	Chr18_24123154	Chr18	24123154	1.75e-05	4.75795	5 kb	-0.221824	0.0516456
Connective tissue	Chr18_24123067	Chr18	24123067	1.75e-05	4.75795	5 kb	-0.221824	0.0516456
Connective tissue	Chr18_24122843	Chr18	24122843	1.75e-05	4.75795	5 kb	-0.221824	0.0516456
Connective tissue	Chr18_24121611	Chr18	24121611	1.75e-05	4.75795	5 kb	-0.221824	0.0516456
Connective tissue	Chr18_24120923	Chr18	24120923	1.75e-05	4.75795	5 kb	-0.221824	0.0516456
Connective tissue	Chr18_24120632	Chr18	24120632	1.75e-05	4.75795	5 kb	-0.221824	0.0516456
Connective tissue	Chr18_24120423	Chr18	24120423	1.75e-05	4.75795	5 kb	-0.221824	0.0516456
Connective tissue	Chr18_24120030	Chr18	24120030	1.75e-05	4.75795	5 kb	-0.221824	0.0516456
Connective tissue	Chr18_24119740	Chr18	24119740	1.75e-05	4.75795	5 kb	-0.221824	0.0516456
Connective tissue	Chr18_24119642	Chr18	24119642	1.75e-05	4.75795	5 kb	-0.221824	0.0516456
Connective tissue	Chr14_64708123	Chr14	64708123	1.75e-05	4.75765	+100 kb	-0.252344	0.0587535
Connective tissue	Chr19_42677044	Chr19	42677044	1.75e-05	4.75721	Genic	-0.103997	0.0242151
Connective tissue	Chr19_42668827	Chr19	42668827	1.75e-05	4.75721	Genic	-0.103997	0.0242151
Connective tissue	Chr19_42682455	Chr19	42682455	1.75e-05	4.75721	5 kb	-0.103997	0.0242151
Connective tissue	Chr2_48145966	Chr2	48145966	1.76e-05	4.75347	+100 kb	0.0949818	0.0221257
Connective tissue	Chr1_49850796	Chr1	49850796	1.77e-05	4.75324	+100 kb	-0.845067	0.196861
Connective tissue	Chr3_115574679	Chr3	115574679	1.77e-05	4.7525	+100 kb	-1.07285	0.249946
Connective tissue	Chr15_23680029	Chr15	23680029	1.77e-05	4.75222	+100 kb	-0.595611	0.138766
Connective tissue	Chr29_38547856	Chr29	38547856	1.77e-05	4.75197	Genic	0.0895578	0.0208659
Connective tissue	Chr26_36299803	Chr26	36299803	1.78e-05	4.75004	+100 kb	-1.19068	0.277479
Connective tissue	Chr25_39490043	Chr25	39490043	1.78e-05	4.74982	Genic	0.0924284	0.0215403
Connective tissue	Chr6_107131530	Chr6	107131530	1.78e-05	4.74963	Genic	-0.0985057	0.0229571
Connective tissue	Chr29_38545960	Chr29	38545960	1.78e-05	4.74924	Genic	0.090221	0.0210273
Connective tissue	Chr9_105459570	Chr9	105459570	1.79e-05	4.74803	50 kb	-0.846062	0.197215
Connective tissue	Chr29_23926140	Chr29	23926140	1.79e-05	4.74673	+100 kb	-0.115499	0.0269268
Connective tissue	Chr18_63680896	Chr18	63680896	1.8e-05	4.74571	Genic	-0.125296	0.0292142
Connective tissue	Chr18_63680609	Chr18	63680609	1.8e-05	4.74571	Genic	-0.125296	0.0292142
Connective tissue	Chr3_115455553	Chr3	115455553	1.8e-05	4.74484	+100 kb	-1.19387	0.278393
Connective tissue	Chr29_36459005	Chr29	36459005	1.8e-05	4.74472	50 kb	0.0945723	0.0220533
Connective tissue	Chr6_50147266	Chr6	50147266	1.81e-05	4.74333	100 kb	0.12756	0.0297506
Connective tissue	Chr16_68108553	Chr16	68108553	1.81e-05	4.74258	50 kb	-0.224191	0.0522923
Connective tissue	Chr20_6253073	Chr20	6253073	1.81e-05	4.74195	50 kb	0.0889141	0.0207407
Connective tissue	Chr9_33357337	Chr9	33357337	1.81e-05	4.74127	+100 kb	-1.20093	0.28016
Connective tissue	Chr7_85958844	Chr7	85958844	1.82e-05	4.73975	50 kb	-0.724569	0.169062
Connective tissue	Chr3_28017667	Chr3	28017667	1.82e-05	4.73931	50 kb	-0.107185	0.0250106
Connective tissue	Chr10_66625319	Chr10	66625319	1.84e-05	4.73555	50 kb	-0.698669	0.163101
Connective tissue	Chr29_36277460	Chr29	36277460	1.84e-05	4.73534	+100 kb	0.137787	0.0321665
Connective tissue	Chr29_42002172	Chr29	42002172	1.84e-05	4.73502	Genic	0.129027	0.0301226
Connective tissue	Chr9_3133625	Chr9	3133625	1.85e-05	4.73336	+100 kb	-0.0866868	0.0202419
Connective tissue	Chr19_50870480	Chr19	50870480	1.85e-05	4.73217	Genic	-0.167022	0.0390062
Connective tissue	Chr28_10672784	Chr28	10672784	1.86e-05	4.73041	5 kb	-0.799863	0.186839
Connective tissue	Chr15_54223290	Chr15	54223290	1.86e-05	4.73036	Genic	-0.237442	0.0554641
Connective tissue	Chr29_38545428	Chr29	38545428	1.86e-05	4.72948	Genic	0.0897427	0.0209652
Connective tissue	Chr23_32468212	Chr23	32468212	1.87e-05	4.72802	Genic	-0.801951	0.18738
Connective tissue	Chr3_28027609	Chr3	28027609	1.87e-05	4.72791	50 kb	-0.145041	0.0338901
Connective tissue	Chr2_19103546	Chr2	19103546	1.87e-05	4.72752	Genic	-0.250776	0.0585987
Connective tissue	Chr7_42359409	Chr7	42359409	1.88e-05	4.72472	10 kb	-0.622639	0.145541
Connective tissue	Chr29_42260041	Chr29	42260041	1.89e-05	4.7243	Genic	0.202148	0.0472542
Connective tissue	Chr9_9621785	Chr9	9621785	1.89e-05	4.72339	50 kb	-0.793335	0.18547
Connective tissue	Chr29_41963677	Chr29	41963677	1.89e-05	4.72336	Genic	0.0682875	0.0159647
Connective tissue	Chr14_78551465	Chr14	78551465	1.9e-05	4.72218	5 kb	-0.147634	0.0345196
Connective tissue	Chr22_43619011	Chr22	43619011	1.9e-05	4.72119	5 kb	-0.841643	0.196816
Connective tissue	Chr22_14834544	Chr22	14834544	1.91e-05	4.71996	50 kb	0.286676	0.0670482
Connective tissue	Chr1_143426697	Chr1	143426697	1.92e-05	4.71753	100 kb	-0.188503	0.0441001
Connective tissue	Chr2_73767845	Chr2	73767845	1.92e-05	4.71721	50 kb	-0.761586	0.17818
Connective tissue	Chr24_60610761	Chr24	60610761	1.92e-05	4.71717	50 kb	-0.675206	0.157971
Connective tissue	Chr3_16019313	Chr3	16019313	1.93e-05	4.71361	50 kb	-0.0977182	0.0228719
Connective tissue	Chr18_24007103	Chr18	24007103	1.94e-05	4.71309	10 kb	-0.250514	0.0586388
Connective tissue	Chr29_41961964	Chr29	41961964	1.94e-05	4.713	Genic	0.0690703	0.0161678
Connective tissue	Chr29_38547956	Chr29	38547956	1.94e-05	4.71273	Genic	0.0898189	0.0210252
Connective tissue	Chr18_62962279	Chr18	62962279	1.94e-05	4.71119	50 kb	-0.0786177	0.0184066
Connective tissue	Chr29_38543067	Chr29	38543067	1.95e-05	4.70983	Genic	0.0893118	0.0209138
Connective tissue	Chr11_103255151	Chr11	103255151	1.96e-05	4.70771	5 kb	-0.534943	0.125297
Connective tissue	Chr29_41522408	Chr29	41522408	1.96e-05	4.70699	50 kb	0.175263	0.0410547
Connective tissue	Chr29_42264871	Chr29	42264871	1.97e-05	4.70458	Genic	0.126752	0.0296997
Connective tissue	Chr5_87831005	Chr5	87831005	1.98e-05	4.70379	+100 kb	-0.0734104	0.0172027
Connective tissue	Chr5_117681161	Chr5	117681161	1.98e-05	4.70292	Genic	0.0826311	0.0193655
Connective tissue	Chr10_53638070	Chr10	53638070	1.99e-05	4.70178	+100 kb	-0.584224	0.136938
Connective tissue	Chr4_70021343	Chr4	70021343	1.99e-05	4.70132	50 kb	-1.19609	0.280372
Connective tissue	Chr29_10196174	Chr29	10196174	1.99e-05	4.70035	+100 kb	-0.690579	0.161895
Connective tissue	Chr21_5770804	Chr21	5770804	2e-05	4.69977	50 kb	-0.14226	0.0333528
Connective tissue	Chr29_41187693	Chr29	41187693	2e-05	4.69964	50 kb	-0.150568	0.0353011
Connective tissue	Chr18_63678663	Chr18	63678663	2e-05	4.6986	Genic	-0.124218	0.0291269
Connective tissue	Chr19_41465594	Chr19	41465594	2e-05	4.69854	50 kb	-0.0993471	0.0232954
Connective tissue	Chr3_16315866	Chr3	16315866	2.01e-05	4.6977	5 kb	-0.115967	0.0271953
Connective tissue	Chr5_38981286	Chr5	38981286	2.01e-05	4.69748	+100 kb	-0.975772	0.228833
Connective tissue	Chr1_143420967	Chr1	143420967	2.01e-05	4.69747	50 kb	-0.197143	0.046233
Connective tissue	Chr5_117206609	Chr5	117206609	2.01e-05	4.69659	Genic	-0.119244	0.0279674
Connective tissue	Chr5_117206399	Chr5	117206399	2.01e-05	4.69659	Genic	-0.119244	0.0279674
Connective tissue	Chr5_117206019	Chr5	117206019	2.01e-05	4.69659	Genic	-0.119244	0.0279674
Connective tissue	Chr5_117205522	Chr5	117205522	2.01e-05	4.69659	Genic	-0.119244	0.0279674
Connective tissue	Chr5_117204414	Chr5	117204414	2.01e-05	4.69659	Genic	-0.119244	0.0279674
Connective tissue	Chr5_117204065	Chr5	117204065	2.01e-05	4.69659	Genic	-0.119244	0.0279674
Connective tissue	Chr5_117203900	Chr5	117203900	2.01e-05	4.69659	Genic	-0.119244	0.0279674
Connective tissue	Chr5_117203096	Chr5	117203096	2.01e-05	4.69659	Genic	-0.119244	0.0279674
Connective tissue	Chr5_117201945	Chr5	117201945	2.01e-05	4.69659	Genic	-0.119244	0.0279674
Connective tissue	Chr5_117201263	Chr5	117201263	2.01e-05	4.69659	Genic	-0.119244	0.0279674
Connective tissue	Chr29_37060464	Chr29	37060464	2.02e-05	4.69561	50 kb	0.0976579	0.0229074
Connective tissue	Chr2_124917357	Chr2	124917357	2.02e-05	4.69555	Genic	-0.128272	0.0300887
Connective tissue	Chr2_124916877	Chr2	124916877	2.02e-05	4.69555	Genic	-0.128272	0.0300887
Connective tissue	Chr26_40776093	Chr26	40776093	2.02e-05	4.69511	+100 kb	-1.19579	0.28051
Connective tissue	Chr29_41963357	Chr29	41963357	2.03e-05	4.69272	Genic	0.0683246	0.0160323
Connective tissue	Chr19_41394791	Chr19	41394791	2.03e-05	4.69213	50 kb	0.0947567	0.0222362
Connective tissue	Chr19_41394783	Chr19	41394783	2.03e-05	4.69213	50 kb	0.0947567	0.0222362
Connective tissue	Chr3_16017044	Chr3	16017044	2.04e-05	4.69113	50 kb	-0.0974157	0.0228629
Connective tissue	Chr21_65913612	Chr21	65913612	2.04e-05	4.6898	Genic	-0.972932	0.228379
Connective tissue	Chr5_117432416	Chr5	117432416	2.05e-05	4.68772	+100 kb	-0.247052	0.0580056
Connective tissue	Chr14_75228383	Chr14	75228383	2.06e-05	4.68695	+100 kb	-0.964463	0.226468
Connective tissue	Chr13_40128017	Chr13	40128017	2.06e-05	4.68692	Genic	-0.892192	0.209499
Connective tissue	Chr22_57415034	Chr22	57415034	2.06e-05	4.68641	Genic	-1.18496	0.278263
Connective tissue	Chr5_118422091	Chr5	118422091	2.07e-05	4.68299	100 kb	0.103487	0.0243118
Connective tissue	Chr19_42387558	Chr19	42387558	2.09e-05	4.68024	50 kb	-0.0976958	0.0229589
Connective tissue	Chr18_43099414	Chr18	43099414	2.11e-05	4.67625	Genic	-0.755343	0.177594
Connective tissue	Chr29_38611673	Chr29	38611673	2.12e-05	4.67299	Genic	0.110532	0.0259983
Connective tissue	Chr5_52109452	Chr5	52109452	2.13e-05	4.6722	Genic	-0.7165	0.168544
Connective tissue	Chr25_41230983	Chr25	41230983	2.14e-05	4.67035	+100 kb	0.101477	0.0238761
Connective tissue	Chr25_41226389	Chr25	41226389	2.14e-05	4.67035	+100 kb	0.101477	0.0238761
Connective tissue	Chr1_143413206	Chr1	143413206	2.14e-05	4.67009	50 kb	-0.19512	0.0459104
Connective tissue	Chr13_18663050	Chr13	18663050	2.15e-05	4.66837	Genic	0.0775384	0.0182481
Connective tissue	Chr3_14926918	Chr3	14926918	2.15e-05	4.66798	Genic	-0.0828423	0.0194972
Connective tissue	Chr3_14923738	Chr3	14923738	2.15e-05	4.66798	5 kb	-0.0828423	0.0194972
Connective tissue	Chr5_87841940	Chr5	87841940	2.15e-05	4.66767	+100 kb	-0.0754908	0.0177677
Connective tissue	Chr29_40280726	Chr29	40280726	2.16e-05	4.66615	50 kb	0.11679	0.0274931
Connective tissue	Chr14_14544616	Chr14	14544616	2.17e-05	4.66359	+100 kb	-0.190409	0.0448374
Connective tissue	Chr29_38547629	Chr29	38547629	2.17e-05	4.66337	Genic	0.0888069	0.0209127
Connective tissue	Chr29_25348969	Chr29	25348969	2.18e-05	4.66114	Genic	-0.0956936	0.0225405
Connective tissue	Chr10_74674549	Chr10	74674549	2.18e-05	4.66069	100 kb	-1.19067	0.280477
Connective tissue	Chr17_57018392	Chr17	57018392	2.18e-05	4.66056	50 kb	0.0827148	0.0194848
Connective tissue	Chr17_57017481	Chr17	57017481	2.18e-05	4.66056	50 kb	0.0827148	0.0194848
Connective tissue	Chr25_42057245	Chr25	42057245	2.19e-05	4.66045	+100 kb	0.117752	0.0277387
Connective tissue	Chr29_23926485	Chr29	23926485	2.19e-05	4.66007	+100 kb	-0.114902	0.0270687
Connective tissue	Chr29_42259084	Chr29	42259084	2.19e-05	4.65986	Genic	0.203178	0.0478657
Connective tissue	Chr19_41458916	Chr19	41458916	2.19e-05	4.65938	50 kb	-0.098841	0.0232869
Connective tissue	Chr19_41458544	Chr19	41458544	2.19e-05	4.65938	50 kb	-0.098841	0.0232869
Connective tissue	Chr29_24850571	Chr29	24850571	2.19e-05	4.65935	50 kb	-0.118755	0.0279787
Connective tissue	Chr29_23926018	Chr29	23926018	2.19e-05	4.65923	+100 kb	-0.116629	0.0274782
Connective tissue	Chr24_19050942	Chr24	19050942	2.2e-05	4.65758	+100 kb	-0.770603	0.181593
Connective tissue	Chr21_832593	Chr21	832593	2.2e-05	4.65666	50 kb	-0.97949	0.230844
Connective tissue	Chr1_143871847	Chr1	143871847	2.21e-05	4.65657	Genic	-0.105982	0.0249779
Connective tissue	Chr17_11263144	Chr17	11263144	2.21e-05	4.65631	+100 kb	-0.747175	0.1761
Connective tissue	Chr29_44325517	Chr29	44325517	2.21e-05	4.65552	50 kb	0.126621	0.0298458
Connective tissue	Chr29_44324672	Chr29	44324672	2.21e-05	4.65552	50 kb	0.126621	0.0298458
Connective tissue	Chr12_5406226	Chr12	5406226	2.21e-05	4.65539	+100 kb	-1.06529	0.251104
Connective tissue	Chr29_44115499	Chr29	44115499	2.22e-05	4.65409	5 kb	0.0904072	0.0213136
Connective tissue	Chr18_62956478	Chr18	62956478	2.23e-05	4.65097	50 kb	0.0967224	0.0228111
Connective tissue	Chr28_10637516	Chr28	10637516	2.25e-05	4.64855	50 kb	-0.961881	0.226918
Connective tissue	Chr4_82079769	Chr4	82079769	2.27e-05	4.64444	50 kb	0.0854187	0.0201613
Connective tissue	Chr1_24346142	Chr1	24346142	2.28e-05	4.64217	50 kb	-0.219857	0.0519069
Connective tissue	Chr5_83930537	Chr5	83930537	2.28e-05	4.64206	Genic	-0.0928485	0.0219213
Connective tissue	Chr15_21178565	Chr15	21178565	2.29e-05	4.64068	100 kb	-0.123455	0.0291522
Connective tissue	Chr7_37926813	Chr7	37926813	2.29e-05	4.64013	+100 kb	-0.180462	0.0426167
Connective tissue	Chr28_10662774	Chr28	10662774	2.29e-05	4.63989	5 kb	-0.719204	0.169847
Connective tissue	Chr29_38545269	Chr29	38545269	2.29e-05	4.63939	Genic	0.0885663	0.0209171
Connective tissue	Chr5_118422048	Chr5	118422048	2.31e-05	4.63657	100 kb	0.103178	0.0243764
Connective tissue	Chr29_28855890	Chr29	28855890	2.33e-05	4.63331	10 kb	-0.25006	0.0591018
Connective tissue	Chr29_23926187	Chr29	23926187	2.33e-05	4.63285	+100 kb	-0.114556	0.027077
Connective tissue	Chr3_49835120	Chr3	49835120	2.33e-05	4.63171	50 kb	-0.139787	0.0330451
Connective tissue	Chr24_59905763	Chr24	59905763	2.34e-05	4.63016	100 kb	-0.784674	0.185529
Connective tissue	Chr19_42387661	Chr19	42387661	2.35e-05	4.62916	50 kb	-0.0973447	0.0230191
Connective tissue	Chr15_81561118	Chr15	81561118	2.35e-05	4.62802	100 kb	-0.960966	0.227272
Connective tissue	Chr15_81560977	Chr15	81560977	2.35e-05	4.62802	100 kb	-0.960966	0.227272
Connective tissue	Chr29_36445962	Chr29	36445962	2.36e-05	4.62777	50 kb	0.0849026	0.0200804
Connective tissue	Chr1_143871665	Chr1	143871665	2.36e-05	4.62767	Genic	-0.141133	0.0333797
Connective tissue	Chr29_23926279	Chr29	23926279	2.36e-05	4.6274	+100 kb	-0.114656	0.0271186
Connective tissue	Chr25_41945146	Chr25	41945146	2.36e-05	4.6274	+100 kb	0.128529	0.0303999
Connective tissue	Chr11_31300257	Chr11	31300257	2.36e-05	4.62662	Genic	-0.348746	0.0824937
Connective tissue	Chr13_1549222	Chr13	1549222	2.36e-05	4.62631	Genic	-0.964036	0.228046
Connective tissue	Chr6_11954937	Chr6	11954937	2.36e-05	4.62625	Genic	-0.0923652	0.0218494
Connective tissue	Chr7_31039307	Chr7	31039307	2.37e-05	4.62461	+100 kb	0.108653	0.0257076
Connective tissue	Chr5_20718729	Chr5	20718729	2.37e-05	4.62436	+100 kb	-0.589188	0.139408
Connective tissue	Chr19_42636853	Chr19	42636853	2.38e-05	4.62364	5 kb	-0.0947805	0.0224279
Connective tissue	Chr17_57017391	Chr17	57017391	2.38e-05	4.62345	50 kb	-0.0708119	0.0167566
Connective tissue	Chr10_64752714	Chr10	64752714	2.38e-05	4.62344	+100 kb	-0.902392	0.213538
Connective tissue	Chr10_64752678	Chr10	64752678	2.38e-05	4.62344	+100 kb	-0.902392	0.213538
Connective tissue	Chr10_64751657	Chr10	64751657	2.38e-05	4.62344	+100 kb	-0.902392	0.213538
Connective tissue	Chr10_64751530	Chr10	64751530	2.38e-05	4.62344	+100 kb	-0.902392	0.213538
Connective tissue	Chr10_64749992	Chr10	64749992	2.38e-05	4.62344	+100 kb	-0.902392	0.213538
Connective tissue	Chr10_64749766	Chr10	64749766	2.38e-05	4.62344	+100 kb	-0.902392	0.213538
Connective tissue	Chr29_16083342	Chr29	16083342	2.38e-05	4.62297	+100 kb	-0.268442	0.0635267
Connective tissue	Chr29_42710150	Chr29	42710150	2.39e-05	4.6224	Genic	0.105634	0.0249999
Connective tissue	Chr2_55226501	Chr2	55226501	2.4e-05	4.62058	+100 kb	0.0980577	0.0232121
Connective tissue	Chr2_12352498	Chr2	12352498	2.4e-05	4.62031	+100 kb	-0.837637	0.198292
Connective tissue	Chr29_42261339	Chr29	42261339	2.4e-05	4.62014	Genic	0.185765	0.0439766
Connective tissue	Chr12_32003620	Chr12	32003620	2.4e-05	4.61994	100 kb	-1.1675	0.276391
Connective tissue	Chr29_38611686	Chr29	38611686	2.41e-05	4.61836	Genic	0.110369	0.0261336
Connective tissue	Chr1_143412582	Chr1	143412582	2.42e-05	4.61695	50 kb	-0.19008	0.0450156
Connective tissue	Chr1_143412525	Chr1	143412525	2.42e-05	4.61695	50 kb	-0.19008	0.0450156
Connective tissue	Chr1_143412509	Chr1	143412509	2.42e-05	4.61695	50 kb	-0.19008	0.0450156
Connective tissue	Chr1_143412214	Chr1	143412214	2.42e-05	4.61695	50 kb	-0.19008	0.0450156
Connective tissue	Chr1_143412120	Chr1	143412120	2.42e-05	4.61695	50 kb	-0.19008	0.0450156
Connective tissue	Chr1_143425979	Chr1	143425979	2.42e-05	4.61662	100 kb	-0.18881	0.0447167
Connective tissue	Chr16_10201693	Chr16	10201693	2.43e-05	4.6152	+100 kb	-0.135492	0.0320948
Connective tissue	Chr29_41960689	Chr29	41960689	2.44e-05	4.61316	Genic	0.0674207	0.0159743
Connective tissue	Chr29_23925872	Chr29	23925872	2.44e-05	4.6129	+100 kb	-0.119485	0.0283112
Connective tissue	Chr29_23925778	Chr29	23925778	2.44e-05	4.6129	+100 kb	-0.119485	0.0283112
Connective tissue	Chr29_23925305	Chr29	23925305	2.44e-05	4.6129	+100 kb	-0.119485	0.0283112
Connective tissue	Chr29_23925203	Chr29	23925203	2.44e-05	4.6129	+100 kb	-0.119485	0.0283112
Connective tissue	Chr29_23925179	Chr29	23925179	2.44e-05	4.6129	+100 kb	-0.119485	0.0283112
Connective tissue	Chr29_23925174	Chr29	23925174	2.44e-05	4.6129	+100 kb	-0.119485	0.0283112
Connective tissue	Chr19_42388010	Chr19	42388010	2.44e-05	4.61261	50 kb	-0.096898	0.0229601
Connective tissue	Chr21_1806770	Chr21	1806770	2.44e-05	4.61186	50 kb	-0.143272	0.0339517
Connective tissue	Chr12_42661478	Chr12	42661478	2.46e-05	4.60979	+100 kb	-0.659036	0.156214
Connective tissue	Chr29_37095952	Chr29	37095952	2.46e-05	4.6086	5 kb	0.0985877	0.023372
Connective tissue	Chr29_36458571	Chr29	36458571	2.47e-05	4.60737	50 kb	0.0937817	0.022236
Connective tissue	Chr1_143851626	Chr1	143851626	2.47e-05	4.60658	Genic	-0.136844	0.0324495
Connective tissue	Chr8_46852758	Chr8	46852758	2.48e-05	4.60549	50 kb	-0.395782	0.0938633
Connective tissue	Chr10_62101446	Chr10	62101446	2.49e-05	4.6038	Genic	-0.742862	0.176213
Connective tissue	Chr29_42259567	Chr29	42259567	2.49e-05	4.60372	Genic	0.199807	0.0473963
Connective tissue	Chr16_13760636	Chr16	13760636	2.5e-05	4.60189	Genic	0.0772415	0.0183266
Connective tissue	Chr29_35907448	Chr29	35907448	2.5e-05	4.60158	+100 kb	0.179607	0.0426159
Connective tissue	Chr29_35907387	Chr29	35907387	2.5e-05	4.60158	+100 kb	0.179607	0.0426159
Connective tissue	Chr1_25296565	Chr1	25296565	2.51e-05	4.60085	+100 kb	-0.620993	0.147358
Connective tissue	Chr27_2954075	Chr27	2954075	2.51e-05	4.60057	+100 kb	-0.964375	0.228849
Connective tissue	Chr29_42673686	Chr29	42673686	2.51e-05	4.59992	Genic	-0.0975139	0.0231422
Connective tissue	Chr10_98694302	Chr10	98694302	2.52e-05	4.59835	+100 kb	0.116761	0.0277154
Connective tissue	Chr21_62444472	Chr21	62444472	2.52e-05	4.59801	+100 kb	-0.283824	0.0673734
Connective tissue	Chr21_62442452	Chr21	62442452	2.52e-05	4.59801	+100 kb	-0.283824	0.0673734
Connective tissue	Chr21_62442425	Chr21	62442425	2.52e-05	4.59801	+100 kb	-0.283824	0.0673734
Connective tissue	Chr29_42681237	Chr29	42681237	2.54e-05	4.59519	Genic	-0.09649	0.0229126
Connective tissue	Chr16_39470054	Chr16	39470054	2.54e-05	4.59511	50 kb	0.0888169	0.0210907
Connective tissue	Chr29_38435874	Chr29	38435874	2.55e-05	4.59419	Genic	0.0785009	0.0186432
Connective tissue	Chr4_117931578	Chr4	117931578	2.55e-05	4.5927	50 kb	-0.072405	0.0171986
Connective tissue	Chr29_38543234	Chr29	38543234	2.56e-05	4.59179	Genic	0.0881579	0.0209428
Connective tissue	Chr29_41754939	Chr29	41754939	2.57e-05	4.59089	Genic	-0.0796563	0.0189253
Connective tissue	Chr19_42387677	Chr19	42387677	2.57e-05	4.59075	50 kb	-0.0969073	0.0230243
Connective tissue	Chr1_143850738	Chr1	143850738	2.57e-05	4.59014	Genic	-0.136405	0.032411
Connective tissue	Chr23_24664925	Chr23	24664925	2.57e-05	4.58932	Genic	0.0846715	0.0201207
Connective tissue	Chr11_104440257	Chr11	104440257	2.58e-05	4.5887	50 kb	0.433364	0.102989
Connective tissue	Chr7_105791521	Chr7	105791521	2.58e-05	4.58784	+100 kb	-0.380713	0.0904863
Connective tissue	Chr14_60668563	Chr14	60668563	2.58e-05	4.58759	+100 kb	-0.162429	0.0386068
Connective tissue	Chr25_40846404	Chr25	40846404	2.59e-05	4.58608	+100 kb	0.116491	0.0276931
Connective tissue	Chr25_40846267	Chr25	40846267	2.59e-05	4.58608	+100 kb	0.116491	0.0276931
Connective tissue	Chr25_40846229	Chr25	40846229	2.59e-05	4.58608	+100 kb	0.116491	0.0276931
Connective tissue	Chr25_40846186	Chr25	40846186	2.59e-05	4.58608	+100 kb	0.116491	0.0276931
Connective tissue	Chr29_37081777	Chr29	37081777	2.61e-05	4.58322	50 kb	0.101728	0.0241923
Connective tissue	Chr29_37079412	Chr29	37079412	2.61e-05	4.58322	50 kb	0.101728	0.0241923
Connective tissue	Chr10_3025306	Chr10	3025306	2.61e-05	4.58279	+100 kb	-0.773271	0.183903
Connective tissue	Chr29_42258555	Chr29	42258555	2.62e-05	4.58198	Genic	0.201508	0.0479285
Connective tissue	Chr29_41962633	Chr29	41962633	2.62e-05	4.58101	Genic	0.0667866	0.015887
Connective tissue	Chr19_41215878	Chr19	41215878	2.63e-05	4.58008	Genic	-0.0937069	0.0222933
Connective tissue	Chr20_65274605	Chr20	65274605	2.63e-05	4.57948	+100 kb	-0.143627	0.034172
Connective tissue	Chr10_67427690	Chr10	67427690	2.65e-05	4.57637	5 kb	-0.67636	0.160983
Connective tissue	Chr18_22382193	Chr18	22382193	2.65e-05	4.57635	Genic	-0.170501	0.0405818
Connective tissue	Chr8_5312920	Chr8	5312920	2.65e-05	4.57629	Genic	0.0858675	0.0204379
Connective tissue	Chr20_16522008	Chr20	16522008	2.66e-05	4.57593	+100 kb	-1.16914	0.278288
Connective tissue	Chr29_25332125	Chr29	25332125	2.67e-05	4.57401	Genic	-0.0947011	0.0225468
Connective tissue	Chr12_6555523	Chr12	6555523	2.67e-05	4.5736	+100 kb	-0.32897	0.0783264
Connective tissue	Chr3_83452869	Chr3	83452869	2.67e-05	4.57335	50 kb	-0.83799	0.199528
Connective tissue	Chr29_42763185	Chr29	42763185	2.67e-05	4.5732	Genic	-0.0789923	0.0188087
Connective tissue	Chr28_22352085	Chr28	22352085	2.67e-05	4.57283	10 kb	-0.958754	0.228297
Connective tissue	Chr11_92202036	Chr11	92202036	2.69e-05	4.5697	50 kb	0.190078	0.0452786
Connective tissue	Chr12_89184499	Chr12	89184499	2.71e-05	4.56705	Genic	-0.0850953	0.0202774
Connective tissue	Chr16_80978511	Chr16	80978511	2.72e-05	4.56575	100 kb	0.0827742	0.0197275
Connective tissue	Chr1_143425983	Chr1	143425983	2.72e-05	4.56477	100 kb	-0.18688	0.0445442
Connective tissue	Chr26_35841053	Chr26	35841053	2.73e-05	4.5644	50 kb	-0.388127	0.0925172
Connective tissue	Chr16_75757224	Chr16	75757224	2.73e-05	4.5643	50 kb	0.0770726	0.0183719
Connective tissue	Chr10_65723974	Chr10	65723974	2.73e-05	4.56391	50 kb	-0.830154	0.197895
Connective tissue	Chr20_55453959	Chr20	55453959	2.73e-05	4.5636	+100 kb	-0.0818777	0.019519
Connective tissue	Chr20_60440003	Chr20	60440003	2.74e-05	4.56294	+100 kb	0.0757375	0.0180567
Connective tissue	Chr1_115541217	Chr1	115541217	2.75e-05	4.56142	100 kb	-0.112415	0.0268061
Connective tissue	Chr19_38089034	Chr19	38089034	2.75e-05	4.561	50 kb	0.25651	0.0611697
Connective tissue	Chr29_36993601	Chr29	36993601	2.75e-05	4.56095	Genic	0.11236	0.0267946
Connective tissue	Chr19_26040919	Chr19	26040919	2.75e-05	4.56049	Genic	-0.62516	0.149091
Connective tissue	Chr23_27879668	Chr23	27879668	2.76e-05	4.55975	50 kb	0.226288	0.0539712
Connective tissue	Chr25_41983192	Chr25	41983192	2.76e-05	4.5592	+100 kb	0.0956473	0.0228141
Connective tissue	Chr27_9007577	Chr27	9007577	2.76e-05	4.55873	100 kb	-0.178666	0.0426184
Connective tissue	Chr29_42763291	Chr29	42763291	2.77e-05	4.55771	Genic	0.0932927	0.0222566
Connective tissue	Chr17_28278989	Chr17	28278989	2.79e-05	4.55494	+100 kb	-0.0747921	0.0178491
Connective tissue	Chr19_42390753	Chr19	42390753	2.81e-05	4.55169	50 kb	-0.0963832	0.0230111
Connective tissue	Chr25_40845298	Chr25	40845298	2.81e-05	4.55079	+100 kb	0.121505	0.0290122
Connective tissue	Chr25_40845118	Chr25	40845118	2.81e-05	4.55079	+100 kb	0.121505	0.0290122
Connective tissue	Chr25_40844947	Chr25	40844947	2.81e-05	4.55079	+100 kb	0.121505	0.0290122
Connective tissue	Chr25_40844920	Chr25	40844920	2.81e-05	4.55079	+100 kb	0.121505	0.0290122
Connective tissue	Chr25_40844916	Chr25	40844916	2.81e-05	4.55079	+100 kb	0.121505	0.0290122
Connective tissue	Chr25_40844744	Chr25	40844744	2.81e-05	4.55079	+100 kb	0.121505	0.0290122
Connective tissue	Chr25_40844686	Chr25	40844686	2.81e-05	4.55079	+100 kb	0.121505	0.0290122
Connective tissue	Chr25_40844396	Chr25	40844396	2.81e-05	4.55079	+100 kb	0.121505	0.0290122
Connective tissue	Chr7_41069520	Chr7	41069520	2.82e-05	4.54949	50 kb	-1.04648	0.249912
Connective tissue	Chr1_143438227	Chr1	143438227	2.83e-05	4.54814	100 kb	-0.188386	0.0449964
Connective tissue	Chr14_2701044	Chr14	2701044	2.84e-05	4.54682	5 kb	-0.676251	0.161551
Connective tissue	Chr4_63439249	Chr4	63439249	2.85e-05	4.5457	10 kb	-0.785363	0.187643
Connective tissue	Chr9_3177808	Chr9	3177808	2.85e-05	4.54474	+100 kb	-0.131575	0.0314402
Connective tissue	Chr3_2600666	Chr3	2600666	2.86e-05	4.54434	50 kb	-0.87987	0.210259
Connective tissue	Chr29_38544584	Chr29	38544584	2.86e-05	4.54399	Genic	0.0875331	0.0209183
Connective tissue	Chr25_39491124	Chr25	39491124	2.86e-05	4.5435	Genic	0.0899791	0.0215042
Connective tissue	Chr29_42262993	Chr29	42262993	2.86e-05	4.54304	Genic	0.180458	0.0431302
Connective tissue	Chr3_116376178	Chr3	116376178	2.86e-05	4.54299	50 kb	-0.26263	0.0627701
Connective tissue	Chr3_116376173	Chr3	116376173	2.86e-05	4.54299	50 kb	-0.26263	0.0627701
Connective tissue	Chr3_116376133	Chr3	116376133	2.86e-05	4.54299	50 kb	-0.26263	0.0627701
Connective tissue	Chr29_41966742	Chr29	41966742	2.86e-05	4.54297	Genic	0.0665317	0.0159015
Connective tissue	Chr19_42387863	Chr19	42387863	2.87e-05	4.54279	50 kb	-0.0963146	0.0230203
Connective tissue	Chr29_44058786	Chr29	44058786	2.87e-05	4.54246	10 kb	0.0869405	0.0207807
Connective tissue	Chr1_1833088	Chr1	1833088	2.87e-05	4.54213	100 kb	-1.16692	0.278931
Connective tissue	Chr2_6774344	Chr2	6774344	2.88e-05	4.54081	50 kb	-1.04428	0.249657
Connective tissue	Chr19_42387725	Chr19	42387725	2.88e-05	4.54005	50 kb	-0.0962528	0.0230134
Connective tissue	Chr5_83963429	Chr5	83963429	2.89e-05	4.53911	Genic	-0.0938268	0.022436
Connective tissue	Chr5_83963378	Chr5	83963378	2.89e-05	4.53911	Genic	-0.0938268	0.022436
Connective tissue	Chr5_83963302	Chr5	83963302	2.89e-05	4.53911	Genic	-0.0938268	0.022436
Connective tissue	Chr14_41253312	Chr14	41253312	2.89e-05	4.53909	+100 kb	-1.16575	0.278756
Connective tissue	Chr19_42415851	Chr19	42415851	2.89e-05	4.53855	Genic	0.0765384	0.0183033
Connective tissue	Chr1_23598319	Chr1	23598319	2.9e-05	4.53822	+100 kb	-0.565551	0.135251
Connective tissue	Chr6_105335595	Chr6	105335595	2.9e-05	4.53814	Genic	-0.0955664	0.0228548
Connective tissue	Chr14_5661356	Chr14	5661356	2.9e-05	4.53773	5 kb	-0.192864	0.0461261
Connective tissue	Chr29_23902106	Chr29	23902106	2.9e-05	4.53686	+100 kb	-0.115168	0.027547
Connective tissue	Chr5_83927165	Chr5	83927165	2.91e-05	4.53683	Genic	-0.0911496	0.0218021
Connective tissue	Chr5_83926508	Chr5	83926508	2.91e-05	4.53683	Genic	-0.0911496	0.0218021
Connective tissue	Chr13_619535	Chr13	619535	2.92e-05	4.53524	50 kb	0.0989948	0.0236833
Connective tissue	Chr18_24585221	Chr18	24585221	2.92e-05	4.53492	100 kb	-0.193402	0.0462709
Connective tissue	Chr29_38611914	Chr29	38611914	2.93e-05	4.53356	Genic	0.108486	0.0259593
Connective tissue	Chr3_116204490	Chr3	116204490	2.93e-05	4.53317	Genic	-0.959291	0.229558
Connective tissue	Chr10_52015860	Chr10	52015860	2.93e-05	4.53315	100 kb	-0.707432	0.169289
Connective tissue	Chr9_3181607	Chr9	3181607	2.93e-05	4.53278	+100 kb	-0.134468	0.0321797
Connective tissue	Chr15_20628446	Chr15	20628446	2.93e-05	4.53268	Genic	-0.526796	0.12607
Connective tissue	Chr18_12144602	Chr18	12144602	2.94e-05	4.53233	+100 kb	-0.0812187	0.0194377
Connective tissue	Chr18_24006606	Chr18	24006606	2.94e-05	4.53214	5 kb	-0.364488	0.0872331
Connective tissue	Chr18_24005579	Chr18	24005579	2.94e-05	4.53214	5 kb	-0.364488	0.0872331
Connective tissue	Chr18_24004774	Chr18	24004774	2.94e-05	4.53214	5 kb	-0.364488	0.0872331
Connective tissue	Chr26_47373734	Chr26	47373734	2.94e-05	4.53098	100 kb	-0.451372	0.108043
Connective tissue	Chr2_76028483	Chr2	76028483	2.95e-05	4.53056	+100 kb	-0.181852	0.0435315
Connective tissue	Chr4_9096806	Chr4	9096806	2.95e-05	4.52982	5 kb	0.0826825	0.0197942
Connective tissue	Chr29_38545511	Chr29	38545511	2.95e-05	4.52962	Genic	0.087719	0.0210005
Connective tissue	Chr2_132704465	Chr2	132704465	2.97e-05	4.52796	50 kb	-0.0841934	0.0201606
Connective tissue	Chr20_7496204	Chr20	7496204	2.97e-05	4.52667	+100 kb	-0.0958554	0.0229569
Connective tissue	Chr20_37745896	Chr20	37745896	2.98e-05	4.52564	100 kb	0.225294	0.0539639
Connective tissue	Chr29_27284238	Chr29	27284238	2.99e-05	4.52422	50 kb	-0.145039	0.0347467
Connective tissue	Chr4_58641589	Chr4	58641589	2.99e-05	4.52402	100 kb	-1.04869	0.25124
Connective tissue	Chr2_106217317	Chr2	106217317	3e-05	4.52348	+100 kb	0.103711	0.0248483
Connective tissue	Chr29_40946640	Chr29	40946640	3e-05	4.52333	Genic	0.0891837	0.021368
Connective tissue	Chr29_40946399	Chr29	40946399	3e-05	4.52333	Genic	0.0891837	0.021368
Connective tissue	Chr29_40946110	Chr29	40946110	3e-05	4.52333	Genic	0.0891837	0.021368
Connective tissue	Chr29_40945724	Chr29	40945724	3e-05	4.52333	Genic	0.0891837	0.021368
Connective tissue	Chr29_40945083	Chr29	40945083	3e-05	4.52333	Genic	0.0891837	0.021368
Connective tissue	Chr29_40945011	Chr29	40945011	3e-05	4.52333	Genic	0.0891837	0.021368
Connective tissue	Chr29_40944776	Chr29	40944776	3e-05	4.52333	Genic	0.0891837	0.021368
Connective tissue	Chr29_37065490	Chr29	37065490	3.01e-05	4.52192	50 kb	0.100119	0.0239922
Connective tissue	Chr21_8323132	Chr21	8323132	3.01e-05	4.52158	50 kb	-0.877614	0.210319
Connective tissue	Chr29_41963124	Chr29	41963124	3.01e-05	4.52131	Genic	0.0671006	0.0160811
Connective tissue	Chr23_9421970	Chr23	9421970	3.01e-05	4.52119	Genic	-0.819705	0.19645
Connective tissue	Chr24_50500116	Chr24	50500116	3.01e-05	4.52103	50 kb	-0.82966	0.19884
Connective tissue	Chr2_45637506	Chr2	45637506	3.02e-05	4.52053	+100 kb	0.212249	0.0508718
Connective tissue	Chr25_26452738	Chr25	26452738	3.02e-05	4.52042	Genic	-0.149859	0.0359186
Connective tissue	Chr29_41963019	Chr29	41963019	3.02e-05	4.52026	Genic	0.0668639	0.0160265
Connective tissue	Chr23_3310592	Chr23	3310592	3.02e-05	4.51971	+100 kb	-0.943203	0.22609
Connective tissue	Chr1_143497198	Chr1	143497198	3.05e-05	4.51566	50 kb	-0.0951786	0.0228263
Connective tissue	Chr10_67427786	Chr10	67427786	3.06e-05	4.51492	5 kb	-0.623443	0.149532
Connective tissue	Chr10_62092943	Chr10	62092943	3.06e-05	4.51476	Genic	-1.1562	0.277319
Connective tissue	Chr24_37201279	Chr24	37201279	3.06e-05	4.51466	100 kb	-0.117111	0.0280899
Connective tissue	Chr8_113035369	Chr8	113035369	3.06e-05	4.51401	Genic	-1.16446	0.279326
Connective tissue	Chr5_18101939	Chr5	18101939	3.07e-05	4.51273	100 kb	0.151106	0.0362525
Connective tissue	Chr19_42387972	Chr19	42387972	3.08e-05	4.51082	50 kb	-0.095881	0.0230088
Connective tissue	Chr4_37622436	Chr4	37622436	3.08e-05	4.5108	10 kb	-0.279132	0.0669843
Connective tissue	Chr21_25465844	Chr21	25465844	3.09e-05	4.50966	5 kb	-0.674103	0.16179
Connective tissue	Chr29_38599275	Chr29	38599275	3.1e-05	4.50811	Genic	0.185379	0.0445012
Connective tissue	Chr29_42261401	Chr29	42261401	3.1e-05	4.50799	Genic	0.178429	0.0428333
Connective tissue	Chr4_78522991	Chr4	78522991	3.11e-05	4.50747	50 kb	0.186784	0.0448421
Connective tissue	Chr1_15860645	Chr1	15860645	3.11e-05	4.50744	100 kb	0.119349	0.0286527
Connective tissue	Chr27_9007870	Chr27	9007870	3.12e-05	4.5056	100 kb	-0.0838496	0.0201349
Connective tissue	Chr15_956374	Chr15	956374	3.12e-05	4.50538	50 kb	-0.282999	0.0679587
Connective tissue	Chr7_29660674	Chr7	29660674	3.12e-05	4.50521	50 kb	-0.307874	0.0739336
Connective tissue	Chr29_41699233	Chr29	41699233	3.13e-05	4.50407	Genic	0.0885498	0.0212676
Connective tissue	Chr29_39823882	Chr29	39823882	3.14e-05	4.50362	50 kb	0.151556	0.0364025
Connective tissue	Chr29_41695502	Chr29	41695502	3.14e-05	4.50338	5 kb	0.088912	0.0213565
Connective tissue	Chr29_40555468	Chr29	40555468	3.14e-05	4.50266	Genic	0.0850769	0.0204371
Connective tissue	Chr8_66287851	Chr8	66287851	3.16e-05	4.5009	100 kb	0.106396	0.0255641
Connective tissue	Chr2_106592771	Chr2	106592771	3.16e-05	4.50022	50 kb	0.0936304	0.0224988
Connective tissue	Chr24_9379420	Chr24	9379420	3.17e-05	4.49915	+100 kb	-0.314144	0.075497
Connective tissue	Chr29_41964951	Chr29	41964951	3.17e-05	4.49894	Genic	0.0666718	0.0160234
Connective tissue	Chr26_22025002	Chr26	22025002	3.18e-05	4.49729	Genic	0.0740873	0.0178093
Connective tissue	Chr5_30521339	Chr5	30521339	3.19e-05	4.49673	Genic	-0.583148	0.140189
Connective tissue	Chr8_6773662	Chr8	6773662	3.2e-05	4.49548	50 kb	0.0983513	0.0236474
Connective tissue	Chr29_49828736	Chr29	49828736	3.2e-05	4.49529	Genic	0.650144	0.156323
Connective tissue	Chr29_40944021	Chr29	40944021	3.2e-05	4.49428	Genic	0.0888156	0.0213579
Connective tissue	Chr17_57018229	Chr17	57018229	3.21e-05	4.49366	50 kb	0.0788999	0.0189749
Connective tissue	Chr29_23926159	Chr29	23926159	3.21e-05	4.49334	+100 kb	-0.113458	0.0272869
Connective tissue	Chr27_3199246	Chr27	3199246	3.24e-05	4.48932	50 kb	-0.777066	0.186982
Connective tissue	Chr14_79637123	Chr14	79637123	3.25e-05	4.4885	100 kb	-0.375173	0.0902856
Connective tissue	Chr29_24851077	Chr29	24851077	3.25e-05	4.48769	50 kb	-0.118192	0.0284459
Connective tissue	Chr14_47932577	Chr14	47932577	3.26e-05	4.48731	Genic	-1.16366	0.280078
Connective tissue	Chr18_62956470	Chr18	62956470	3.26e-05	4.48698	50 kb	0.0804097	0.0193544
Connective tissue	Chr29_37062291	Chr29	37062291	3.26e-05	4.48682	50 kb	0.0997981	0.0240216
Connective tissue	Chr25_41983654	Chr25	41983654	3.26e-05	4.48677	+100 kb	0.0948569	0.0228324
Connective tissue	Chr1_54662666	Chr1	54662666	3.26e-05	4.48641	10 kb	-0.823929	0.198331
Connective tissue	Chr29_44023960	Chr29	44023960	3.28e-05	4.48472	50 kb	0.0724508	0.0174437
Connective tissue	Chr29_42687522	Chr29	42687522	3.28e-05	4.48416	Genic	-0.0896433	0.0215846
Connective tissue	Chr10_66609124	Chr10	66609124	3.28e-05	4.48404	50 kb	-0.534198	0.128628
Connective tissue	Chr29_41565505	Chr29	41565505	3.29e-05	4.48225	50 kb	-0.105405	0.0253859
Connective tissue	Chr5_191789	Chr5	191789	3.3e-05	4.4813	100 kb	0.102188	0.0246142
Connective tissue	Chr29_36459016	Chr29	36459016	3.3e-05	4.48123	50 kb	0.0923537	0.0222455
Connective tissue	Chr3_32344061	Chr3	32344061	3.31e-05	4.48025	Genic	-0.520659	0.125428
Connective tissue	Chr20_22842788	Chr20	22842788	3.31e-05	4.48014	50 kb	0.069952	0.0168518
Connective tissue	Chr6_90617036	Chr6	90617036	3.33e-05	4.47752	50 kb	-0.667488	0.160855
Connective tissue	Chr7_36242889	Chr7	36242889	3.33e-05	4.47714	Genic	-0.0682364	0.0164448
Connective tissue	Chr3_70000061	Chr3	70000061	3.34e-05	4.47669	100 kb	-0.486508	0.117254
Connective tissue	Chr1_143870530	Chr1	143870530	3.34e-05	4.47645	Genic	-0.095324	0.0229749
Connective tissue	Chr29_41948969	Chr29	41948969	3.34e-05	4.47645	Genic	0.107104	0.025814
Connective tissue	Chr29_24853945	Chr29	24853945	3.34e-05	4.47627	50 kb	-0.118188	0.0284862
Connective tissue	Chr25_41956190	Chr25	41956190	3.34e-05	4.4762	+100 kb	0.125008	0.0301303
Connective tissue	Chr25_41955296	Chr25	41955296	3.34e-05	4.4762	+100 kb	0.125008	0.0301303
Connective tissue	Chr25_41953370	Chr25	41953370	3.34e-05	4.4762	+100 kb	0.125008	0.0301303
Connective tissue	Chr21_12213039	Chr21	12213039	3.35e-05	4.47551	+100 kb	0.086755	0.0209121
Connective tissue	Chr21_12212658	Chr21	12212658	3.35e-05	4.47551	+100 kb	0.086755	0.0209121
Connective tissue	Chr29_38611411	Chr29	38611411	3.35e-05	4.47512	Genic	0.107533	0.0259219
Connective tissue	Chr1_143498176	Chr1	143498176	3.35e-05	4.47478	50 kb	-0.0946922	0.0228274
Connective tissue	Chr1_143498081	Chr1	143498081	3.35e-05	4.47478	50 kb	-0.0946922	0.0228274
Connective tissue	Chr1_143497565	Chr1	143497565	3.35e-05	4.47478	50 kb	-0.0946922	0.0228274
Connective tissue	Chr11_45973828	Chr11	45973828	3.38e-05	4.47059	10 kb	0.101714	0.0245332
Connective tissue	Chr8_82002587	Chr8	82002587	3.39e-05	4.46984	+100 kb	-0.619694	0.149483
Connective tissue	Chr29_44022280	Chr29	44022280	3.39e-05	4.46929	50 kb	0.0742004	0.0179
Connective tissue	Chr1_31337473	Chr1	31337473	3.4e-05	4.46883	+100 kb	-0.229382	0.0553388
Connective tissue	Chr3_38316153	Chr3	38316153	3.4e-05	4.46874	+100 kb	-0.361471	0.0872066
Connective tissue	Chr29_41947533	Chr29	41947533	3.41e-05	4.46772	Genic	0.10796	0.0260494
Connective tissue	Chr25_39502019	Chr25	39502019	3.41e-05	4.46723	Genic	0.0890026	0.0214765
Connective tissue	Chr19_58897630	Chr19	58897630	3.42e-05	4.46581	Genic	-0.731036	0.176432
Connective tissue	Chr29_41966706	Chr29	41966706	3.42e-05	4.4658	Genic	0.066211	0.0159797
Connective tissue	Chr5_103248063	Chr5	103248063	3.42e-05	4.46579	Genic	-0.438937	0.105936
Connective tissue	Chr20_9061431	Chr20	9061431	3.42e-05	4.46567	50 kb	-0.516752	0.124718
Connective tissue	Chr29_40967567	Chr29	40967567	3.43e-05	4.46478	50 kb	0.140874	0.0340038
Connective tissue	Chr29_40965779	Chr29	40965779	3.43e-05	4.46478	50 kb	0.140874	0.0340038
Connective tissue	Chr29_38438160	Chr29	38438160	3.43e-05	4.46468	5 kb	0.0769865	0.018583
Connective tissue	Chr7_10599373	Chr7	10599373	3.44e-05	4.46391	50 kb	-0.190794	0.0460584
Connective tissue	Chr29_38610978	Chr29	38610978	3.44e-05	4.46382	Genic	0.107497	0.0259505
Connective tissue	Chr4_78403751	Chr4	78403751	3.46e-05	4.46066	Genic	0.2896	0.0699395
Connective tissue	Chr2_11402078	Chr2	11402078	3.47e-05	4.46007	+100 kb	0.0954772	0.0230598
Connective tissue	Chr29_41964608	Chr29	41964608	3.47e-05	4.46001	Genic	0.0660198	0.0159454
Connective tissue	Chr1_143458370	Chr1	143458370	3.48e-05	4.45864	100 kb	-0.0944767	0.0228223
Connective tissue	Chr1_143458348	Chr1	143458348	3.48e-05	4.45864	100 kb	-0.0944767	0.0228223
Connective tissue	Chr1_143458301	Chr1	143458301	3.48e-05	4.45864	100 kb	-0.0944767	0.0228223
Connective tissue	Chr1_143458114	Chr1	143458114	3.48e-05	4.45864	100 kb	-0.0944767	0.0228223
Connective tissue	Chr1_143457769	Chr1	143457769	3.48e-05	4.45864	100 kb	-0.0944767	0.0228223
Connective tissue	Chr1_143457677	Chr1	143457677	3.48e-05	4.45864	100 kb	-0.0944767	0.0228223
Connective tissue	Chr1_143457352	Chr1	143457352	3.48e-05	4.45864	100 kb	-0.0944767	0.0228223
Connective tissue	Chr1_143457169	Chr1	143457169	3.48e-05	4.45864	100 kb	-0.0944767	0.0228223
Connective tissue	Chr1_143457098	Chr1	143457098	3.48e-05	4.45864	100 kb	-0.0944767	0.0228223
Connective tissue	Chr1_143457089	Chr1	143457089	3.48e-05	4.45864	100 kb	-0.0944767	0.0228223
Connective tissue	Chr1_143456966	Chr1	143456966	3.48e-05	4.45864	100 kb	-0.0944767	0.0228223
Connective tissue	Chr1_143456858	Chr1	143456858	3.48e-05	4.45864	100 kb	-0.0944767	0.0228223
Connective tissue	Chr1_143456746	Chr1	143456746	3.48e-05	4.45864	100 kb	-0.0944767	0.0228223
Connective tissue	Chr1_143456583	Chr1	143456583	3.48e-05	4.45864	100 kb	-0.0944767	0.0228223
Connective tissue	Chr1_143456475	Chr1	143456475	3.48e-05	4.45864	100 kb	-0.0944767	0.0228223
Connective tissue	Chr1_143456307	Chr1	143456307	3.48e-05	4.45864	100 kb	-0.0944767	0.0228223
Connective tissue	Chr1_143456055	Chr1	143456055	3.48e-05	4.45864	100 kb	-0.0944767	0.0228223
Connective tissue	Chr1_143456011	Chr1	143456011	3.48e-05	4.45864	100 kb	-0.0944767	0.0228223
Connective tissue	Chr1_143455993	Chr1	143455993	3.48e-05	4.45864	100 kb	-0.0944767	0.0228223
Connective tissue	Chr1_143455481	Chr1	143455481	3.48e-05	4.45864	100 kb	-0.0944767	0.0228223
Connective tissue	Chr1_143455402	Chr1	143455402	3.48e-05	4.45864	100 kb	-0.0944767	0.0228223
Connective tissue	Chr1_143455386	Chr1	143455386	3.48e-05	4.45864	100 kb	-0.0944767	0.0228223
Connective tissue	Chr1_143455339	Chr1	143455339	3.48e-05	4.45864	100 kb	-0.0944767	0.0228223
Connective tissue	Chr1_143455180	Chr1	143455180	3.48e-05	4.45864	100 kb	-0.0944767	0.0228223
Connective tissue	Chr1_143455057	Chr1	143455057	3.48e-05	4.45864	100 kb	-0.0944767	0.0228223
Connective tissue	Chr1_143453163	Chr1	143453163	3.48e-05	4.45864	100 kb	-0.0944767	0.0228223
Connective tissue	Chr1_143451575	Chr1	143451575	3.48e-05	4.45864	100 kb	-0.0944767	0.0228223
Connective tissue	Chr1_143451416	Chr1	143451416	3.48e-05	4.45864	100 kb	-0.0944767	0.0228223
Connective tissue	Chr1_143449185	Chr1	143449185	3.48e-05	4.45864	100 kb	-0.0944767	0.0228223
Connective tissue	Chr19_42524046	Chr19	42524046	3.48e-05	4.45797	10 kb	-0.0761238	0.0183905
Connective tissue	Chr29_38610991	Chr29	38610991	3.51e-05	4.45439	Genic	0.106692	0.0257871
Connective tissue	Chr26_40777112	Chr26	40777112	3.52e-05	4.45378	+100 kb	-0.942936	0.227923
Connective tissue	Chr29_41698137	Chr29	41698137	3.52e-05	4.45353	5 kb	0.0878414	0.0212333
Connective tissue	Chr8_8812014	Chr8	8812014	3.52e-05	4.45347	Genic	-0.813799	0.196716
Connective tissue	Chr9_97836505	Chr9	97836505	3.52e-05	4.45294	Genic	0.151173	0.0365449
Connective tissue	Chr29_38544445	Chr29	38544445	3.52e-05	4.45291	Genic	0.236751	0.0572327
Connective tissue	Chr25_39489820	Chr25	39489820	3.53e-05	4.45188	Genic	0.0889478	0.0215053
Connective tissue	Chr24_60344943	Chr24	60344943	3.55e-05	4.45014	10 kb	-0.768007	0.185726
Connective tissue	Chr9_31615830	Chr9	31615830	3.56e-05	4.44914	100 kb	-0.752401	0.181975
Connective tissue	Chr27_5947798	Chr27	5947798	3.56e-05	4.44902	100 kb	-0.454693	0.109973
Connective tissue	Chr5_83930045	Chr5	83930045	3.56e-05	4.44823	Genic	-0.0902199	0.021823
Connective tissue	Chr8_55056207	Chr8	55056207	3.57e-05	4.44769	+100 kb	0.155327	0.0375742
Connective tissue	Chr5_64470408	Chr5	64470408	3.58e-05	4.44666	Genic	0.179039	0.043316
Connective tissue	Chr7_30522237	Chr7	30522237	3.58e-05	4.44589	100 kb	-0.640205	0.154904
Connective tissue	Chr17_60692969	Chr17	60692969	3.59e-05	4.4444	50 kb	-0.260391	0.0630162
Connective tissue	Chr29_42000892	Chr29	42000892	3.6e-05	4.44408	Genic	0.174823	0.04231
Connective tissue	Chr1_6906783	Chr1	6906783	3.6e-05	4.44346	100 kb	-0.865965	0.209594
Connective tissue	Chr25_41507955	Chr25	41507955	3.6e-05	4.44334	+100 kb	0.0837504	0.0202708
Connective tissue	Chr29_38609867	Chr29	38609867	3.61e-05	4.44258	Genic	0.106066	0.0256746
Connective tissue	Chr19_517745	Chr19	517745	3.61e-05	4.44238	100 kb	-0.256774	0.062157
Connective tissue	Chr7_105343500	Chr7	105343500	3.61e-05	4.44231	50 kb	-0.870295	0.210673
Connective tissue	Chr7_84676140	Chr7	84676140	3.61e-05	4.44216	+100 kb	0.106203	0.0257091
Connective tissue	Chr7_84676134	Chr7	84676134	3.61e-05	4.44216	+100 kb	0.106203	0.0257091
Connective tissue	Chr7_84676119	Chr7	84676119	3.61e-05	4.44216	+100 kb	0.106203	0.0257091
Connective tissue	Chr7_84676087	Chr7	84676087	3.61e-05	4.44216	+100 kb	0.106203	0.0257091
Connective tissue	Chr7_84676073	Chr7	84676073	3.61e-05	4.44216	+100 kb	0.106203	0.0257091
Connective tissue	Chr1_143496362	Chr1	143496362	3.62e-05	4.44147	50 kb	-0.0943543	0.0228429
Connective tissue	Chr16_75474763	Chr16	75474763	3.63e-05	4.44039	Genic	-0.0886785	0.0214717
Connective tissue	Chr23_26573010	Chr23	26573010	3.63e-05	4.44031	+100 kb	-0.308097	0.0746005
Connective tissue	Chr29_41655948	Chr29	41655948	3.63e-05	4.43956	Genic	-0.09661	0.0233947
Connective tissue	Chr5_83931700	Chr5	83931700	3.64e-05	4.43947	Genic	-0.0906114	0.0219424
Connective tissue	Chr4_106534759	Chr4	106534759	3.64e-05	4.43932	5 kb	0.561757	0.136037
Connective tissue	Chr2_62877779	Chr2	62877779	3.64e-05	4.43926	Genic	-0.813993	0.197121
Connective tissue	Chr18_34014135	Chr18	34014135	3.65e-05	4.43825	50 kb	-0.473191	0.114605
Connective tissue	Chr2_96802376	Chr2	96802376	3.65e-05	4.43799	50 kb	-0.0820988	0.0198847
Connective tissue	Chr24_16610172	Chr24	16610172	3.65e-05	4.4379	+100 kb	-0.229589	0.0556083
Connective tissue	Chr7_84416476	Chr7	84416476	3.65e-05	4.43712	Genic	0.0697505	0.0168958
Connective tissue	Chr7_84415433	Chr7	84415433	3.65e-05	4.43712	Genic	0.0697505	0.0168958
Connective tissue	Chr7_84413248	Chr7	84413248	3.65e-05	4.43712	Genic	0.0697505	0.0168958
Connective tissue	Chr7_84412413	Chr7	84412413	3.65e-05	4.43712	Genic	0.0697505	0.0168958
Connective tissue	Chr7_84411891	Chr7	84411891	3.65e-05	4.43712	Genic	0.0697505	0.0168958
Connective tissue	Chr22_19354497	Chr22	19354497	3.66e-05	4.43665	Genic	-0.664323	0.16093
Connective tissue	Chr5_90875209	Chr5	90875209	3.67e-05	4.4358	50 kb	-0.0873103	0.0211529
Connective tissue	Chr29_38608965	Chr29	38608965	3.67e-05	4.43556	Genic	0.183147	0.0443729
Connective tissue	Chr14_78552446	Chr14	78552446	3.68e-05	4.43474	10 kb	-0.144554	0.0350262
Connective tissue	Chr4_114579040	Chr4	114579040	3.68e-05	4.43462	Genic	-0.188141	0.0455884
Connective tissue	Chr16_80477517	Chr16	80477517	3.68e-05	4.43445	+100 kb	-0.69492	0.168389
Connective tissue	Chr29_23926245	Chr29	23926245	3.68e-05	4.43393	+100 kb	-0.112858	0.0273491
Connective tissue	Chr1_68694200	Chr1	68694200	3.68e-05	4.43379	50 kb	0.134366	0.0325617
Connective tissue	Chr13_38810648	Chr13	38810648	3.71e-05	4.43103	Genic	-0.938803	0.227586
Connective tissue	Chr2_51458047	Chr2	51458047	3.71e-05	4.43093	+100 kb	-0.516002	0.125092
Connective tissue	Chr29_38567737	Chr29	38567737	3.71e-05	4.43019	Genic	0.183131	0.0443997
Connective tissue	Chr29_25332386	Chr29	25332386	3.72e-05	4.4296	Genic	-0.0917331	0.0222421
Connective tissue	Chr25_41203027	Chr25	41203027	3.73e-05	4.42844	+100 kb	0.0813516	0.0197279
Connective tissue	Chr3_607271	Chr3	607271	3.73e-05	4.42829	Genic	-0.130512	0.0316501
Connective tissue	Chr11_68628081	Chr11	68628081	3.73e-05	4.42819	5 kb	-0.461898	0.112015
Connective tissue	Chr7_31093126	Chr7	31093126	3.73e-05	4.42791	100 kb	0.0916029	0.0222154
Connective tissue	Chr29_38569370	Chr29	38569370	3.74e-05	4.42766	Genic	0.183146	0.0444177
Connective tissue	Chr26_18226282	Chr26	18226282	3.74e-05	4.4266	50 kb	-0.416817	0.101103
Connective tissue	Chr9_24926988	Chr9	24926988	3.75e-05	4.42573	+100 kb	0.276749	0.0671356
Connective tissue	Chr3_14923704	Chr3	14923704	3.75e-05	4.42561	5 kb	-0.0825539	0.0200268
Connective tissue	Chr1_66381738	Chr1	66381738	3.76e-05	4.42495	Genic	-0.499758	0.121247
Connective tissue	Chr2_97500334	Chr2	97500334	3.76e-05	4.42457	5 kb	-1.02384	0.248408
Connective tissue	Chr29_38611859	Chr29	38611859	3.76e-05	4.42439	Genic	0.105909	0.0256965
Connective tissue	Chr17_14315715	Chr17	14315715	3.77e-05	4.42417	Genic	-0.295762	0.0717622
Connective tissue	Chr1_143866648	Chr1	143866648	3.77e-05	4.42349	Genic	-0.117217	0.0284435
Connective tissue	Chr8_16634262	Chr8	16634262	3.78e-05	4.42289	100 kb	-0.330196	0.0801303
Connective tissue	Chr27_2005751	Chr27	2005751	3.78e-05	4.42258	+100 kb	-0.365754	0.0887629
Connective tissue	Chr8_52208961	Chr8	52208961	3.78e-05	4.42252	50 kb	0.0852523	0.0206896
Connective tissue	Chr3_50939080	Chr3	50939080	3.79e-05	4.42141	Genic	-0.264819	0.0642772
Connective tissue	Chr19_42601622	Chr19	42601622	3.8e-05	4.4205	5 kb	-0.101351	0.0246029
Connective tissue	Chr1_59059183	Chr1	59059183	3.8e-05	4.41983	Genic	-1.14744	0.278565
Connective tissue	Chr6_40466208	Chr6	40466208	3.81e-05	4.41928	+100 kb	-0.393955	0.0956474
Connective tissue	Chr10_24071616	Chr10	24071616	3.82e-05	4.4184	10 kb	-0.808758	0.196379
Connective tissue	Chr24_1836960	Chr24	1836960	3.82e-05	4.41739	+100 kb	0.0827149	0.0200871
Connective tissue	Chr12_62355222	Chr12	62355222	3.83e-05	4.41733	+100 kb	-0.699813	0.169949
Connective tissue	Chr21_43683887	Chr21	43683887	3.83e-05	4.41673	100 kb	-0.93691	0.227545
Connective tissue	Chr2_136979679	Chr2	136979679	3.84e-05	4.41609	50 kb	0.121555	0.0295241
Connective tissue	Chr29_36466858	Chr29	36466858	3.85e-05	4.41458	50 kb	0.0910191	0.0221118
Connective tissue	Chr11_60335696	Chr11	60335696	3.86e-05	4.41395	50 kb	-0.244501	0.0594027
Connective tissue	Chr10_103267610	Chr10	103267610	3.86e-05	4.41307	Genic	0.0845676	0.0205484
Connective tissue	Chr29_36539602	Chr29	36539602	3.86e-05	4.41306	50 kb	-0.110811	0.0269253
Connective tissue	Chr10_3719964	Chr10	3719964	3.87e-05	4.41276	+100 kb	0.0937428	0.0227788
Connective tissue	Chr10_3719947	Chr10	3719947	3.87e-05	4.41276	+100 kb	0.0937428	0.0227788
Connective tissue	Chr10_3719827	Chr10	3719827	3.87e-05	4.41276	+100 kb	0.0937428	0.0227788
Connective tissue	Chr10_3719792	Chr10	3719792	3.87e-05	4.41276	+100 kb	0.0937428	0.0227788
Connective tissue	Chr10_3719754	Chr10	3719754	3.87e-05	4.41276	+100 kb	0.0937428	0.0227788
Connective tissue	Chr10_3719735	Chr10	3719735	3.87e-05	4.41276	+100 kb	0.0937428	0.0227788
Connective tissue	Chr10_3719574	Chr10	3719574	3.87e-05	4.41276	+100 kb	0.0937428	0.0227788
Connective tissue	Chr10_3719550	Chr10	3719550	3.87e-05	4.41276	+100 kb	0.0937428	0.0227788
Connective tissue	Chr10_3719483	Chr10	3719483	3.87e-05	4.41276	+100 kb	0.0937428	0.0227788
Connective tissue	Chr10_3719463	Chr10	3719463	3.87e-05	4.41276	+100 kb	0.0937428	0.0227788
Connective tissue	Chr10_3719446	Chr10	3719446	3.87e-05	4.41276	+100 kb	0.0937428	0.0227788
Connective tissue	Chr10_3719431	Chr10	3719431	3.87e-05	4.41276	+100 kb	0.0937428	0.0227788
Connective tissue	Chr10_3719238	Chr10	3719238	3.87e-05	4.41276	+100 kb	0.0937428	0.0227788
Connective tissue	Chr10_3715927	Chr10	3715927	3.87e-05	4.41276	+100 kb	0.0937428	0.0227788
Connective tissue	Chr10_3715650	Chr10	3715650	3.87e-05	4.41276	+100 kb	0.0937428	0.0227788
Connective tissue	Chr10_3715053	Chr10	3715053	3.87e-05	4.41276	+100 kb	0.0937428	0.0227788
Connective tissue	Chr10_3714245	Chr10	3714245	3.87e-05	4.41276	+100 kb	0.0937428	0.0227788
Connective tissue	Chr10_3714227	Chr10	3714227	3.87e-05	4.41276	+100 kb	0.0937428	0.0227788
Connective tissue	Chr10_3713054	Chr10	3713054	3.87e-05	4.41276	+100 kb	0.0937428	0.0227788
Connective tissue	Chr10_3711054	Chr10	3711054	3.87e-05	4.41276	+100 kb	0.0937428	0.0227788
Connective tissue	Chr10_3710601	Chr10	3710601	3.87e-05	4.41276	+100 kb	0.0937428	0.0227788
Connective tissue	Chr10_3710046	Chr10	3710046	3.87e-05	4.41276	+100 kb	0.0937428	0.0227788
Connective tissue	Chr10_3709142	Chr10	3709142	3.87e-05	4.41276	+100 kb	0.0937428	0.0227788
Connective tissue	Chr10_3707925	Chr10	3707925	3.87e-05	4.41276	+100 kb	0.0937428	0.0227788
Connective tissue	Chr10_3706749	Chr10	3706749	3.87e-05	4.41276	+100 kb	0.0937428	0.0227788
Connective tissue	Chr10_3706394	Chr10	3706394	3.87e-05	4.41276	+100 kb	0.0937428	0.0227788
Connective tissue	Chr10_3705659	Chr10	3705659	3.87e-05	4.41276	+100 kb	0.0937428	0.0227788
Connective tissue	Chr10_3705537	Chr10	3705537	3.87e-05	4.41276	+100 kb	0.0937428	0.0227788
Connective tissue	Chr10_3703986	Chr10	3703986	3.87e-05	4.41276	+100 kb	0.0937428	0.0227788
Connective tissue	Chr10_3703599	Chr10	3703599	3.87e-05	4.41276	+100 kb	0.0937428	0.0227788
Connective tissue	Chr11_102097278	Chr11	102097278	3.87e-05	4.41207	Genic	-0.808122	0.196385
Connective tissue	Chr15_13259280	Chr15	13259280	3.87e-05	4.41195	+100 kb	-0.661156	0.160673
Connective tissue	Chr1_68695071	Chr1	68695071	3.87e-05	4.41181	50 kb	0.133898	0.0325402
Connective tissue	Chr1_143859835	Chr1	143859835	3.89e-05	4.41055	Genic	-0.324953	0.0789836
Connective tissue	Chr10_23800519	Chr10	23800519	3.89e-05	4.40969	50 kb	-0.811761	0.19733
Connective tissue	Chr5_103179019	Chr5	103179019	3.9e-05	4.40899	Genic	0.0961917	0.0233852
Connective tissue	Chr14_6670232	Chr14	6670232	3.91e-05	4.40797	+100 kb	-0.733102	0.178248
Connective tissue	Chr26_27182498	Chr26	27182498	3.91e-05	4.40783	+100 kb	-0.149769	0.0364158
Connective tissue	Chr26_27182401	Chr26	27182401	3.91e-05	4.40783	+100 kb	-0.149769	0.0364158
Connective tissue	Chr26_27182390	Chr26	27182390	3.91e-05	4.40783	+100 kb	-0.149769	0.0364158
Connective tissue	Chr26_27182352	Chr26	27182352	3.91e-05	4.40783	+100 kb	-0.149769	0.0364158
Connective tissue	Chr26_27182201	Chr26	27182201	3.91e-05	4.40783	+100 kb	-0.149769	0.0364158
Connective tissue	Chr26_27182179	Chr26	27182179	3.91e-05	4.40783	+100 kb	-0.149769	0.0364158
Connective tissue	Chr26_27182175	Chr26	27182175	3.91e-05	4.40783	+100 kb	-0.149769	0.0364158
Connective tissue	Chr26_27182117	Chr26	27182117	3.91e-05	4.40783	+100 kb	-0.149769	0.0364158
Connective tissue	Chr26_27182101	Chr26	27182101	3.91e-05	4.40783	+100 kb	-0.149769	0.0364158
Connective tissue	Chr26_27182065	Chr26	27182065	3.91e-05	4.40783	+100 kb	-0.149769	0.0364158
Connective tissue	Chr26_27181995	Chr26	27181995	3.91e-05	4.40783	+100 kb	-0.149769	0.0364158
Connective tissue	Chr12_46413170	Chr12	46413170	3.91e-05	4.40781	5 kb	0.095435	0.0232048
Connective tissue	Chr29_31270112	Chr29	31270112	3.91e-05	4.40737	+100 kb	-0.0897261	0.0218179
Connective tissue	Chr2_104610751	Chr2	104610751	3.92e-05	4.40681	Genic	-0.132541	0.0322313
Connective tissue	Chr23_28013281	Chr23	28013281	3.94e-05	4.40465	50 kb	-1.02192	0.24858
Connective tissue	Chr1_23929141	Chr1	23929141	3.94e-05	4.40452	100 kb	-0.529162	0.128719
Connective tissue	Chr29_38535744	Chr29	38535744	3.94e-05	4.40431	Genic	0.180563	0.0439234
Connective tissue	Chr15_52860714	Chr15	52860714	3.95e-05	4.4037	100 kb	-0.941503	0.229046
Connective tissue	Chr6_71715002	Chr6	71715002	3.96e-05	4.4022	100 kb	-0.125906	0.030636
Connective tissue	Chr19_7715275	Chr19	7715275	3.96e-05	4.40196	+100 kb	0.242041	0.0588962
Connective tissue	Chr28_13600886	Chr28	13600886	3.97e-05	4.40068	Genic	0.190858	0.0464496
Connective tissue	Chr10_27953077	Chr10	27953077	3.98e-05	4.39998	10 kb	-0.94353	0.22965
Connective tissue	Chr10_27952899	Chr10	27952899	3.98e-05	4.39998	10 kb	-0.94353	0.22965
Connective tissue	Chr18_8596881	Chr18	8596881	3.99e-05	4.39931	Genic	-0.233855	0.056924
Connective tissue	Chr5_83963164	Chr5	83963164	3.99e-05	4.3987	Genic	-0.0923153	0.0224727
Connective tissue	Chr5_83963064	Chr5	83963064	3.99e-05	4.3987	Genic	-0.0923153	0.0224727
Connective tissue	Chr19_41485377	Chr19	41485377	3.99e-05	4.39853	5 kb	0.0716251	0.0174364
Connective tissue	Chr7_38438371	Chr7	38438371	4e-05	4.39805	+100 kb	-1.15701	0.28168
Connective tissue	Chr5_83960606	Chr5	83960606	4e-05	4.39785	Genic	-0.0926749	0.0225627
Connective tissue	Chr5_83960507	Chr5	83960507	4e-05	4.39785	Genic	-0.0926749	0.0225627
Connective tissue	Chr19_6488206	Chr19	6488206	4.01e-05	4.39694	50 kb	-0.556036	0.135389
Connective tissue	Chr5_83959785	Chr5	83959785	4.01e-05	4.39666	Genic	-0.0924303	0.0225066
Connective tissue	Chr29_42183816	Chr29	42183816	4.01e-05	4.39654	50 kb	0.0625493	0.0152309
Connective tissue	Chr10_64316538	Chr10	64316538	4.02e-05	4.39563	+100 kb	-1.15697	0.281758
Connective tissue	Chr19_42601416	Chr19	42601416	4.03e-05	4.39416	5 kb	-0.101006	0.0246029
Connective tissue	Chr29_38611313	Chr29	38611313	4.04e-05	4.39403	Genic	0.105741	0.0257567
Connective tissue	Chr5_102565496	Chr5	102565496	4.04e-05	4.39374	50 kb	-0.0857756	0.0208942
Connective tissue	Chr6_61750597	Chr6	61750597	4.06e-05	4.39163	10 kb	-0.402116	0.0979786
Connective tissue	Chr9_8550839	Chr9	8550839	4.07e-05	4.39092	100 kb	-0.539264	0.131408
Connective tissue	Chr2_16637238	Chr2	16637238	4.07e-05	4.39079	+100 kb	0.0732282	0.0178446
Connective tissue	Chr25_7356045	Chr25	7356045	4.07e-05	4.39057	50 kb	0.36968	0.0900876
Connective tissue	Chr12_61053051	Chr12	61053051	4.07e-05	4.39024	50 kb	-0.0891854	0.0217346
Connective tissue	Chr29_35906719	Chr29	35906719	4.07e-05	4.38997	+100 kb	0.167853	0.0409075
Connective tissue	Chr29_35906683	Chr29	35906683	4.07e-05	4.38997	+100 kb	0.167853	0.0409075
Connective tissue	Chr19_41459291	Chr19	41459291	4.08e-05	4.38918	50 kb	-0.0909969	0.0221791
Connective tissue	Chr19_41458767	Chr19	41458767	4.08e-05	4.38918	50 kb	-0.0909969	0.0221791
Connective tissue	Chr19_41457523	Chr19	41457523	4.08e-05	4.38918	50 kb	-0.0909969	0.0221791
Connective tissue	Chr6_79976682	Chr6	79976682	4.09e-05	4.38873	+100 kb	0.0789903	0.0192538
Connective tissue	Chr6_79976425	Chr6	79976425	4.09e-05	4.38873	+100 kb	0.0789903	0.0192538
Connective tissue	Chr4_17652178	Chr4	17652178	4.09e-05	4.38821	50 kb	-0.939704	0.229067
Connective tissue	Chr6_105326021	Chr6	105326021	4.1e-05	4.38718	Genic	-0.0935717	0.0228126
Connective tissue	Chr4_74834564	Chr4	74834564	4.11e-05	4.38628	5 kb	-0.218954	0.0533869
Connective tissue	Chr28_3657534	Chr28	3657534	4.11e-05	4.38591	Genic	-0.514865	0.125544
Connective tissue	Chr27_45286165	Chr27	45286165	4.12e-05	4.38489	100 kb	-0.690181	0.168315
Connective tissue	Chr17_6564125	Chr17	6564125	4.12e-05	4.38489	50 kb	-1.14163	0.278411
Connective tissue	Chr14_25679963	Chr14	25679963	4.12e-05	4.38483	+100 kb	-0.807438	0.196912
Connective tissue	Chr10_44034730	Chr10	44034730	4.12e-05	4.3848	50 kb	-0.555869	0.135562
Connective tissue	Chr6_2258822	Chr6	2258822	4.12e-05	4.38469	+100 kb	0.229507	0.0559714
Connective tissue	Chr2_120072781	Chr2	120072781	4.13e-05	4.38423	50 kb	0.332603	0.0811191
Connective tissue	Chr7_84721852	Chr7	84721852	4.13e-05	4.38407	+100 kb	0.106754	0.0260371
Connective tissue	Chr7_84713225	Chr7	84713225	4.13e-05	4.38407	+100 kb	0.106754	0.0260371
Connective tissue	Chr7_84712858	Chr7	84712858	4.13e-05	4.38407	+100 kb	0.106754	0.0260371
Connective tissue	Chr7_84712843	Chr7	84712843	4.13e-05	4.38407	+100 kb	0.106754	0.0260371
Connective tissue	Chr3_28116788	Chr3	28116788	4.13e-05	4.38393	10 kb	-0.107218	0.0261505
Connective tissue	Chr6_28722959	Chr6	28722959	4.14e-05	4.38303	+100 kb	0.37985	0.0926567
Connective tissue	Chr29_38269680	Chr29	38269680	4.14e-05	4.38299	10 kb	-0.158453	0.0386517
Connective tissue	Chr29_37695724	Chr29	37695724	4.14e-05	4.38267	Genic	0.0702092	0.0171269
Connective tissue	Chr9_757113	Chr9	757113	4.14e-05	4.38263	50 kb	0.11018	0.0268777
Connective tissue	Chr18_43099477	Chr18	43099477	4.14e-05	4.38252	Genic	-0.762562	0.186024
Connective tissue	Chr19_41396621	Chr19	41396621	4.15e-05	4.38247	50 kb	0.0912916	0.0222704
Connective tissue	Chr19_41395732	Chr19	41395732	4.15e-05	4.38247	50 kb	0.0912916	0.0222704
Connective tissue	Chr19_41394890	Chr19	41394890	4.15e-05	4.38247	50 kb	0.0912916	0.0222704
Connective tissue	Chr19_54509589	Chr19	54509589	4.15e-05	4.38246	50 kb	0.200161	0.0488288
Connective tissue	Chr5_17569563	Chr5	17569563	4.15e-05	4.38195	+100 kb	0.177649	0.04334
Connective tissue	Chr25_39507317	Chr25	39507317	4.15e-05	4.38188	Genic	0.0879972	0.0214683
Connective tissue	Chr8_4100258	Chr8	4100258	4.15e-05	4.38183	Genic	-0.470986	0.114905
Connective tissue	Chr29_41565840	Chr29	41565840	4.16e-05	4.38142	50 kb	-0.0795885	0.0194181
Connective tissue	Chr3_116834691	Chr3	116834691	4.17e-05	4.38036	+100 kb	-0.0857277	0.0209188
Connective tissue	Chr5_84891010	Chr5	84891010	4.17e-05	4.3797	Genic	-1.02067	0.249079
Connective tissue	Chr29_42258889	Chr29	42258889	4.17e-05	4.37961	Genic	0.196883	0.0480471
Connective tissue	Chr3_46312155	Chr3	46312155	4.18e-05	4.3791	Genic	-0.208809	0.0509607
Connective tissue	Chr29_36540598	Chr29	36540598	4.19e-05	4.37829	50 kb	0.0898276	0.0219251
Connective tissue	Chr29_36540345	Chr29	36540345	4.19e-05	4.37829	50 kb	0.0898276	0.0219251
Connective tissue	Chr29_36540298	Chr29	36540298	4.19e-05	4.37829	50 kb	0.0898276	0.0219251
Connective tissue	Chr29_36540290	Chr29	36540290	4.19e-05	4.37829	50 kb	0.0898276	0.0219251
Connective tissue	Chr29_36539761	Chr29	36539761	4.19e-05	4.37829	50 kb	0.0898276	0.0219251
Connective tissue	Chr18_43099331	Chr18	43099331	4.21e-05	4.37533	Genic	-0.7228	0.176489
Connective tissue	Chr29_38610571	Chr29	38610571	4.21e-05	4.37531	Genic	0.106017	0.0258868
Connective tissue	Chr22_17325043	Chr22	17325043	4.22e-05	4.37478	50 kb	-0.249762	0.06099
Connective tissue	Chr9_78387936	Chr9	78387936	4.22e-05	4.37419	+100 kb	-0.0831215	0.0202991
Connective tissue	Chr7_84713827	Chr7	84713827	4.24e-05	4.37307	+100 kb	0.104966	0.0256375
Connective tissue	Chr29_23926171	Chr29	23926171	4.24e-05	4.37296	+100 kb	-0.110138	0.0269012
Connective tissue	Chr29_37147216	Chr29	37147216	4.24e-05	4.37238	Genic	0.137271	0.033531
Connective tissue	Chr7_65879244	Chr7	65879244	4.24e-05	4.37213	+100 kb	-0.8629	0.210786
Connective tissue	Chr29_37695717	Chr29	37695717	4.25e-05	4.37175	Genic	0.0701958	0.017148
Connective tissue	Chr14_44916691	Chr14	44916691	4.25e-05	4.37124	100 kb	-0.113341	0.0276897
Connective tissue	Chr1_143871834	Chr1	143871834	4.25e-05	4.37122	Genic	-0.102814	0.025118
Connective tissue	Chr21_12213562	Chr21	12213562	4.26e-05	4.3711	+100 kb	-0.096734	0.023633
Connective tissue	Chr29_48617294	Chr29	48617294	4.26e-05	4.37084	+100 kb	-0.862946	0.210833
Connective tissue	Chr9_51615724	Chr9	51615724	4.27e-05	4.36972	50 kb	0.0793388	0.0193867
Connective tissue	Chr10_53080435	Chr10	53080435	4.27e-05	4.36942	10 kb	-1.02891	0.251428
Connective tissue	Chr15_62366989	Chr15	62366989	4.27e-05	4.36935	100 kb	-0.584167	0.14275
Connective tissue	Chr14_17700057	Chr14	17700057	4.27e-05	4.36926	Genic	-0.0809761	0.0197879
Connective tissue	Chr9_9632121	Chr9	9632121	4.29e-05	4.36722	50 kb	0.528368	0.12915
Connective tissue	Chr10_78994839	Chr10	78994839	4.3e-05	4.36635	Genic	-0.692309	0.169242
Connective tissue	Chr27_3487688	Chr27	3487688	4.3e-05	4.3661	50 kb	-0.0764491	0.0186894
Connective tissue	Chr29_38611273	Chr29	38611273	4.31e-05	4.36596	Genic	0.105799	0.025865
Connective tissue	Chr8_44296121	Chr8	44296121	4.31e-05	4.36564	50 kb	-0.922998	0.225657
Connective tissue	Chr29_37062842	Chr29	37062842	4.31e-05	4.36557	50 kb	0.0982429	0.0240189
Connective tissue	Chr29_37062087	Chr29	37062087	4.31e-05	4.36557	50 kb	0.0982429	0.0240189
Connective tissue	Chr29_37061893	Chr29	37061893	4.31e-05	4.36557	50 kb	0.0982429	0.0240189
Connective tissue	Chr29_37061458	Chr29	37061458	4.31e-05	4.36557	50 kb	0.0982429	0.0240189
Connective tissue	Chr20_71533026	Chr20	71533026	4.31e-05	4.36538	5 kb	-1.01817	0.248934
Connective tissue	Chr5_14505528	Chr5	14505528	4.31e-05	4.36518	50 kb	-0.584597	0.142932
Connective tissue	Chr5_14501939	Chr5	14501939	4.31e-05	4.36518	50 kb	-0.584597	0.142932
Connective tissue	Chr5_14500175	Chr5	14500175	4.31e-05	4.36518	50 kb	-0.584597	0.142932
Connective tissue	Chr16_75775944	Chr16	75775944	4.32e-05	4.36495	50 kb	0.0862526	0.0210892
Connective tissue	Chr29_42260591	Chr29	42260591	4.32e-05	4.36429	Genic	0.175949	0.0430242
Connective tissue	Chr9_11218821	Chr9	11218821	4.32e-05	4.36407	+100 kb	-0.215111	0.0526017
Connective tissue	Chr13_11278922	Chr13	11278922	4.33e-05	4.36356	50 kb	0.513845	0.125661
Connective tissue	Chr29_36458765	Chr29	36458765	4.34e-05	4.36292	50 kb	0.090771	0.0221999
Connective tissue	Chr7_61860015	Chr7	61860015	4.34e-05	4.36266	Genic	-0.688402	0.168368
Connective tissue	Chr4_11768906	Chr4	11768906	4.35e-05	4.36165	Genic	0.123451	0.0301973
Connective tissue	Chr7_93582167	Chr7	93582167	4.35e-05	4.36126	+100 kb	-0.276204	0.0675659
Connective tissue	Chr7_93582117	Chr7	93582117	4.35e-05	4.36126	+100 kb	-0.276204	0.0675659
Connective tissue	Chr7_93581267	Chr7	93581267	4.35e-05	4.36126	+100 kb	-0.276204	0.0675659
Connective tissue	Chr17_66908409	Chr17	66908409	4.36e-05	4.36026	5 kb	-0.0892736	0.0218412
Connective tissue	Chr22_20567915	Chr22	20567915	4.36e-05	4.36007	+100 kb	0.101578	0.0248521
Connective tissue	Chr25_41494654	Chr25	41494654	4.37e-05	4.35939	+100 kb	0.104302	0.0255208
Connective tissue	Chr25_39492589	Chr25	39492589	4.38e-05	4.35851	Genic	0.0868085	0.021243
Connective tissue	Chr29_23926090	Chr29	23926090	4.4e-05	4.35642	+100 kb	-0.112053	0.027428
Connective tissue	Chr25_41229900	Chr25	41229900	4.4e-05	4.3564	+100 kb	0.111851	0.0273786
Connective tissue	Chr25_41228071	Chr25	41228071	4.4e-05	4.3564	+100 kb	0.111851	0.0273786
Connective tissue	Chr25_41227792	Chr25	41227792	4.4e-05	4.3564	+100 kb	0.111851	0.0273786
Connective tissue	Chr25_41227711	Chr25	41227711	4.4e-05	4.3564	+100 kb	0.111851	0.0273786
Connective tissue	Chr25_41226085	Chr25	41226085	4.4e-05	4.3564	+100 kb	0.111851	0.0273786
Connective tissue	Chr25_41225498	Chr25	41225498	4.4e-05	4.3564	+100 kb	0.111851	0.0273786
Connective tissue	Chr29_41115894	Chr29	41115894	4.41e-05	4.35598	Genic	0.175247	0.042899
Connective tissue	Chr8_65484276	Chr8	65484276	4.42e-05	4.3548	5 kb	-1.01647	0.248861
Connective tissue	Chr15_4069424	Chr15	4069424	4.43e-05	4.3534	+100 kb	-0.590357	0.144563
Connective tissue	Chr10_72017223	Chr10	72017223	4.44e-05	4.35242	Genic	-0.929024	0.227524
Connective tissue	Chr16_78386790	Chr16	78386790	4.44e-05	4.35231	50 kb	-0.0906244	0.0221948
Connective tissue	Chr8_64091268	Chr8	64091268	4.45e-05	4.35194	5 kb	-0.290078	0.0710462
Connective tissue	Chr9_34505886	Chr9	34505886	4.46e-05	4.35094	50 kb	0.433157	0.106104
Connective tissue	Chr29_42753125	Chr29	42753125	4.46e-05	4.3507	Genic	0.0909324	0.0222749
Connective tissue	Chr10_64928913	Chr10	64928913	4.46e-05	4.35067	+100 kb	-1.02994	0.252297
Connective tissue	Chr10_65009816	Chr10	65009816	4.46e-05	4.35067	50 kb	-1.02994	0.252297
Connective tissue	Chr10_65009437	Chr10	65009437	4.46e-05	4.35067	50 kb	-1.02994	0.252297
Connective tissue	Chr10_64946190	Chr10	64946190	4.46e-05	4.35067	100 kb	-1.02994	0.252297
Connective tissue	Chr15_25800479	Chr15	25800479	4.47e-05	4.35015	+100 kb	-0.865653	0.212067
Connective tissue	Chr25_39495358	Chr25	39495358	4.47e-05	4.35008	Genic	0.08754	0.0214456
Connective tissue	Chr29_36458877	Chr29	36458877	4.47e-05	4.34998	50 kb	0.0906554	0.0222091
Connective tissue	Chr22_28117731	Chr22	28117731	4.47e-05	4.34983	+100 kb	-0.0935918	0.022929
Connective tissue	Chr11_83345087	Chr11	83345087	4.47e-05	4.34965	100 kb	-0.128056	0.0313732
Connective tissue	Chr10_72012008	Chr10	72012008	4.47e-05	4.34937	Genic	-0.864068	0.2117
Connective tissue	Chr24_6297555	Chr24	6297555	4.47e-05	4.34926	+100 kb	0.0963177	0.0235986
Connective tissue	Chr17_47171335	Chr17	47171335	4.48e-05	4.34886	Genic	-0.0977891	0.0239603
Connective tissue	Chr29_41095004	Chr29	41095004	4.5e-05	4.34702	Genic	-0.097249	0.0238337
Connective tissue	Chr28_13463486	Chr28	13463486	4.5e-05	4.347	100 kb	0.309799	0.0759255
Connective tissue	Chr5_52564079	Chr5	52564079	4.5e-05	4.34692	+100 kb	-0.75444	0.1849
Connective tissue	Chr5_83933739	Chr5	83933739	4.5e-05	4.34678	Genic	-0.0892102	0.0218643
Connective tissue	Chr29_41947026	Chr29	41947026	4.5e-05	4.34655	Genic	0.107055	0.0262385
Connective tissue	Chr18_62943362	Chr18	62943362	4.51e-05	4.3462	Genic	-0.0764284	0.018733
Connective tissue	Chr20_24762228	Chr20	24762228	4.51e-05	4.34604	+100 kb	0.0787475	0.0193019
Connective tissue	Chr3_57967251	Chr3	57967251	4.51e-05	4.34553	+100 kb	-0.501078	0.122828
Connective tissue	Chr20_642185	Chr20	642185	4.51e-05	4.34549	+100 kb	-0.446771	0.109516
Connective tissue	Chr29_42645139	Chr29	42645139	4.52e-05	4.34499	Genic	-0.0838613	0.0205582
Connective tissue	Chr29_42645047	Chr29	42645047	4.52e-05	4.34499	Genic	-0.0838613	0.0205582
Connective tissue	Chr29_42644940	Chr29	42644940	4.52e-05	4.34499	Genic	-0.0838613	0.0205582
Connective tissue	Chr8_97069426	Chr8	97069426	4.52e-05	4.34493	Genic	0.0772451	0.0189364
Connective tissue	Chr7_100867034	Chr7	100867034	4.53e-05	4.34435	+100 kb	-0.419315	0.102802
Connective tissue	Chr14_25195695	Chr14	25195695	4.53e-05	4.34343	50 kb	-1.14359	0.280401
Connective tissue	Chr5_87854425	Chr5	87854425	4.54e-05	4.34336	+100 kb	0.0853747	0.0209337
Connective tissue	Chr29_24858706	Chr29	24858706	4.54e-05	4.34316	50 kb	-0.116004	0.0284446
Connective tissue	Chr16_79246997	Chr16	79246997	4.54e-05	4.34276	100 kb	0.101385	0.0248612
Connective tissue	Chr10_72539228	Chr10	72539228	4.55e-05	4.34242	50 kb	-1.13371	0.278018
Connective tissue	Chr14_14885852	Chr14	14885852	4.55e-05	4.34195	100 kb	-1.13823	0.279144
Connective tissue	Chr18_57242518	Chr18	57242518	4.55e-05	4.34152	Genic	-1.13364	0.278033
Connective tissue	Chr29_37203625	Chr29	37203625	4.56e-05	4.34145	50 kb	0.0725222	0.0177867
Connective tissue	Chr29_38610122	Chr29	38610122	4.56e-05	4.34141	Genic	0.104822	0.0257086
Connective tissue	Chr3_14928196	Chr3	14928196	4.56e-05	4.3414	Genic	-0.0856495	0.0210064
Connective tissue	Chr29_23926106	Chr29	23926106	4.56e-05	4.34128	+100 kb	-0.111932	0.027453
Connective tissue	Chr10_59972637	Chr10	59972637	4.56e-05	4.34126	Genic	-0.259303	0.0635978
Connective tissue	Chr29_40059952	Chr29	40059952	4.57e-05	4.34042	10 kb	0.0775609	0.0190251
Connective tissue	Chr14_69184110	Chr14	69184110	4.57e-05	4.33978	50 kb	-1.13486	0.278395
Connective tissue	Chr25_39492723	Chr25	39492723	4.59e-05	4.33864	Genic	0.0867281	0.0212787
Connective tissue	Chr20_36241632	Chr20	36241632	4.59e-05	4.33863	100 kb	0.252801	0.0620246
Connective tissue	Chr24_4949665	Chr24	4949665	4.59e-05	4.33857	+100 kb	0.170438	0.0418173
Connective tissue	Chr5_80149513	Chr5	80149513	4.59e-05	4.33851	50 kb	0.135814	0.0333225
Connective tissue	Chr17_10287869	Chr17	10287869	4.6e-05	4.33761	Genic	0.0758475	0.0186117
Connective tissue	Chr16_5784093	Chr16	5784093	4.6e-05	4.33752	Genic	-1.01814	0.249837
Connective tissue	Chr6_82269650	Chr6	82269650	4.6e-05	4.33701	+100 kb	-0.185392	0.0454956
Connective tissue	Chr5_98877712	Chr5	98877712	4.61e-05	4.33671	100 kb	-0.487624	0.119668
Connective tissue	Chr24_4949743	Chr24	4949743	4.61e-05	4.33659	+100 kb	0.169076	0.041494
Connective tissue	Chr29_44056225	Chr29	44056225	4.61e-05	4.33628	5 kb	-0.0847979	0.0208116
Connective tissue	Chr29_44056139	Chr29	44056139	4.61e-05	4.33628	5 kb	-0.0847979	0.0208116
Connective tissue	Chr5_83932546	Chr5	83932546	4.64e-05	4.33383	Genic	-0.0889156	0.0218292
Connective tissue	Chr14_8591376	Chr14	8591376	4.64e-05	4.33353	+100 kb	-1.0155	0.24932
Connective tissue	Chr4_95570663	Chr4	95570663	4.64e-05	4.33339	+100 kb	-0.0962176	0.0236232
Connective tissue	Chr19_42191985	Chr19	42191985	4.65e-05	4.33224	5 kb	-0.0753538	0.0185036
Connective tissue	Chr25_38694270	Chr25	38694270	4.66e-05	4.33167	5 kb	-1.13888	0.279679
Connective tissue	Chr21_37024837	Chr21	37024837	4.66e-05	4.3316	100 kb	-0.554422	0.136153
Connective tissue	Chr14_7426427	Chr14	7426427	4.67e-05	4.33081	50 kb	0.310203	0.0761866
Connective tissue	Chr20_5037820	Chr20	5037820	4.67e-05	4.33064	+100 kb	-0.0870772	0.0213868
Connective tissue	Chr16_76647760	Chr16	76647760	4.69e-05	4.32908	+100 kb	-0.113197	0.0278078
Connective tissue	Chr5_110150867	Chr5	110150867	4.69e-05	4.32838	Genic	0.107921	0.0265142
Connective tissue	Chr7_9759120	Chr7	9759120	4.7e-05	4.32798	5 kb	-0.500345	0.122932
Connective tissue	Chr10_71080099	Chr10	71080099	4.7e-05	4.32779	5 kb	-0.260688	0.0640511
Connective tissue	Chr29_36472662	Chr29	36472662	4.71e-05	4.32654	50 kb	0.0903412	0.0222005
Connective tissue	Chr2_81510094	Chr2	81510094	4.72e-05	4.32652	+100 kb	0.0731841	0.0179843
Connective tissue	Chr9_27577398	Chr9	27577398	4.74e-05	4.32429	50 kb	-0.311145	0.0764837
Connective tissue	Chr12_46414300	Chr12	46414300	4.75e-05	4.32353	5 kb	0.0880006	0.0216339
Connective tissue	Chr12_46412166	Chr12	46412166	4.75e-05	4.32353	5 kb	0.0880006	0.0216339
Connective tissue	Chr2_103243495	Chr2	103243495	4.76e-05	4.3226	50 kb	-0.844864	0.207725
Connective tissue	Chr2_103243316	Chr2	103243316	4.76e-05	4.3226	50 kb	-0.844864	0.207725
Connective tissue	Chr2_103242311	Chr2	103242311	4.76e-05	4.3226	50 kb	-0.844864	0.207725
Connective tissue	Chr29_26570214	Chr29	26570214	4.76e-05	4.32197	10 kb	-1.13271	0.27852
Connective tissue	Chr20_45574418	Chr20	45574418	4.78e-05	4.32036	+100 kb	-1.1443	0.28143
Connective tissue	Chr29_41698523	Chr29	41698523	4.78e-05	4.32031	5 kb	0.0863977	0.0212489
Connective tissue	Chr29_41698089	Chr29	41698089	4.78e-05	4.32031	5 kb	0.0863977	0.0212489
Connective tissue	Chr29_41696617	Chr29	41696617	4.78e-05	4.32031	5 kb	0.0863977	0.0212489
Connective tissue	Chr29_41696261	Chr29	41696261	4.78e-05	4.32031	5 kb	0.0863977	0.0212489
Connective tissue	Chr17_13197771	Chr17	13197771	4.79e-05	4.31996	100 kb	-0.929635	0.228647
Connective tissue	Chr20_7498284	Chr20	7498284	4.79e-05	4.31971	+100 kb	-0.0986665	0.0242682
Connective tissue	Chr20_7497574	Chr20	7497574	4.79e-05	4.31971	+100 kb	-0.0986665	0.0242682
Connective tissue	Chr20_7496462	Chr20	7496462	4.79e-05	4.31971	+100 kb	-0.0986665	0.0242682
Connective tissue	Chr20_7497518	Chr20	7497518	4.79e-05	4.31971	+100 kb	-0.0986665	0.0242682
Connective tissue	Chr29_41947309	Chr29	41947309	4.79e-05	4.31946	Genic	0.10643	0.0261786
Connective tissue	Chr10_68696605	Chr10	68696605	4.8e-05	4.31911	100 kb	-0.568938	0.139948
Connective tissue	Chr18_28356696	Chr18	28356696	4.8e-05	4.31902	100 kb	-0.393217	0.0967253
Connective tissue	Chr29_38611304	Chr29	38611304	4.8e-05	4.31892	Genic	0.10462	0.0257352
Connective tissue	Chr23_11712842	Chr23	11712842	4.8e-05	4.31847	Genic	-0.262284	0.0645224
Connective tissue	Chr15_40604141	Chr15	40604141	4.81e-05	4.31826	+100 kb	1.13355	0.278864
Connective tissue	Chr4_57331819	Chr4	57331819	4.81e-05	4.31806	Genic	1.01624	0.25001
Connective tissue	Chr28_16907765	Chr28	16907765	4.82e-05	4.31702	+100 kb	-0.806652	0.198476
Connective tissue	Chr19_42636567	Chr19	42636567	4.83e-05	4.31647	5 kb	-0.0869383	0.0213927
Connective tissue	Chr19_42636455	Chr19	42636455	4.83e-05	4.31647	5 kb	-0.0869383	0.0213927
Connective tissue	Chr19_42636409	Chr19	42636409	4.83e-05	4.31647	5 kb	-0.0869383	0.0213927
Connective tissue	Chr19_42636347	Chr19	42636347	4.83e-05	4.31647	5 kb	-0.0869383	0.0213927
Connective tissue	Chr19_42636315	Chr19	42636315	4.83e-05	4.31647	5 kb	-0.0869383	0.0213927
Connective tissue	Chr19_42636288	Chr19	42636288	4.83e-05	4.31647	5 kb	-0.0869383	0.0213927
Connective tissue	Chr19_42636276	Chr19	42636276	4.83e-05	4.31647	5 kb	-0.0869383	0.0213927
Connective tissue	Chr19_42636176	Chr19	42636176	4.83e-05	4.31647	5 kb	-0.0869383	0.0213927
Connective tissue	Chr19_42636132	Chr19	42636132	4.83e-05	4.31647	5 kb	-0.0869383	0.0213927
Connective tissue	Chr19_42636040	Chr19	42636040	4.83e-05	4.31647	5 kb	-0.0869383	0.0213927
Connective tissue	Chr19_42636016	Chr19	42636016	4.83e-05	4.31647	5 kb	-0.0869383	0.0213927
Connective tissue	Chr19_42635902	Chr19	42635902	4.83e-05	4.31647	5 kb	-0.0869383	0.0213927
Connective tissue	Chr19_42635368	Chr19	42635368	4.83e-05	4.31647	5 kb	-0.0869383	0.0213927
Connective tissue	Chr19_42635244	Chr19	42635244	4.83e-05	4.31647	5 kb	-0.0869383	0.0213927
Connective tissue	Chr19_42634682	Chr19	42634682	4.83e-05	4.31647	5 kb	-0.0869383	0.0213927
Connective tissue	Chr19_42634570	Chr19	42634570	4.83e-05	4.31647	5 kb	-0.0869383	0.0213927
Connective tissue	Chr19_42634515	Chr19	42634515	4.83e-05	4.31647	5 kb	-0.0869383	0.0213927
Connective tissue	Chr19_42634475	Chr19	42634475	4.83e-05	4.31647	5 kb	-0.0869383	0.0213927
Connective tissue	Chr19_42626415	Chr19	42626415	4.83e-05	4.31647	Genic	-0.0869383	0.0213927
Connective tissue	Chr19_42626364	Chr19	42626364	4.83e-05	4.31647	Genic	-0.0869383	0.0213927
Connective tissue	Chr19_42614901	Chr19	42614901	4.83e-05	4.31647	Genic	-0.0869383	0.0213927
Connective tissue	Chr19_42614888	Chr19	42614888	4.83e-05	4.31647	Genic	-0.0869383	0.0213927
Connective tissue	Chr19_42614870	Chr19	42614870	4.83e-05	4.31647	Genic	-0.0869383	0.0213927
Connective tissue	Chr19_42614797	Chr19	42614797	4.83e-05	4.31647	Genic	-0.0869383	0.0213927
Connective tissue	Chr19_42614753	Chr19	42614753	4.83e-05	4.31647	Genic	-0.0869383	0.0213927
Connective tissue	Chr19_42614707	Chr19	42614707	4.83e-05	4.31647	Genic	-0.0869383	0.0213927
Connective tissue	Chr19_42614680	Chr19	42614680	4.83e-05	4.31647	Genic	-0.0869383	0.0213927
Connective tissue	Chr19_42614593	Chr19	42614593	4.83e-05	4.31647	Genic	-0.0869383	0.0213927
Connective tissue	Chr19_42614403	Chr19	42614403	4.83e-05	4.31647	Genic	-0.0869383	0.0213927
Connective tissue	Chr19_42614337	Chr19	42614337	4.83e-05	4.31647	Genic	-0.0869383	0.0213927
Connective tissue	Chr19_42613990	Chr19	42613990	4.83e-05	4.31647	Genic	-0.0869383	0.0213927
Connective tissue	Chr19_42631493	Chr19	42631493	4.83e-05	4.31647	5 kb	-0.0869383	0.0213927
Connective tissue	Chr19_42631447	Chr19	42631447	4.83e-05	4.31647	5 kb	-0.0869383	0.0213927
Connective tissue	Chr19_42631433	Chr19	42631433	4.83e-05	4.31647	5 kb	-0.0869383	0.0213927
Connective tissue	Chr19_42631244	Chr19	42631244	4.83e-05	4.31647	5 kb	-0.0869383	0.0213927
Connective tissue	Chr19_42631063	Chr19	42631063	4.83e-05	4.31647	5 kb	-0.0869383	0.0213927
Connective tissue	Chr19_42631009	Chr19	42631009	4.83e-05	4.31647	5 kb	-0.0869383	0.0213927
Connective tissue	Chr19_42630880	Chr19	42630880	4.83e-05	4.31647	5 kb	-0.0869383	0.0213927
Connective tissue	Chr19_42630624	Chr19	42630624	4.83e-05	4.31647	5 kb	-0.0869383	0.0213927
Connective tissue	Chr19_42630612	Chr19	42630612	4.83e-05	4.31647	5 kb	-0.0869383	0.0213927
Connective tissue	Chr19_42630523	Chr19	42630523	4.83e-05	4.31647	5 kb	-0.0869383	0.0213927
Connective tissue	Chr19_42630069	Chr19	42630069	4.83e-05	4.31647	5 kb	-0.0869383	0.0213927
Connective tissue	Chr19_42629536	Chr19	42629536	4.83e-05	4.31647	5 kb	-0.0869383	0.0213927
Connective tissue	Chr19_42628221	Chr19	42628221	4.83e-05	4.31647	5 kb	-0.0869383	0.0213927
Connective tissue	Chr19_42627807	Chr19	42627807	4.83e-05	4.31647	5 kb	-0.0869383	0.0213927
Connective tissue	Chr19_42634422	Chr19	42634422	4.83e-05	4.31647	10 kb	-0.0869383	0.0213927
Connective tissue	Chr19_42634397	Chr19	42634397	4.83e-05	4.31647	10 kb	-0.0869383	0.0213927
Connective tissue	Chr19_42634217	Chr19	42634217	4.83e-05	4.31647	10 kb	-0.0869383	0.0213927
Connective tissue	Chr19_42633908	Chr19	42633908	4.83e-05	4.31647	10 kb	-0.0869383	0.0213927
Connective tissue	Chr19_42633884	Chr19	42633884	4.83e-05	4.31647	10 kb	-0.0869383	0.0213927
Connective tissue	Chr19_42633841	Chr19	42633841	4.83e-05	4.31647	10 kb	-0.0869383	0.0213927
Connective tissue	Chr19_42633451	Chr19	42633451	4.83e-05	4.31647	10 kb	-0.0869383	0.0213927
Connective tissue	Chr19_42633383	Chr19	42633383	4.83e-05	4.31647	10 kb	-0.0869383	0.0213927
Connective tissue	Chr19_42633280	Chr19	42633280	4.83e-05	4.31647	10 kb	-0.0869383	0.0213927
Connective tissue	Chr19_42633179	Chr19	42633179	4.83e-05	4.31647	10 kb	-0.0869383	0.0213927
Connective tissue	Chr19_42633161	Chr19	42633161	4.83e-05	4.31647	10 kb	-0.0869383	0.0213927
Connective tissue	Chr19_42632843	Chr19	42632843	4.83e-05	4.31647	10 kb	-0.0869383	0.0213927
Connective tissue	Chr19_42632811	Chr19	42632811	4.83e-05	4.31647	10 kb	-0.0869383	0.0213927
Connective tissue	Chr19_42632794	Chr19	42632794	4.83e-05	4.31647	10 kb	-0.0869383	0.0213927
Connective tissue	Chr19_42632614	Chr19	42632614	4.83e-05	4.31647	10 kb	-0.0869383	0.0213927
Connective tissue	Chr19_42632436	Chr19	42632436	4.83e-05	4.31647	10 kb	-0.0869383	0.0213927
Connective tissue	Chr19_42632371	Chr19	42632371	4.83e-05	4.31647	10 kb	-0.0869383	0.0213927
Connective tissue	Chr19_42632292	Chr19	42632292	4.83e-05	4.31647	10 kb	-0.0869383	0.0213927
Connective tissue	Chr19_42632275	Chr19	42632275	4.83e-05	4.31647	10 kb	-0.0869383	0.0213927
Connective tissue	Chr19_42632255	Chr19	42632255	4.83e-05	4.31647	10 kb	-0.0869383	0.0213927
Connective tissue	Chr19_42632094	Chr19	42632094	4.83e-05	4.31647	10 kb	-0.0869383	0.0213927
Connective tissue	Chr29_38609721	Chr29	38609721	4.84e-05	4.31531	Genic	0.104539	0.0257276
Connective tissue	Chr19_42197873	Chr19	42197873	4.84e-05	4.31498	10 kb	-0.0914945	0.0225183
Connective tissue	Chr29_38611787	Chr29	38611787	4.86e-05	4.31324	Genic	0.104736	0.025783
Connective tissue	Chr13_61768268	Chr13	61768268	4.86e-05	4.31301	Genic	-0.712212	0.175332
Connective tissue	Chr18_6209489	Chr18	6209489	4.87e-05	4.31277	50 kb	-0.409663	0.100854
Connective tissue	Chr3_28016992	Chr3	28016992	4.87e-05	4.31253	50 kb	-0.128843	0.0317205
Connective tissue	Chr18_46638094	Chr18	46638094	4.88e-05	4.31181	Genic	0.122648	0.0301983
Connective tissue	Chr16_75473756	Chr16	75473756	4.89e-05	4.31045	Genic	-0.0864472	0.0212888
Connective tissue	Chr5_117314961	Chr5	117314961	4.9e-05	4.3096	100 kb	0.399916	0.0984956
Connective tissue	Chr23_33861273	Chr23	33861273	4.9e-05	4.3095	+100 kb	-0.925428	0.227928
Connective tissue	Chr6_10773471	Chr6	10773471	4.93e-05	4.30743	+100 kb	-0.0872452	0.0214939
Connective tissue	Chr19_44617376	Chr19	44617376	4.94e-05	4.30598	Genic	-0.0699072	0.0172258
Connective tissue	Chr9_4161293	Chr9	4161293	4.95e-05	4.3054	+100 kb	-0.109195	0.0269086
Connective tissue	Chr13_50203230	Chr13	50203230	4.95e-05	4.30523	+100 kb	-0.165477	0.0407792
Connective tissue	Chr19_57734560	Chr19	57734560	4.95e-05	4.30516	Genic	0.133305	0.0328511
Connective tissue	Chr3_52087793	Chr3	52087793	4.96e-05	4.30423	50 kb	-0.277209	0.0683228
Connective tissue	Chr8_34852002	Chr8	34852002	4.96e-05	4.30422	+100 kb	-0.58594	0.144415
Connective tissue	Chr25_41982716	Chr25	41982716	4.98e-05	4.30237	+100 kb	0.091569	0.0225743
Connective tissue	Chr19_42755252	Chr19	42755252	4.99e-05	4.30161	Genic	-0.0688351	0.0169714
Connective tissue	Chr26_41417101	Chr26	41417101	4.99e-05	4.30148	100 kb	-0.120792	0.029782
Connective tissue	Chr3_46313002	Chr3	46313002	5e-05	4.30109	Genic	-0.204559	0.050438
Connective tissue	Chr11_80762788	Chr11	80762788	5e-05	4.30098	100 kb	0.28123	0.0693435
Connective tissue	Chr5_19014088	Chr5	19014088	5e-05	4.30067	+100 kb	-0.177324	0.0437251
Connective tissue	Chr5_19014060	Chr5	19014060	5e-05	4.30067	+100 kb	-0.177324	0.0437251
Connective tissue	Chr5_19014036	Chr5	19014036	5e-05	4.30067	+100 kb	-0.177324	0.0437251
Connective tissue	Chr16_38578908	Chr16	38578908	5.01e-05	4.30032	Genic	0.0947793	0.023372
Connective tissue	Chr16_38578242	Chr16	38578242	5.01e-05	4.30032	Genic	0.0947793	0.023372
Connective tissue	Chr16_38555591	Chr16	38555591	5.01e-05	4.30032	50 kb	0.0947793	0.023372
Connective tissue	Chr6_51055172	Chr6	51055172	5.01e-05	4.29987	100 kb	0.0792223	0.0195369
Connective tissue	Chr25_32354876	Chr25	32354876	5.02e-05	4.29919	50 kb	-0.416926	0.102827
Connective tissue	Chr25_39492671	Chr25	39492671	5.03e-05	4.29844	Genic	0.0861187	0.0212417
Connective tissue	Chr19_41348241	Chr19	41348241	5.03e-05	4.29816	5 kb	-0.0859939	0.0212117
Connective tissue	Chr5_87838201	Chr5	87838201	5.03e-05	4.29808	+100 kb	-0.0859491	0.0212009
Connective tissue	Chr9_23081313	Chr9	23081313	5.04e-05	4.298	Genic	-0.631632	0.155805
Connective tissue	Chr19_54783199	Chr19	54783199	5.04e-05	4.29784	50 kb	-0.0728304	0.0179655
Connective tissue	Chr1_61184962	Chr1	61184962	5.04e-05	4.29763	+100 kb	-0.217393	0.053627
Connective tissue	Chr10_67427964	Chr10	67427964	5.05e-05	4.29674	5 kb	-0.686631	0.1694
Connective tissue	Chr4_17246567	Chr4	17246567	5.05e-05	4.29671	Genic	-0.483559	0.1193
Connective tissue	Chr29_41800756	Chr29	41800756	5.05e-05	4.29671	Genic	0.122387	0.0301944
Connective tissue	Chr16_79246536	Chr16	79246536	5.06e-05	4.29602	100 kb	0.100334	0.0247558
Connective tissue	Chr22_59584068	Chr22	59584068	5.06e-05	4.29584	Genic	-0.608621	0.150172
Connective tissue	Chr3_29984847	Chr3	29984847	5.06e-05	4.29568	Genic	-0.409131	0.100951
Connective tissue	Chr22_135003	Chr22	135003	5.07e-05	4.29512	10 kb	-0.0926491	0.0228625
Connective tissue	Chr25_37698236	Chr25	37698236	5.08e-05	4.29413	10 kb	-0.418561	0.1033
Connective tissue	Chr29_35907137	Chr29	35907137	5.1e-05	4.29241	+100 kb	0.161854	0.0399543
Connective tissue	Chr2_104606863	Chr2	104606863	5.11e-05	4.2918	Genic	-0.112763	0.0278382
Connective tissue	Chr9_22233531	Chr9	22233531	5.11e-05	4.29147	50 kb	0.0810745	0.020016
Connective tissue	Chr9_11416410	Chr9	11416410	5.12e-05	4.29032	+100 kb	-0.70618	0.174371
Connective tissue	Chr13_19115920	Chr13	19115920	5.13e-05	4.29009	Genic	0.091934	0.0227012
Connective tissue	Chr4_93228271	Chr4	93228271	5.13e-05	4.28962	10 kb	-0.533451	0.131733
Connective tissue	Chr1_143431359	Chr1	143431359	5.15e-05	4.28857	100 kb	-0.180307	0.0445322
Connective tissue	Chr29_38570728	Chr29	38570728	5.15e-05	4.28838	Genic	0.180365	0.0445475
Connective tissue	Chr26_40780057	Chr26	40780057	5.15e-05	4.28819	+100 kb	-1.13837	0.281169
Connective tissue	Chr4_78005022	Chr4	78005022	5.15e-05	4.28783	Genic	0.0885347	0.0218684
Connective tissue	Chr19_43330846	Chr19	43330846	5.16e-05	4.2871	10 kb	-0.0964459	0.0238248
Connective tissue	Chr19_43330351	Chr19	43330351	5.16e-05	4.2871	10 kb	-0.0964459	0.0238248
Connective tissue	Chr19_43331661	Chr19	43331661	5.16e-05	4.2871	50 kb	-0.0964459	0.0238248
Connective tissue	Chr19_43331555	Chr19	43331555	5.16e-05	4.2871	50 kb	-0.0964459	0.0238248
Connective tissue	Chr19_43331534	Chr19	43331534	5.16e-05	4.2871	50 kb	-0.0964459	0.0238248
Connective tissue	Chr16_30575906	Chr16	30575906	5.17e-05	4.28691	50 kb	-0.760577	0.187889
Connective tissue	Chr2_104607335	Chr2	104607335	5.17e-05	4.28675	Genic	-0.112721	0.0278464
Connective tissue	Chr7_94855335	Chr7	94855335	5.17e-05	4.28669	+100 kb	0.0867325	0.0214265
Connective tissue	Chr25_40041536	Chr25	40041536	5.18e-05	4.28591	+100 kb	-0.0892445	0.0220494
Connective tissue	Chr10_3719603	Chr10	3719603	5.18e-05	4.28565	+100 kb	0.0922483	0.0227923
Connective tissue	Chr10_3718616	Chr10	3718616	5.18e-05	4.28565	+100 kb	0.0922483	0.0227923
Connective tissue	Chr29_6086863	Chr29	6086863	5.19e-05	4.28466	100 kb	0.172616	0.0426549
Connective tissue	Chr25_39489806	Chr25	39489806	5.21e-05	4.28357	Genic	0.0868578	0.0214664
Connective tissue	Chr2_54216372	Chr2	54216372	5.21e-05	4.28344	100 kb	0.125793	0.0310894
Connective tissue	Chr29_36989558	Chr29	36989558	5.21e-05	4.28342	Genic	0.0993321	0.0245498
Connective tissue	Chr29_36989381	Chr29	36989381	5.21e-05	4.28342	Genic	0.0993321	0.0245498
Connective tissue	Chr6_12490914	Chr6	12490914	5.21e-05	4.2833	+100 kb	0.0771411	0.0190657
Connective tissue	Chr2_104606805	Chr2	104606805	5.21e-05	4.28297	Genic	-0.111654	0.0275969
Connective tissue	Chr13_24894587	Chr13	24894587	5.22e-05	4.28257	50 kb	-1.00388	0.248137
Connective tissue	Chr8_46605460	Chr8	46605460	5.22e-05	4.28245	Genic	-1.01011	0.249679
Connective tissue	Chr1_129958486	Chr1	129958486	5.22e-05	4.28222	100 kb	0.090484	0.0223666
Connective tissue	Chr23_44603422	Chr23	44603422	5.23e-05	4.28132	100 kb	-0.262883	0.0649896
Connective tissue	Chr8_5480364	Chr8	5480364	5.24e-05	4.28105	50 kb	-0.856526	0.211756
Connective tissue	Chr23_46827045	Chr23	46827045	5.25e-05	4.28021	+100 kb	0.090774	0.0224443
Connective tissue	Chr1_47610757	Chr1	47610757	5.25e-05	4.28006	+100 kb	-0.62918	0.155571
Connective tissue	Chr10_95835932	Chr10	95835932	5.25e-05	4.27982	+100 kb	-0.915896	0.226472
Connective tissue	Chr9_9785491	Chr9	9785491	5.25e-05	4.27974	50 kb	-0.389946	0.0964222
Connective tissue	Chr7_85504326	Chr7	85504326	5.26e-05	4.2789	Genic	-0.121507	0.0300485
Connective tissue	Chr7_85503854	Chr7	85503854	5.26e-05	4.2789	Genic	-0.121507	0.0300485
Connective tissue	Chr7_85503113	Chr7	85503113	5.26e-05	4.2789	Genic	-0.121507	0.0300485
Connective tissue	Chr7_85501893	Chr7	85501893	5.26e-05	4.2789	Genic	-0.121507	0.0300485
Connective tissue	Chr7_85501258	Chr7	85501258	5.26e-05	4.2789	Genic	-0.121507	0.0300485
Connective tissue	Chr7_85499578	Chr7	85499578	5.26e-05	4.2789	Genic	-0.121507	0.0300485
Connective tissue	Chr17_2126234	Chr17	2126234	5.26e-05	4.27878	100 kb	-0.300743	0.0743745
Connective tissue	Chr1_143871433	Chr1	143871433	5.27e-05	4.27811	Genic	-0.0981406	0.0242725
Connective tissue	Chr7_52943048	Chr7	52943048	5.28e-05	4.27745	10 kb	-0.919066	0.227327
Connective tissue	Chr4_102751319	Chr4	102751319	5.3e-05	4.27551	+100 kb	-1.12168	0.277515
Connective tissue	Chr19_42601708	Chr19	42601708	5.3e-05	4.27543	5 kb	-0.100288	0.0248125
Connective tissue	Chr14_15509786	Chr14	15509786	5.32e-05	4.27432	50 kb	-1.12485	0.278344
Connective tissue	Chr29_38570744	Chr29	38570744	5.33e-05	4.27353	Genic	0.179087	0.0443198
Connective tissue	Chr4_93228060	Chr4	93228060	5.33e-05	4.27344	10 kb	-0.542678	0.134301
Connective tissue	Chr4_93227837	Chr4	93227837	5.33e-05	4.27344	10 kb	-0.542678	0.134301
Connective tissue	Chr9_4111968	Chr9	4111968	5.34e-05	4.27228	+100 kb	-0.916945	0.226959
Connective tissue	Chr29_24412082	Chr29	24412082	5.34e-05	4.27213	50 kb	-0.154368	0.0382095
Connective tissue	Chr5_87838591	Chr5	87838591	5.35e-05	4.27191	+100 kb	-0.0856757	0.0212072
Connective tissue	Chr5_87838552	Chr5	87838552	5.35e-05	4.27191	+100 kb	-0.0856757	0.0212072
Connective tissue	Chr5_87837660	Chr5	87837660	5.35e-05	4.27191	+100 kb	-0.0856757	0.0212072
Connective tissue	Chr10_67427285	Chr10	67427285	5.35e-05	4.27159	5 kb	-0.921524	0.228114
Connective tissue	Chr16_76647536	Chr16	76647536	5.36e-05	4.27121	+100 kb	-0.111479	0.0275968
Connective tissue	Chr12_7384492	Chr12	7384492	5.36e-05	4.27089	+100 kb	-0.68013	0.168375
Connective tissue	Chr16_5894649	Chr16	5894649	5.37e-05	4.27024	Genic	-0.504968	0.125022
Connective tissue	Chr5_18425172	Chr5	18425172	5.37e-05	4.2701	10 kb	-0.0690136	0.017087
Connective tissue	Chr23_14828712	Chr23	14828712	5.37e-05	4.26984	+100 kb	-1.13004	0.279795
Connective tissue	Chr10_18930221	Chr10	18930221	5.38e-05	4.26932	Genic	-0.148947	0.0368814
Connective tissue	Chr20_5037600	Chr20	5037600	5.39e-05	4.26858	+100 kb	-0.0863943	0.0213946
Connective tissue	Chr29_36472560	Chr29	36472560	5.39e-05	4.26849	50 kb	0.0893753	0.0221331
Connective tissue	Chr2_104606718	Chr2	104606718	5.39e-05	4.26834	Genic	-0.121547	0.0301007
Connective tissue	Chr2_104606620	Chr2	104606620	5.39e-05	4.26834	Genic	-0.121547	0.0301007
Connective tissue	Chr2_104606587	Chr2	104606587	5.39e-05	4.26834	Genic	-0.121547	0.0301007
Connective tissue	Chr2_104606576	Chr2	104606576	5.39e-05	4.26834	Genic	-0.121547	0.0301007
Connective tissue	Chr2_104606527	Chr2	104606527	5.39e-05	4.26834	Genic	-0.121547	0.0301007
Connective tissue	Chr2_104606450	Chr2	104606450	5.39e-05	4.26834	Genic	-0.121547	0.0301007
Connective tissue	Chr2_104606331	Chr2	104606331	5.39e-05	4.26834	Genic	-0.121547	0.0301007
Connective tissue	Chr2_104606322	Chr2	104606322	5.39e-05	4.26834	Genic	-0.121547	0.0301007
Connective tissue	Chr2_104606192	Chr2	104606192	5.39e-05	4.26834	Genic	-0.121547	0.0301007
Connective tissue	Chr2_104606146	Chr2	104606146	5.39e-05	4.26834	Genic	-0.121547	0.0301007
Connective tissue	Chr2_104606083	Chr2	104606083	5.39e-05	4.26834	Genic	-0.121547	0.0301007
Connective tissue	Chr2_104605924	Chr2	104605924	5.39e-05	4.26834	Genic	-0.121547	0.0301007
Connective tissue	Chr2_104605596	Chr2	104605596	5.39e-05	4.26834	Genic	-0.121547	0.0301007
Connective tissue	Chr2_104605452	Chr2	104605452	5.39e-05	4.26834	Genic	-0.121547	0.0301007
Connective tissue	Chr2_104605430	Chr2	104605430	5.39e-05	4.26834	Genic	-0.121547	0.0301007
Connective tissue	Chr2_104605410	Chr2	104605410	5.39e-05	4.26834	Genic	-0.121547	0.0301007
Connective tissue	Chr2_104605000	Chr2	104605000	5.39e-05	4.26834	Genic	-0.121547	0.0301007
Connective tissue	Chr2_104604978	Chr2	104604978	5.39e-05	4.26834	Genic	-0.121547	0.0301007
Connective tissue	Chr2_104604920	Chr2	104604920	5.39e-05	4.26834	Genic	-0.121547	0.0301007
Connective tissue	Chr2_104604795	Chr2	104604795	5.39e-05	4.26834	Genic	-0.121547	0.0301007
Connective tissue	Chr2_104604495	Chr2	104604495	5.39e-05	4.26834	Genic	-0.121547	0.0301007
Connective tissue	Chr2_104604249	Chr2	104604249	5.39e-05	4.26834	Genic	-0.121547	0.0301007
Connective tissue	Chr2_104604194	Chr2	104604194	5.39e-05	4.26834	Genic	-0.121547	0.0301007
Connective tissue	Chr2_104604090	Chr2	104604090	5.39e-05	4.26834	Genic	-0.121547	0.0301007
Connective tissue	Chr2_104594527	Chr2	104594527	5.39e-05	4.26834	Genic	-0.121547	0.0301007
Connective tissue	Chr29_41966505	Chr29	41966505	5.39e-05	4.26808	Genic	0.064464	0.0159649
Connective tissue	Chr12_89067945	Chr12	89067945	5.4e-05	4.26781	50 kb	-0.716653	0.17749
Connective tissue	Chr29_23926572	Chr29	23926572	5.41e-05	4.26717	+100 kb	-0.109071	0.0270154
Connective tissue	Chr2_25319460	Chr2	25319460	5.41e-05	4.26674	100 kb	-0.451885	0.111932
Connective tissue	Chr15_80659838	Chr15	80659838	5.41e-05	4.26672	5 kb	-0.585817	0.145108
Connective tissue	Chr29_38569294	Chr29	38569294	5.42e-05	4.2663	Genic	0.179305	0.0444166
Connective tissue	Chr5_106991009	Chr5	106991009	5.42e-05	4.26575	Genic	-0.07882	0.0195263
Connective tissue	Chr12_2277377	Chr12	2277377	5.42e-05	4.26572	Genic	0.118689	0.0294032
Connective tissue	Chr1_119121966	Chr1	119121966	5.43e-05	4.26485	50 kb	-0.62739	0.155444
Connective tissue	Chr21_71559887	Chr21	71559887	5.44e-05	4.26478	10 kb	0.600653	0.148821
Connective tissue	Chr20_6456736	Chr20	6456736	5.44e-05	4.26461	100 kb	-1.12598	0.278985
Connective tissue	Chr27_2003637	Chr27	2003637	5.44e-05	4.26438	+100 kb	-0.388542	0.0962725
Connective tissue	Chr19_14663398	Chr19	14663398	5.44e-05	4.26404	10 kb	0.464243	0.115035
Connective tissue	Chr29_38610231	Chr29	38610231	5.45e-05	4.2639	Genic	0.104977	0.0260127
Connective tissue	Chr18_24261765	Chr18	24261765	5.45e-05	4.26341	Genic	-0.182252	0.0451642
Connective tissue	Chr26_8308354	Chr26	8308354	5.47e-05	4.2617	Genic	-0.16427	0.0407173
Connective tissue	Chr23_2702149	Chr23	2702149	5.48e-05	4.26087	Genic	-0.0652432	0.0161735
Connective tissue	Chr22_9598816	Chr22	9598816	5.49e-05	4.26063	100 kb	0.0741675	0.0183864
Connective tissue	Chr19_10388236	Chr19	10388236	5.49e-05	4.26008	5 kb	-0.999305	0.247749
Connective tissue	Chr16_14055056	Chr16	14055056	5.49e-05	4.26006	+100 kb	-0.112902	0.027991
[truncated: 1,679 more rows]
