# Supplementary material for: Whole Genome Sequence Data Provides Novel Insights Into the Genetic Architecture of Meat Quality Traits in Beef
Source: Front Genet. 2020 Sep 4;11:538640. doi: 10.3389/fgene.2020.538640 (PMC7500205; doi:10.3389/fgene.2020.538640)
Supplement: TABLE S5 — Regions associated with marbling, WBSF, tenderness and connective tissue, and previously reported as associated with meat quality in www.animalgenome.org. Bold polymorphisms were identified as associated with meat quality on the present assay. Position 1 and position 2 present the location of the associated window. [file Table_5.XLSX]

## Sheet: Supplementary table5
Chromosome	Position1	Position2	Test	QTL_ID	PUBMED_ID	Trait	Breed	Association parameter	Associated region
7	57965659	Connective tissue							1
7	58022758	58022798	Meat_and_Carcass_Association	102095	27126640	Shear force	Simmental	P-value=0.0394
15	56776217	Tenderness							2
15	57179874	57179914	Meat_and_Carcass_Association	36484	25149327	Shear force	Blonde D'aquitaine	P-value=4.8E-4
16	80477517	WBSF							3
16	80913595	80913635	Meat_and_Carcass_Association	137149	28727016	Shear force	Nelore	P-value=3.34E-5
17	14038252	Connective tissue							4
17	15020783	15973860	Meat_and_Carcass_Association	24673	24906442	Marbling	Shorthorn	Variance=1.77
25	834163	Marbling							5
25	1160378	2105645	Meat_and_Carcass_QTL	20817	22497286	Shear force	Limousin, Simmental, Angus	P-value=<0.05
27	36394499	36394539	Meat_and_Carcass_Association	16123	21159195	Shear force		P-value=0.0084	6
27	36989414	Marbling
29	43980089	44042363	Meat_and_Carcass_QTL	171239	30642245	Shear force	Nelore	P-value=<0.05	7
29	43980089	44042363	Meat_and_Carcass_QTL	171240	30642245	Shear force	Nelore	P-value=<0.05
29	44050471	44087629	Meat_and_Carcass_QTL	37954	22216329	Shear force	Belmont Red, Brahman, Hereford, Murray Grey, Santa Gertrudis, Shorthorn, Angus	P-value=<0.05
29	44067070	44085642	Meat_and_Carcass_QTL	31582	24468663	Tenderness	Hanwoo	P-value=0.04
29	44067070	44085642	Meat_and_Carcass_QTL	31581	24468663	Shear force	Hanwoo	P-value=0.001
29	44067968	Connective tissue
29	44069043	44069083	Meat_and_Carcass_Association	37952	22216329	Shear force	Belmont Red, Brahman, Hereford, Murray Grey, Santa Gertrudis, Shorthorn, Angus	P-value=8.8E-6
29	44085622	44085662	Meat_and_Carcass_Association	31578	24468663	Tenderness	Hanwoo	P-value=0.01
29	44087609	44087649	Meat_and_Carcass_Association	37953	22216329	Shear force	Belmont Red, Brahman, Hereford, Murray Grey, Santa Gertrudis, Shorthorn, Angus	P-value=0.0012
29	44117703	Tenderness
29	44117703	WBSF
29	44325388	44325428	Meat_and_Carcass_Association	152458	29163638	Tenderness	Angus	P-value=2.26E-04
29	44325388	44325428	Meat_and_Carcass_Association	152499	29163638	Shear force	Angus	P-value=9.54E-06
29	44649888	44649928	Meat_and_Carcass_Association	36477	25149327	Shear force	Charolais	P-value=4.1E-6
