# Supplementary material for: Whole Genome Sequence Data Provides Novel Insights Into the Genetic Architecture of Meat Quality Traits in Beef
Source: Front Genet. 2020 Sep 4;11:538640. doi: 10.3389/fgene.2020.538640 (PMC7500205; doi:10.3389/fgene.2020.538640)
Supplement: TABLE S6 — Intergenic associated polymorphisms classified as gene deserts. Gene annotation for the B. taurus UMD 3.1.1 assembly was used. A gene desert was assumed as a >500 kb nucleotide genomic region where no protein coding genes are described. The distance between the associated polymorphism and both adjacent genes must be higher than 200 kb. [file Table_6.XLSX]

## Sheet: Sheet2
Chromosome	Upstream gene	Downstream gene	Gene desert size	Number of associated SNPs
3	ENSBTAG00000018424	ENSBTAG00000005854	517068	28
17	ENSBTAG00000026437	ENSBTAG00000012450	599886	73
5	ENSBTAG00000017549	ENSBTAG00000004587	856323	77
5	ENSBTAG00000022360	ENSBTAG00000005833	931475	40
26	ENSBTAG00000004612	ENSBTAG00000007948	1413007	53

## Sheet: Sheet1
Chromosome	SNPName	Gene location			Gene name
1		gene	1593295	1627137	"ENSBTAG00000015212";
1	Chr1_1666054			1666054
1		gene	1675216	1675527	"ENSBTAG00000047288";
1		gene	1776499	1777332	"ENSBTAG00000037547";
1	Chr1_1825988			1825988
1	Chr1_1885806			1885806
1		gene	2029406	2048813	"ENSBTAG00000043993";
1		gene	5745203	5915273	"ENSBTAG00000034854";
1	Chr1_6113394			6113394
1	Chr1_6113394			6113394
1		gene	6120226	6120348	"ENSBTAG00000042595";
1		gene	6157625	6174155	"ENSBTAG00000004139";
1	Chr1_6354594			6354594
1		gene	6366369	6414544	"ENSBTAG00000007444";
1		gene	6827406	6827512	"ENSBTAG00000045479";
1	Chr1_6906783			6906783
1	Chr1_7480785			7480785
1	Chr1_7480785			7480785
1	Chr1_8192912			8192912
1		gene	8328039	8328350	"ENSBTAG00000040155";
1	Chr1_8437876			8437876
1	Chr1_8438914			8438914
1	Chr1_8521891			8521891
1		gene	8652130	8652252	"ENSBTAG00000042331";
1		gene	10956251	10956659	"ENSBTAG00000038900";
1	Chr1_11366808			11366808
1	Chr1_11401110			11401110
1	Chr1_11776719			11776719
1		gene	12234087	12234183	"ENSBTAG00000048165";
1	Chr1_12848827			12848827
1	Chr1_12935461			12935461
1	Chr1_13420176			13420176
1	Chr1_14242615			14242615
1		gene	14608519	14608853	"ENSBTAG00000045128";
1	Chr1_14802695			14802695
1		gene	14791090	15026555	"ENSBTAG00000003301";
1	Chr1_15352237			15352237
1		gene	15438160	15438279	"ENSBTAG00000036841";
1		gene	15808719	15808830	"ENSBTAG00000039704";
1	Chr1_16201050			16201050
1	Chr1_16529279			16529279
1		gene	17397105	17397210	"ENSBTAG00000047337";
1		gene	17600002	17600086	"ENSBTAG00000044598";
1	Chr1_17818513			17818513
1		gene	17827697	17827803	"ENSBTAG00000043929";
1	Chr1_17946575			17946575
1		gene	18058709	18207251	"ENSBTAG00000000597";
1		gene	18950612	18993431	"ENSBTAG00000004869";
1	Chr1_19352153			19352153
1	Chr1_19488751			19488751
1	Chr1_19612432			19612432
1		gene	19864723	19865715	"ENSBTAG00000040418";
1		gene	20511001	20511106	"ENSBTAG00000044220";
1	Chr1_20723324			20723324
1		gene	20664990	20798853	"ENSBTAG00000019314";
1	Chr1_20994801			20994801
1	Chr1_20994801			20994801
1	Chr1_21056882			21056882
1	Chr1_21058116			21058116
1		gene	21693828	21697298	"ENSBTAG00000047293";
1		gene	22123655	22181827	"ENSBTAG00000002623";
1		gene	22290120	22300252	"ENSBTAG00000012908";
1		gene	22455500	22474290	"ENSBTAG00000034347";
1		gene	22474171	22497927	"ENSBTAG00000038512";
1		gene	22552002	22552769	"ENSBTAG00000038913";
1		gene	23101043	23101153	"ENSBTAG00000046369";
1	Chr1_23573833			23573833
1	Chr1_23598319			23598319
1	Chr1_23641937			23641937
1	Chr1_23641937			23641937
1	Chr1_23642757			23642757
1		gene	23767708	23767826	"ENSBTAG00000047674";
1		gene	23770026	23770144	"ENSBTAG00000048144";
1	Chr1_23929141			23929141
1		gene	23993692	23995967	"ENSBTAG00000046755";
1	Chr1_24345031			24345031
1	Chr1_24346142			24346142
1		gene	24395321	24588683	"ENSBTAG00000010462";
1		gene	24669306	24669424	"ENSBTAG00000028813";
1	Chr1_24777101			24777101
1		gene	24817331	24817475	"ENSBTAG00000043751";
1	Chr1_25296565			25296565
1	Chr1_25296565			25296565
1	Chr1_25373586			25373586
1	Chr1_25373586			25373586
1		gene	25664275	25664345	"ENSBTAG00000037354";
1		gene	25620170	26210494	"ENSBTAG00000009851";
1	Chr1_26245770			26245770
1	Chr1_27143217			27143217
1	Chr1_28273051			28273051
1		gene	28411204	28411543	"ENSBTAG00000005101";
1		gene	28611818	28612240	"ENSBTAG00000008359";
1		gene	28658790	28905833	"ENSBTAG00000036262";
1	Chr1_29030528			29030528
1	Chr1_29030528			29030528
1	Chr1_29130474			29130474
1		gene	30300687	30304847	"ENSBTAG00000046383";
1		gene	30811262	30811352	"ENSBTAG00000045043";
1	Chr1_30818043			30818043
1	Chr1_30824567			30824567
1		gene	30990463	30990565	"ENSBTAG00000043669";
1	Chr1_31337473			31337473
1		gene	32160180	32160333	"ENSBTAG00000038026";
1		gene	32836014	32836606	"ENSBTAG00000045974";
1	Chr1_33357566			33357566
1	Chr1_33516081			33516081
1		gene	33285874	33668672	"ENSBTAG00000009219";
1	Chr1_33746725			33746725
1		gene	33853693	33854670	"ENSBTAG00000034284";
1	Chr1_33874453			33874453
1		gene	34683616	34707256	"ENSBTAG00000026156";
1		gene	34970460	35004356	"ENSBTAG00000007939";
1		gene	35009035	35024781	"ENSBTAG00000009128";
1	Chr1_35200698			35200698
1	Chr1_35200698			35200698
1		gene	35603049	35604149	"ENSBTAG00000039151";
1		gene	35649284	35649390	"ENSBTAG00000046393";
1		gene	35655412	35660398	"ENSBTAG00000046959";
1		gene	35660674	35743248	"ENSBTAG00000023675";
1		gene	35753286	35759257	"ENSBTAG00000007970";
1		gene	36089413	36090222	"ENSBTAG00000045590";
1	Chr1_36111841			36111841
1	Chr1_36481759			36481759
1	Chr1_37064019			37064019
1		gene	36837036	37123463	"ENSBTAG00000006811";
1	Chr1_37148983			37148983
1	Chr1_37148983			37148983
1		gene	37803108	37866950	"ENSBTAG00000023652";
1		gene	37915516	37930838	"ENSBTAG00000005162";
1		gene	37875395	37952674	"ENSBTAG00000005155";
1	Chr1_37972239			37972239
1		gene	37960749	38021040	"ENSBTAG00000015728";
1		gene	38712791	38713251	"ENSBTAG00000046492";
1	Chr1_39633638			39633638
1		gene	40496877	40497173	"ENSBTAG00000045781";
1		gene	40580693	40582048	"ENSBTAG00000034182";
1		gene	41209068	41209173	"ENSBTAG00000042804";
1		gene	41529797	41529903	"ENSBTAG00000043097";
1		gene	40608729	41623778	"ENSBTAG00000044111";
1		gene	41640353	41679711	"ENSBTAG00000010091";
1		gene	41700079	41756925	"ENSBTAG00000047147";
1		gene	41819290	41819388	"ENSBTAG00000044771";
1		gene	41758531	41824958	"ENSBTAG00000008346";
1		gene	41826468	41859594	"ENSBTAG00000015546";
1		gene	41870257	41915644	"ENSBTAG00000001416";
1		gene	41955547	41957126	"ENSBTAG00000023668";
1		gene	41997951	41998880	"ENSBTAG00000047095";
1		gene	42035719	42036686	"ENSBTAG00000040456";
1		gene	42095389	42096366	"ENSBTAG00000022908";
1		gene	42119014	42119928	"ENSBTAG00000027113";
1		gene	42203169	42204113	"ENSBTAG00000033437";
1		gene	42308634	42309643	"ENSBTAG00000047371";
1		gene	42315901	42316003	"ENSBTAG00000044603";
1		gene	42358223	42359149	"ENSBTAG00000037820";
1		gene	42420006	42420968	"ENSBTAG00000027782";
1		gene	42451745	42459005	"ENSBTAG00000020996";
1		gene	42468327	42469403	"ENSBTAG00000020997";
1		gene	42481847	42482009	"ENSBTAG00000028582";
1		gene	42518056	42531538	"ENSBTAG00000004124";
1		gene	42547015	42547151	"ENSBTAG00000044934";
1		gene	42566823	42571545	"ENSBTAG00000023666";
1	Chr1_42587320			42587320
1		gene	42678533	42742169	"ENSBTAG00000004471";
1		gene	42743866	42802957	"ENSBTAG00000014889";
1	Chr1_42908758			42908758
1	Chr1_43234343			43234343
1		gene	43541936	43717619	"ENSBTAG00000013662";
1	Chr1_43728828			43728828
1		gene	43756830	43760080	"ENSBTAG00000013664";
1		gene	43730028	44124279	"ENSBTAG00000013663";
1		gene	44127068	44151800	"ENSBTAG00000013667";
1		gene	44199315	44254410	"ENSBTAG00000015010";
1		gene	44261477	44281308	"ENSBTAG00000004833";
1		gene	44294568	44331743	"ENSBTAG00000014302";
1		gene	44371074	44371185	"ENSBTAG00000045333";
1		gene	44332311	44372624	"ENSBTAG00000034442";
1		gene	44393265	44490892	"ENSBTAG00000013321";
1		gene	44647591	44712979	"ENSBTAG00000013806";
1		gene	44747456	44754528	"ENSBTAG00000046385";
1		gene	44755394	44770677	"ENSBTAG00000004061";
1		gene	44857815	44928998	"ENSBTAG00000000746";
1	Chr1_44941938			44941938
1		gene	44947709	44965530	"ENSBTAG00000000752";
1	Chr1_45037843			45037843
1	Chr1_45038713			45038713
1		gene	45021274	45078993	"ENSBTAG00000004538";
1		gene	45091053	45091460	"ENSBTAG00000047076";
1		gene	45281219	45394335	"ENSBTAG00000004459";
1		gene	45415066	45478330	"ENSBTAG00000012140";
1		gene	45489052	45521372	"ENSBTAG00000016363";
1		gene	45522505	45642829	"ENSBTAG00000048157";
1		gene	45667461	45822623	"ENSBTAG00000026836";
1		gene	46088714	46161410	"ENSBTAG00000015662";
1		gene	46162638	46317067	"ENSBTAG00000016932";
1		gene	46322718	46323776	"ENSBTAG00000018731";
1		gene	46339132	46343357	"ENSBTAG00000024027";
1		gene	46355783	46370616	"ENSBTAG00000015069";
1		gene	46382671	46412050	"ENSBTAG00000013460";
1		gene	46415223	46420721	"ENSBTAG00000013461";
1		gene	46431094	46452391	"ENSBTAG00000013464";
1		gene	46464509	46518744	"ENSBTAG00000013465";
1		gene	46543385	46554479	"ENSBTAG00000010987";
1		gene	46562374	46562479	"ENSBTAG00000045162";
1	Chr1_46962854			46962854
1		gene	47006456	47007062	"ENSBTAG00000024806";
1		gene	47062525	47063840	"ENSBTAG00000047093";
1		gene	47097435	47097548	"ENSBTAG00000044510";
1		gene	47253805	47305082	"ENSBTAG00000003666";
1	Chr1_47610757			47610757
1	Chr1_47610757			47610757
1		gene	47898425	47898483	"ENSBTAG00000038252";
1	Chr1_47915028			47915028
1	Chr1_47963447			47963447
1	Chr1_48353468			48353468
1	Chr1_48353468			48353468
1	Chr1_48376299			48376299
1	Chr1_48377289			48377289
1	Chr1_48652693			48652693
1	Chr1_48758011			48758011
1	Chr1_48818590			48818590
1	Chr1_49240407			49240407
1	Chr1_49494146			49494146
1	Chr1_49549138			49549138
1	Chr1_49850796			49850796
1	Chr1_50277813			50277813
1	Chr1_50320010			50320010
1		gene	50332272	50558841	"ENSBTAG00000000088";
1		gene	50659370	50880121	"ENSBTAG00000013057";
1		gene	51022816	51023423	"ENSBTAG00000005414";
1		gene	51289617	51289708	"ENSBTAG00000045897";
1		gene	51727651	51727765	"ENSBTAG00000047234";
1		gene	52194906	52194979	"ENSBTAG00000045335";
1		gene	52363681	52364911	"ENSBTAG00000046313";
1		gene	52383027	52383141	"ENSBTAG00000039575";
1		gene	52548841	52841455	"ENSBTAG00000006893";
1	Chr1_52912420			52912420
1		gene	53103996	53169038	"ENSBTAG00000003585";
1		gene	53295477	53368940	"ENSBTAG00000005787";
1		gene	53510439	53521247	"ENSBTAG00000018397";
1		gene	53530575	53687569	"ENSBTAG00000018399";
1		gene	53727496	53754034	"ENSBTAG00000017140";
1		gene	53768326	53884123	"ENSBTAG00000006158";
1		gene	53913505	53913597	"ENSBTAG00000047012";
1	Chr1_53947711			53947711
1		gene	53995476	54043198	"ENSBTAG00000000183";
1		gene	54140526	54305154	"ENSBTAG00000015475";
1		gene	54406683	54406783	"ENSBTAG00000044520";
1		gene	54481399	54490989	"ENSBTAG00000020460";
1		gene	54509507	54516574	"ENSBTAG00000038103";
1		gene	54649606	54650250	"ENSBTAG00000022275";
1		gene	54654216	54654795	"ENSBTAG00000000609";
1	Chr1_54944422			54944422
1		gene	55636975	55637080	"ENSBTAG00000042390";
1		gene	55802106	55802433	"ENSBTAG00000045855";
1		gene	55872821	55873459	"ENSBTAG00000033360";
1		gene	56028467	56029112	"ENSBTAG00000045820";
1		gene	56164104	56165929	"ENSBTAG00000038651";
1		gene	56353745	56378308	"ENSBTAG00000013769";
1		gene	56759266	56759922	"ENSBTAG00000046637";
1		gene	56722581	56818961	"ENSBTAG00000014441";
1		gene	56844455	56894475	"ENSBTAG00000012646";
1		gene	57054879	57145880	"ENSBTAG00000001209";
1		gene	57156326	57169463	"ENSBTAG00000004601";
1		gene	57170510	57170617	"ENSBTAG00000047422";
1		gene	57178554	57192433	"ENSBTAG00000004599";
1		gene	57213904	57268918	"ENSBTAG00000015065";
1		gene	57279554	57319747	"ENSBTAG00000016554";
1		gene	57326875	57340896	"ENSBTAG00000016556";
1		gene	57360423	57501871	"ENSBTAG00000019332";
1		gene	57568530	57591076	"ENSBTAG00000033319";
1		gene	57672616	57701243	"ENSBTAG00000011871";
1		gene	57752209	57786798	"ENSBTAG00000009084";
1		gene	57786942	57807544	"ENSBTAG00000009085";
1	Chr1_57844337			57844337
1		gene	57819993	57855630	"ENSBTAG00000010793";
1	Chr1_57871301			57871301
1	Chr1_57873607			57873607
1	Chr1_57880319			57880319
1	Chr1_57912761			57912761
1	Chr1_57913092			57913092
1	Chr1_57913684			57913684
1		gene	58015564	58028842	"ENSBTAG00000040144";
1		gene	58085014	58125875	"ENSBTAG00000001235";
1		gene	58152817	58166584	"ENSBTAG00000006534";
1		gene	58170478	58185755	"ENSBTAG00000005723";
1		gene	58243449	58244153	"ENSBTAG00000000242";
1		gene	58428032	58464999	"ENSBTAG00000013909";
1		gene	58469279	58575453	"ENSBTAG00000013920";
1		gene	58585567	58643594	"ENSBTAG00000013937";
1	Chr1_58731185			58731185
1		gene	58736244	58736350	"ENSBTAG00000042593";
1		gene	58705509	58772084	"ENSBTAG00000013292";
1		gene	58790854	58811091	"ENSBTAG00000021000";
1		gene	58847733	58879203	"ENSBTAG00000007784";
1		gene	58880058	58940217	"ENSBTAG00000002703";
1		gene	58996573	58997512	"ENSBTAG00000023550";
1		gene	59042658	59042756	"ENSBTAG00000044668";
1		gene	58963950	59063256	"ENSBTAG00000004971";
1		gene	59064067	59074350	"ENSBTAG00000004974";
1		gene	59082217	59180031	"ENSBTAG00000004975";
1		gene	59180323	59203327	"ENSBTAG00000004977";
1		gene	59234431	59234537	"ENSBTAG00000042839";
1		gene	59297291	59344117	"ENSBTAG00000002132";
1		gene	59371394	59387525	"ENSBTAG00000011921";
1		gene	59398273	59398366	"ENSBTAG00000036373";
1		gene	59420222	59721760	"ENSBTAG00000011928";
1		gene	60856308	60957246	"ENSBTAG00000006451";
1	Chr1_61184962			61184962
1	Chr1_61448620			61448620
1		gene	61585762	61585985	"ENSBTAG00000044343";
1		gene	61772399	61772809	"ENSBTAG00000046931";
1		gene	62162949	62171172	"ENSBTAG00000040393";
1		gene	62392321	62392881	"ENSBTAG00000046854";
1	Chr1_63687998			63687998
1		gene	64357122	64488105	"ENSBTAG00000045704";
1		gene	64552516	64557030	"ENSBTAG00000014157";
1		gene	64576863	64605857	"ENSBTAG00000009014";
1		gene	64614356	64645167	"ENSBTAG00000001390";
1		gene	64747665	64795985	"ENSBTAG00000000210";
1		gene	64806556	64835591	"ENSBTAG00000000213";
1		gene	64841654	64865032	"ENSBTAG00000008562";
1		gene	64870749	64891029	"ENSBTAG00000012581";
1		gene	64897608	64919556	"ENSBTAG00000018059";
1		gene	64933574	64937122	"ENSBTAG00000009391";
1		gene	64945861	64976251	"ENSBTAG00000009392";
1		gene	65002248	65014687	"ENSBTAG00000005604";
1		gene	65024153	65031968	"ENSBTAG00000002182";
1		gene	65050471	65144504	"ENSBTAG00000001293";
1		gene	65144681	65144802	"ENSBTAG00000044376";
1		gene	65205811	65238596	"ENSBTAG00000019557";
1		gene	65265657	65292980	"ENSBTAG00000040597";
1		gene	65310826	65462923	"ENSBTAG00000048057";
1		gene	65541498	65620536	"ENSBTAG00000001464";
1		gene	65680766	65700685	"ENSBTAG00000033170";
1	Chr1_65765623			65765623
1		gene	65742633	65802423	"ENSBTAG00000022155";
1		gene	65922482	65928617	"ENSBTAG00000015892";
1		gene	65942080	65984708	"ENSBTAG00000015895";
1		gene	65992475	66037857	"ENSBTAG00000015898";
1		gene	66048196	66048318	"ENSBTAG00000045436";
1		gene	66042806	66070880	"ENSBTAG00000016848";
1	Chr1_66381738			66381738
1		gene	66213612	66537723	"ENSBTAG00000001918";
1		gene	66552011	66659954	"ENSBTAG00000001920";
1		gene	66694546	66696538	"ENSBTAG00000002273";
1		gene	66712457	66717255	"ENSBTAG00000014508";
1		gene	66720537	66754184	"ENSBTAG00000001009";
1	Chr1_66778698			66778698
1		gene	66759936	66823420	"ENSBTAG00000008862";
1		gene	66854942	66900462	"ENSBTAG00000013069";
1		gene	66900639	66956302	"ENSBTAG00000013070";
1		gene	66968007	67009449	"ENSBTAG00000033166";
1		gene	67036691	67046927	"ENSBTAG00000001442";
1		gene	67082115	67116669	"ENSBTAG00000004705";
1		gene	67144111	67210848	"ENSBTAG00000013118";
1		gene	67255524	67344655	"ENSBTAG00000003865";
1		gene	67363713	67363923	"ENSBTAG00000045101";
1		gene	67371546	67372112	"ENSBTAG00000014133";
1		gene	67373084	67383963	"ENSBTAG00000010688";
1		gene	67422932	67443491	"ENSBTAG00000011140";
1		gene	67398385	67457625	"ENSBTAG00000011138";
1		gene	67510386	67510492	"ENSBTAG00000042660";
1		gene	67476527	67545097	"ENSBTAG00000011143";
1		gene	67559268	67589062	"ENSBTAG00000021791";
1		gene	67588920	67597019	"ENSBTAG00000009933";
1		gene	67613092	67659266	"ENSBTAG00000016656";
1		gene	67664799	67720894	"ENSBTAG00000005066";
1		gene	67722242	67810789	"ENSBTAG00000005071";
1		gene	67840125	67878028	"ENSBTAG00000018765";
1		gene	68012078	68101852	"ENSBTAG00000018877";
1		gene	68170572	68232640	"ENSBTAG00000014797";
1		gene	68391715	68392093	"ENSBTAG00000043908";
1		gene	68263141	68420954	"ENSBTAG00000018777";
1		gene	68426382	68426496	"ENSBTAG00000044318";
1		gene	68464487	68550787	"ENSBTAG00000023607";
1		gene	68577106	68577418	"ENSBTAG00000023608";
1		gene	68580144	68667822	"ENSBTAG00000014567";
1	Chr1_68694200			68694200
1	Chr1_68695071			68695071
1		gene	68895327	68937081	"ENSBTAG00000000566";
1	Chr1_68957787			68957787
1		gene	68965795	68965945	"ENSBTAG00000044700";
1		gene	68954525	68989623	"ENSBTAG00000006947";
1	Chr1_69183784			69183784
1		gene	69280212	69280296	"ENSBTAG00000045961";
1		gene	69393954	69395622	"ENSBTAG00000046935";
1		gene	69248613	69724961	"ENSBTAG00000002640";
1		gene	69732778	69782823	"ENSBTAG00000013727";
1	Chr1_69856653			69856653
1		gene	69801844	69899676	"ENSBTAG00000013755";
1		gene	69935163	69961881	"ENSBTAG00000010382";
1		gene	70027330	70106415	"ENSBTAG00000021396";
1		gene	70126992	70250895	"ENSBTAG00000000496";
1		gene	70287257	70382437	"ENSBTAG00000040031";
1		gene	70504978	70557887	"ENSBTAG00000011383";
1		gene	70573620	70664027	"ENSBTAG00000006471";
1		gene	70697540	70698145	"ENSBTAG00000003383";
1		gene	70742636	70784188	"ENSBTAG00000044172";
1		gene	70786714	70786824	"ENSBTAG00000045455";
1		gene	70788697	70792140	"ENSBTAG00000014208";
1		gene	70792452	70838105	"ENSBTAG00000018025";
1		gene	70869064	70869135	"ENSBTAG00000042610";
1		gene	70869304	70869383	"ENSBTAG00000043376";
1		gene	70845570	70947214	"ENSBTAG00000032839";
1		gene	70954511	70984201	"ENSBTAG00000014874";
1		gene	70996327	71044754	"ENSBTAG00000001890";
1		gene	71072051	71085633	"ENSBTAG00000032819";
1		gene	71095994	71119991	"ENSBTAG00000014721";
1		gene	71207395	71230157	"ENSBTAG00000021364";
1		gene	71260068	71280648	"ENSBTAG00000032719";
1		gene	71396754	71409483	"ENSBTAG00000021515";
1		gene	71417010	71434988	"ENSBTAG00000012347";
1		gene	71431933	71484412	"ENSBTAG00000016979";
1		gene	71489285	71516789	"ENSBTAG00000032684";
1	Chr1_71526744			71526744
1		gene	71521908	71529868	"ENSBTAG00000040161";
1		gene	71542376	71573340	"ENSBTAG00000007577";
1		gene	71629579	71653254	"ENSBTAG00000013317";
1		gene	71654674	71661825	"ENSBTAG00000013319";
1		gene	71697277	71709973	"ENSBTAG00000014660";
1		gene	71710368	71721053	"ENSBTAG00000006388";
1		gene	71765081	71791874	"ENSBTAG00000009614";
1	Chr1_71798031			71798031
1		gene	71834225	71839862	"ENSBTAG00000013192";
1		gene	71840198	71862076	"ENSBTAG00000048195";
1		gene	71900075	71900602	"ENSBTAG00000038422";
1		gene	71867089	71952257	"ENSBTAG00000047856";
1		gene	71980544	72010052	"ENSBTAG00000032674";
1		gene	72014192	72020012	"ENSBTAG00000008873";
1	Chr1_72022952			72022952
1		gene	72024795	72028847	"ENSBTAG00000011659";
1		gene	72086119	72109936	"ENSBTAG00000002998";
1		gene	72134326	72134452	"ENSBTAG00000045354";
1		gene	72122240	72297319	"ENSBTAG00000020378";
1	Chr1_72339004			72339004
1		gene	72350842	72350948	"ENSBTAG00000043278";
1		gene	72476820	72477521	"ENSBTAG00000048225";
1		gene	72540582	72540720	"ENSBTAG00000039659";
1		gene	72572941	72608810	"ENSBTAG00000000448";
1		gene	72670963	72684269	"ENSBTAG00000023600";
1		gene	72708757	72726620	"ENSBTAG00000006724";
1		gene	72885069	72885214	"ENSBTAG00000036946";
1		gene	72758744	72926385	"ENSBTAG00000003378";
1		gene	72935318	73105267	"ENSBTAG00000014564";
1		gene	73230876	73230948	"ENSBTAG00000044535";
1		gene	73468658	73469929	"ENSBTAG00000008462";
1		gene	73484533	73507108	"ENSBTAG00000008461";
1	Chr1_73515452			73515452
1		gene	73516016	73559858	"ENSBTAG00000002394";
1		gene	73566953	73567026	"ENSBTAG00000045117";
1	Chr1_73667581			73667581
1		gene	73677701	73732431	"ENSBTAG00000013204";
1		gene	73740503	73776574	"ENSBTAG00000013203";
1		gene	73785484	73787238	"ENSBTAG00000038600";
1		gene	73792744	73802039	"ENSBTAG00000032656";
1		gene	73973533	73976720	"ENSBTAG00000000569";
1	Chr1_73978006			73978006
1		gene	74377809	74378084	"ENSBTAG00000048136";
1		gene	74383828	74467298	"ENSBTAG00000019514";
1		gene	74545919	74630220	"ENSBTAG00000016305";
1		gene	74689353	74769754	"ENSBTAG00000018657";
1		gene	74777085	74793631	"ENSBTAG00000035844";
1	Chr1_74854855			74854855
1		gene	75220593	75222153	"ENSBTAG00000005430";
1		gene	75616651	75895219	"ENSBTAG00000012413";
1	Chr1_75904336			75904336
1		gene	75986737	75986831	"ENSBTAG00000045796";
1	Chr1_75987217			75987217
1	Chr1_76083506			76083506
1		gene	76545414	76624452	"ENSBTAG00000006945";
1		gene	76666304	76675855	"ENSBTAG00000044148";
1		gene	76685703	76721920	"ENSBTAG00000018703";
1	Chr1_76892104			76892104
1	Chr1_76897305			76897305
1		gene	76996347	77001495	"ENSBTAG00000023593";
1	Chr1_77070187			77070187
1		gene	77092288	77092759	"ENSBTAG00000006813";
1		gene	77198182	77343645	"ENSBTAG00000013205";
1		gene	77415804	77436583	"ENSBTAG00000013456";
1		gene	77469357	77492294	"ENSBTAG00000006494";
1		gene	77596386	77611958	"ENSBTAG00000013148";
1		gene	77752546	77932253	"ENSBTAG00000021025";
1		gene	78012414	78283420	"ENSBTAG00000015460";
1		gene	78604073	78758431	"ENSBTAG00000032538";
1	Chr1_79131919			79131919
1		gene	79250531	79250616	"ENSBTAG00000036372";
1	Chr1_79597972			79597972
1		gene	79041610	79725431	"ENSBTAG00000044001";
1	Chr1_79888719			79888719
1		gene	80179482	80202388	"ENSBTAG00000001511";
1		gene	80221898	80225631	"ENSBTAG00000003179";
1		gene	80250205	80251648	"ENSBTAG00000017312";
1	Chr1_80253204			80253204
1		gene	80502601	80506904	"ENSBTAG00000032265";
1		gene	80596924	80649363	"ENSBTAG00000012467";
1		gene	80674816	80674891	"ENSBTAG00000044843";
1		gene	80673151	80675983	"ENSBTAG00000012706";
1		gene	80788014	80830464	"ENSBTAG00000010357";
1		gene	80940147	80940854	"ENSBTAG00000006872";
1		gene	81005168	81018328	"ENSBTAG00000019813";
1		gene	81043610	81057778	"ENSBTAG00000014727";
1		gene	81060096	81060236	"ENSBTAG00000042702";
1		gene	81060420	81060551	"ENSBTAG00000042475";
1		gene	81060819	81060995	"ENSBTAG00000044788";
1		gene	81062767	81062835	"ENSBTAG00000044311";
1		gene	81057779	81064090	"ENSBTAG00000014724";
1		gene	81097435	81121112	"ENSBTAG00000005122";
1		gene	81127291	81135756	"ENSBTAG00000001265";
1	Chr1_81137252			81137252
1		gene	81151206	81166512	"ENSBTAG00000017531";
1		gene	81202132	81209114	"ENSBTAG00000000522";
1		gene	81234018	81252216	"ENSBTAG00000003151";
1		gene	81256663	81279171	"ENSBTAG00000003143";
1		gene	81281008	81286776	"ENSBTAG00000003140";
1		gene	81514492	81687453	"ENSBTAG00000005091";
1		gene	81725703	81784999	"ENSBTAG00000014915";
1		gene	81854673	81855114	"ENSBTAG00000047841";
1		gene	81856870	81856984	"ENSBTAG00000043831";
1		gene	81844686	81864300	"ENSBTAG00000011305";
1		gene	81878691	81898384	"ENSBTAG00000001697";
1	Chr1_82111974			82111974
1		gene	81992398	82161528	"ENSBTAG00000007666";
1		gene	82176394	82210749	"ENSBTAG00000001749";
1		gene	82250680	82250794	"ENSBTAG00000029106";
1		gene	82243015	82278080	"ENSBTAG00000001535";
1		gene	82285913	82294596	"ENSBTAG00000017115";
1		gene	82301321	82426795	"ENSBTAG00000017103";
1		gene	82467817	82521151	"ENSBTAG00000019625";
1		gene	82549642	82550013	"ENSBTAG00000007296";
1	Chr1_82620738			82620738
1		gene	82573990	82694776	"ENSBTAG00000005212";
1	Chr1_82744185			82744185
1		gene	82813171	82813277	"ENSBTAG00000042639";
1		gene	82706097	82987709	"ENSBTAG00000005209";
1		gene	83090390	83091984	"ENSBTAG00000019014";
1		gene	83202439	83244544	"ENSBTAG00000005313";
1		gene	83316637	83318468	"ENSBTAG00000008343";
1		gene	83341312	83342875	"ENSBTAG00000046790";
1		gene	83416532	83425904	"ENSBTAG00000002878";
1		gene	83429600	83434371	"ENSBTAG00000000476";
1		gene	83437865	83442294	"ENSBTAG00000040199";
1		gene	83443169	83457221	"ENSBTAG00000012284";
1		gene	83457841	83464244	"ENSBTAG00000012273";
1		gene	83475435	83475510	"ENSBTAG00000042094";
1		gene	83466847	83484338	"ENSBTAG00000012881";
1		gene	83491699	83501041	"ENSBTAG00000005660";
1		gene	83531113	83533268	"ENSBTAG00000005657";
1		gene	83507399	83539930	"ENSBTAG00000005658";
1		gene	83540706	83546032	"ENSBTAG00000005652";
1		gene	83546862	83546947	"ENSBTAG00000040245";
1		gene	83546313	83557613	"ENSBTAG00000040399";
1		gene	83573149	83580993	"ENSBTAG00000006920";
1		gene	83583028	83591912	"ENSBTAG00000020106";
1		gene	83595844	83609419	"ENSBTAG00000019336";
1		gene	83616037	83625122	"ENSBTAG00000011414";
1		gene	83643182	83648441	"ENSBTAG00000040304";
1		gene	83676971	83683796	"ENSBTAG00000016624";
1		gene	83718073	83721672	"ENSBTAG00000039011";
1		gene	83736248	83764147	"ENSBTAG00000038131";
1		gene	83765087	83817531	"ENSBTAG00000017666";
1		gene	83860274	83914710	"ENSBTAG00000014460";
1		gene	83918061	83925285	"ENSBTAG00000014459";
1		gene	83927442	84030074	"ENSBTAG00000014451";
1		gene	84033060	84033889	"ENSBTAG00000014449";
1		gene	84062791	84095207	"ENSBTAG00000017450";
1		gene	84158816	84211374	"ENSBTAG00000037951";
1		gene	84254612	84254743	"ENSBTAG00000042699";
1		gene	84255080	84255254	"ENSBTAG00000046222";
1		gene	84255523	84255653	"ENSBTAG00000047590";
1		gene	84324177	84325181	"ENSBTAG00000032217";
1		gene	84366238	84428658	"ENSBTAG00000010397";
1		gene	84324970	84525526	"ENSBTAG00000010394";
1		gene	84536353	84560381	"ENSBTAG00000006552";
1		gene	84574883	84633174	"ENSBTAG00000006548";
1		gene	84656319	84689038	"ENSBTAG00000012797";
1		gene	84722368	84818534	"ENSBTAG00000000290";
1	Chr1_85141065			85141065
1	Chr1_85141065			85141065
1	Chr1_85313987			85313987
1	Chr1_85313987			85313987
1	Chr1_85472079			85472079
1		gene	85713139	85713217	"ENSBTAG00000045138";
1	Chr1_85921412			85921412
1		gene	85933323	85934782	"ENSBTAG00000011598";
1		gene	85947384	85947462	"ENSBTAG00000043803";
1		gene	86666813	86672081	"ENSBTAG00000023513";
1		gene	86678925	86751963	"ENSBTAG00000016457";
1		gene	86953445	87005273	"ENSBTAG00000001969";
1		gene	87007533	87017223	"ENSBTAG00000001968";
1	Chr1_87111774			87111774
1	Chr1_87593368			87593368
1	Chr1_87807373			87807373
1		gene	87792267	87930510	"ENSBTAG00000013219";
1		gene	87949654	88075267	"ENSBTAG00000005946";
1		gene	88096667	88111780	"ENSBTAG00000002463";
1		gene	88111912	88129274	"ENSBTAG00000002462";
1		gene	88129517	88160918	"ENSBTAG00000002460";
1		gene	88225885	88257992	"ENSBTAG00000002767";
1	Chr1_88287662			88287662
1		gene	88263740	88387147	"ENSBTAG00000010485";
1		gene	88405655	88410920	"ENSBTAG00000037393";
1		gene	88482654	88483052	"ENSBTAG00000032114";
1		gene	88484533	88495379	"ENSBTAG00000009235";
1		gene	88504290	88533061	"ENSBTAG00000009232";
1		gene	88549112	88549241	"ENSBTAG00000043271";
1		gene	88632287	88663997	"ENSBTAG00000012463";
1		gene	88785048	88820709	"ENSBTAG00000011377";
1	Chr1_88968870			88968870
1		gene	89603582	89603684	"ENSBTAG00000045258";
1		gene	90393021	90393138	"ENSBTAG00000036933";
1		gene	90517079	90605473	"ENSBTAG00000021910";
1	Chr1_90792235			90792235
1	Chr1_90907841			90907841
1		gene	91892152	91892224	"ENSBTAG00000042772";
1	Chr1_91990365			91990365
1		gene	92811412	92811508	"ENSBTAG00000044913";
1		gene	93217161	93217289	"ENSBTAG00000043126";
1		gene	93280499	93280759	"ENSBTAG00000044291";
1		gene	93356880	93356990	"ENSBTAG00000029452";
1	Chr1_93525103			93525103
1		gene	93626219	93632229	"ENSBTAG00000031891";
1	Chr1_93884068			93884068
1	Chr1_93886925			93886925
1		gene	93990987	93992443	"ENSBTAG00000046279";
1		gene	94276997	94277402	"ENSBTAG00000012401";
1		gene	94556235	94556385	"ENSBTAG00000047651";
1		gene	95125675	95134631	"ENSBTAG00000021987";
1		gene	95159026	95166199	"ENSBTAG00000012023";
1		gene	95203732	95206770	"ENSBTAG00000037965";
1		gene	94965198	95364350	"ENSBTAG00000031802";
1		gene	95475798	95536054	"ENSBTAG00000023814";
1		gene	95585589	95649520	"ENSBTAG00000020073";
1		gene	95752049	95767928	"ENSBTAG00000018994";
1		gene	95795892	95799185	"ENSBTAG00000010874";
1		gene	95963741	95963893	"ENSBTAG00000045646";
1		gene	95891014	96173201	"ENSBTAG00000019376";
1		gene	96405961	96417652	"ENSBTAG00000006174";
1		gene	96517509	96676250	"ENSBTAG00000017490";
1	Chr1_96714209			96714209
1	Chr1_96848196			96848196
1		gene	96925345	96925957	"ENSBTAG00000031795";
1	Chr1_97000741			97000741
1		gene	96789067	97194001	"ENSBTAG00000011742";
1		gene	97220100	97250231	"ENSBTAG00000005386";
1	Chr1_97297223			97297223
1		gene	97308271	97324962	"ENSBTAG00000010550";
1		gene	97339619	97343997	"ENSBTAG00000007394";
1	Chr1_97743497			97743497
1		gene	97650783	97762867	"ENSBTAG00000016323";
1		gene	97788089	97802992	"ENSBTAG00000019060";
1		gene	97824479	97843625	"ENSBTAG00000004154";
1		gene	97923987	97924166	"ENSBTAG00000043872";
1		gene	97883430	97952160	"ENSBTAG00000001403";
1		gene	98054760	98054857	"ENSBTAG00000045411";
1		gene	97985764	98061926	"ENSBTAG00000013938";
1		gene	98071469	98072479	"ENSBTAG00000048011";
1		gene	98082324	98082450	"ENSBTAG00000042535";
1		gene	98127789	98128106	"ENSBTAG00000045991";
1		gene	98180183	98202494	"ENSBTAG00000039442";
1		gene	98232890	98250390	"ENSBTAG00000018228";
1		gene	98303615	98330683	"ENSBTAG00000010679";
1		gene	98331692	98346914	"ENSBTAG00000006415";
1		gene	98357200	98369907	"ENSBTAG00000006409";
1		gene	98377178	98392775	"ENSBTAG00000013142";
1		gene	98396412	98398345	"ENSBTAG00000013141";
1		gene	98401440	98401869	"ENSBTAG00000043157";
1		gene	98415991	98416097	"ENSBTAG00000043452";
1	Chr1_98479032			98479032
1		gene	98818165	98818518	"ENSBTAG00000047144";
1	Chr1_98921805			98921805
1		gene	99090972	99143289	"ENSBTAG00000005871";
1	Chr1_99205535			99205535
1	Chr1_99652359			99652359
1		gene	99671696	99671790	"ENSBTAG00000030029";
1	Chr1_99718404			99718404
1	Chr1_99718995			99718995
1	Chr1_99721110			99721110
1	Chr1_99721540			99721540
1	Chr1_99722360			99722360
1	Chr1_99722394			99722394
1	Chr1_100022971			100022971
1	Chr1_100148515			100148515
1		gene	100158667	100240882	"ENSBTAG00000018727";
1		gene	100345023	100375298	"ENSBTAG00000031704";
1		gene	100456488	100539394	"ENSBTAG00000012708";
1		gene	100540220	100587970	"ENSBTAG00000031709";
1		gene	100619343	100661103	"ENSBTAG00000011427";
1		gene	100676575	100786489	"ENSBTAG00000031618";
1		gene	100791772	100827942	"ENSBTAG00000011423";
1		gene	100877729	101004327	"ENSBTAG00000035710";
1		gene	101556756	101556863	"ENSBTAG00000043293";
1		gene	102337857	102409795	"ENSBTAG00000011139";
1		gene	102829716	102830131	"ENSBTAG00000044337";
1	Chr1_102902968			102902968
1		gene	103001088	103004030	"ENSBTAG00000017180";
1	Chr1_103159384			103159384
1		gene	103088853	103204728	"ENSBTAG00000006975";
1		gene	103256445	103256543	"ENSBTAG00000044737";
1		gene	104146631	104147374	"ENSBTAG00000018312";
1	Chr1_104259909			104259909
1	Chr1_104783330			104783330
1	Chr1_104787581			104787581
1		gene	104836507	104836612	"ENSBTAG00000043587";
1		gene	105171799	105172518	"ENSBTAG00000027213";
1		gene	105226965	105228019	"ENSBTAG00000025847";
1		gene	105901476	105902305	"ENSBTAG00000011051";
1		gene	106376298	106376395	"ENSBTAG00000043595";
1		gene	106700432	106731202	"ENSBTAG00000018489";
1		gene	106878905	106879135	"ENSBTAG00000047250";
1		gene	106967260	106968738	"ENSBTAG00000004713";
1		gene	106973280	107009693	"ENSBTAG00000016228";
1		gene	107212961	107213956	"ENSBTAG00000046104";
1	Chr1_107307132			107307132
1	Chr1_107307132			107307132
1	Chr1_107307144			107307144
1	Chr1_107307144			107307144
1	Chr1_107307188			107307188
1		gene	107241227	107576086	"ENSBTAG00000001274";
1		gene	107687596	107688174	"ENSBTAG00000017322";
1		gene	107819768	107820090	"ENSBTAG00000045275";
1		gene	107774353	107834443	"ENSBTAG00000017416";
1		gene	107879883	107892248	"ENSBTAG00000008078";
1		gene	107923236	107923328	"ENSBTAG00000029916";
1		gene	107923379	107923476	"ENSBTAG00000029929";
1		gene	107895575	107928220	"ENSBTAG00000005862";
1		gene	107962966	108058677	"ENSBTAG00000031572";
1		gene	108086075	108086680	"ENSBTAG00000047247";
1		gene	108285283	108291983	"ENSBTAG00000015150";
1		gene	108383680	108454122	"ENSBTAG00000014960";
1		gene	108528699	108528805	"ENSBTAG00000042564";
1	Chr1_108853305			108853305
1		gene	109080711	109102233	"ENSBTAG00000003135";
1	Chr1_109348246			109348246
1		gene	109550310	109551293	"ENSBTAG00000038395";
1		gene	109560438	109586821	"ENSBTAG00000009263";
1		gene	109661962	109704520	"ENSBTAG00000014713";
1		gene	109721967	109729694	"ENSBTAG00000009336";
1		gene	109708534	109758047	"ENSBTAG00000027795";
1		gene	109763292	109793739	"ENSBTAG00000004126";
1		gene	109955679	109956783	"ENSBTAG00000047963";
1		gene	110023857	110026785	"ENSBTAG00000047570";
1		gene	110115005	110115068	"ENSBTAG00000044346";
1		gene	109821738	110273727	"ENSBTAG00000031561";
1		gene	110277782	110286193	"ENSBTAG00000005230";
1		gene	110501345	110501623	"ENSBTAG00000045446";
1	Chr1_110974262			110974262
1	Chr1_110974441			110974441
1	Chr1_110974616			110974616
1	Chr1_110974657			110974657
1	Chr1_110974660			110974660
1	Chr1_110977505			110977505
1	Chr1_110978913			110978913
1		gene	111027804	111033868	"ENSBTAG00000009012";
1		gene	111089821	111089927	"ENSBTAG00000042513";
1		gene	110986517	111211551	"ENSBTAG00000024643";
1		gene	111299803	111299909	"ENSBTAG00000042623";
1		gene	111318106	111331103	"ENSBTAG00000003851";
1		gene	111445583	111512320	"ENSBTAG00000018009";
1		gene	111830980	111853985	"ENSBTAG00000012120";
1		gene	111996968	112008219	"ENSBTAG00000018471";
1		gene	112211119	112211190	"ENSBTAG00000037274";
1	Chr1_112221749			112221749
1		gene	112427938	112428061	"ENSBTAG00000044278";
1	Chr1_112436403			112436403
1		gene	112013084	112455492	"ENSBTAG00000018465";
1		gene	112539199	112563641	"ENSBTAG00000009622";
1		gene	112631076	112675779	"ENSBTAG00000013013";
1		gene	112730075	112750842	"ENSBTAG00000014318";
1	Chr1_112756345			112756345
1		gene	112777479	112802942	"ENSBTAG00000005203";
1		gene	112973112	112973184	"ENSBTAG00000045003";
1		gene	112962334	113071514	"ENSBTAG00000008307";
1		gene	113137832	113137945	"ENSBTAG00000042550";
1		gene	113337319	113337455	"ENSBTAG00000044667";
1		gene	113387231	113502393	"ENSBTAG00000002075";
1		gene	113594593	113595103	"ENSBTAG00000024623";
1		gene	114144239	114229402	"ENSBTAG00000006147";
1		gene	114236034	114281045	"ENSBTAG00000006142";
1		gene	114292426	114431455	"ENSBTAG00000013439";
1		gene	114670536	114670831	"ENSBTAG00000046896";
1		gene	114718440	114719062	"ENSBTAG00000011631";
1	Chr1_115139666			115139666
1		gene	115291661	115296206	"ENSBTAG00000047341";
1	Chr1_115418626			115418626
1		gene	115476359	115480295	"ENSBTAG00000016961";
1	Chr1_115541217			115541217
1		gene	115663236	115663342	"ENSBTAG00000046577";
1	Chr1_115712561			115712561
1		gene	115834618	115836268	"ENSBTAG00000001465";
1		gene	116197011	116197376	"ENSBTAG00000033740";
1		gene	116238831	116394390	"ENSBTAG00000004564";
1	Chr1_116622556			116622556
1		gene	116821879	116822010	"ENSBTAG00000043899";
1		gene	116881872	116882819	"ENSBTAG00000019670";
1		gene	116974391	116990798	"ENSBTAG00000011569";
1		gene	117142489	117168355	"ENSBTAG00000013378";
1		gene	117220929	117221040	"ENSBTAG00000042814";
1		gene	117252852	117253808	"ENSBTAG00000010385";
1		gene	117439605	117440224	"ENSBTAG00000023447";
1		gene	117532037	117544618	"ENSBTAG00000001728";
1		gene	117588523	117640789	"ENSBTAG00000015837";
1		gene	117680628	117685252	"ENSBTAG00000046051";
1		gene	117692321	117695064	"ENSBTAG00000031397";
1		gene	117717737	117734152	"ENSBTAG00000011192";
1		gene	117785180	117817225	"ENSBTAG00000020990";
1		gene	117829439	117835976	"ENSBTAG00000009848";
1		gene	117548538	117917463	"ENSBTAG00000021703";
1		gene	118097064	118140747	"ENSBTAG00000011267";
1		gene	118178860	118207262	"ENSBTAG00000038069";
1		gene	118300798	118318258	"ENSBTAG00000023445";
1		gene	118371934	118417710	"ENSBTAG00000001331";
1	Chr1_118431873			118431873
1		gene	118445768	118476097	"ENSBTAG00000031435";
1		gene	118527999	118528130	"ENSBTAG00000042474";
1		gene	118495012	118536744	"ENSBTAG00000009106";
1		gene	118537063	118539344	"ENSBTAG00000009104";
1		gene	118612164	118657811	"ENSBTAG00000018402";
1	Chr1_118831101			118831101
1		gene	119151123	119157806	"ENSBTAG00000011150";
1		gene	119160737	119290651	"ENSBTAG00000011147";
1		gene	119308050	119330959	"ENSBTAG00000031346";
1		gene	119344634	119354566	"ENSBTAG00000005068";
1		gene	119437952	119583580	"ENSBTAG00000007814";
1		gene	119603878	119631566	"ENSBTAG00000001893";
1		gene	119750363	119758888	"ENSBTAG00000015163";
1		gene	119800140	119823457	"ENSBTAG00000019960";
1		gene	119920564	119920669	"ENSBTAG00000042551";
1		gene	119896120	119939362	"ENSBTAG00000012164";
1		gene	119962057	119962374	"ENSBTAG00000048150";
1		gene	119944594	119985509	"ENSBTAG00000002395";
1		gene	120013765	120075520	"ENSBTAG00000019704";
1		gene	120090467	120127892	"ENSBTAG00000001721";
1	Chr1_120179505			120179505
1		gene	120236686	120268817	"ENSBTAG00000015008";
1		gene	120278804	120315813	"ENSBTAG00000000456";
1		gene	120403009	120404088	"ENSBTAG00000045633";
1		gene	120714267	120714944	"ENSBTAG00000046008";
1		gene	121125763	121125895	"ENSBTAG00000042362";
1		gene	121288785	121289057	"ENSBTAG00000039334";
1		gene	121430239	121435262	"ENSBTAG00000025146";
1		gene	121863151	121867967	"ENSBTAG00000014751";
1		gene	121874133	121886919	"ENSBTAG00000014749";
1		gene	122615298	122615492	"ENSBTAG00000039176";
1		gene	122821128	122842538	"ENSBTAG00000005522";
1	Chr1_122856064			122856064
1		gene	122911096	122937932	"ENSBTAG00000022227";
1		gene	123009129	123060090	"ENSBTAG00000031306";
1	Chr1_123203339			123203339
1		gene	123231176	123273104	"ENSBTAG00000011986";
1		gene	123322467	123444003	"ENSBTAG00000007331";
1	Chr1_123813837			123813837
1	Chr1_123813837			123813837
1	Chr1_124208955			124208955
1	Chr1_124620168			124620168
1		gene	124790931	124791039	"ENSBTAG00000043802";
1	Chr1_124796281			124796281
1	Chr1_124889745			124889745
1	Chr1_125200477			125200477
1	Chr1_125201510			125201510
1	Chr1_125244210			125244210
1		gene	125812467	125812573	"ENSBTAG00000047669";
1	Chr1_125824716			125824716
1		gene	125865282	125884967	"ENSBTAG00000007933";
1	Chr1_126021490			126021490
1		gene	126040089	126704342	"ENSBTAG00000031178";
1	Chr1_126777050			126777050
1	Chr1_126780200			126780200
1		gene	126870800	126874541	"ENSBTAG00000011584";
1		gene	126938286	126987622	"ENSBTAG00000009154";
1		gene	127041077	127043157	"ENSBTAG00000011116";
1		gene	127128895	127129613	"ENSBTAG00000038111";
1		gene	127132777	127229651	"ENSBTAG00000016026";
1		gene	127257267	127318221	"ENSBTAG00000002232";
1		gene	127323050	127416649	"ENSBTAG00000023429";
1		gene	127485981	127590752	"ENSBTAG00000011529";
1	Chr1_127693942			127693942
1		gene	127591937	127699862	"ENSBTAG00000011524";
1		gene	127736221	127814876	"ENSBTAG00000018138";
1		gene	127957104	128027258	"ENSBTAG00000006222";
1		gene	128036022	128036420	"ENSBTAG00000019007";
1		gene	128050718	128085713	"ENSBTAG00000014140";
1		gene	128144744	128185018	"ENSBTAG00000021886";
1		gene	128208753	128208849	"ENSBTAG00000044773";
1		gene	128214459	128221733	"ENSBTAG00000002185";
1		gene	128247013	128247114	"ENSBTAG00000045597";
1		gene	128345232	128468029	"ENSBTAG00000015413";
1		gene	128532757	128536371	"ENSBTAG00000040061";
1	Chr1_128551892			128551892
1		gene	128687856	128704514	"ENSBTAG00000014034";
1		gene	128830908	128901497	"ENSBTAG00000009115";
1		gene	129009713	129041630	"ENSBTAG00000015310";
1	Chr1_129079156			129079156
1	Chr1_129240519			129240519
1		gene	129262595	129292281	"ENSBTAG00000018346";
1		gene	129388513	129564179	"ENSBTAG00000008714";
1	Chr1_129616308			129616308
1		gene	130032881	130032950	"ENSBTAG00000044978";
1		gene	130413417	130413546	"ENSBTAG00000048200";
1		gene	130495598	130518088	"ENSBTAG00000047216";
1		gene	130552670	130552817	"ENSBTAG00000043742";
1		gene	130588843	130615791	"ENSBTAG00000020028";
1		gene	130554555	130643416	"ENSBTAG00000002896";
1		gene	130653030	130662684	"ENSBTAG00000012867";
1		gene	130704029	130704157	"ENSBTAG00000043381";
1		gene	130685149	130710118	"ENSBTAG00000015056";
1		gene	130778634	130792040	"ENSBTAG00000047608";
1		gene	130765733	130820131	"ENSBTAG00000014843";
1		gene	131089308	131090084	"ENSBTAG00000046040";
1		gene	131137905	131138693	"ENSBTAG00000046738";
1		gene	131169756	131170538	"ENSBTAG00000045637";
1		gene	131242444	131243577	"ENSBTAG00000031277";
1		gene	131326518	131326954	"ENSBTAG00000043968";
1	Chr1_131393176			131393176
1	Chr1_131523930			131523930
1		gene	131429580	131530578	"ENSBTAG00000006909";
1		gene	131548459	131564836	"ENSBTAG00000023426";
1		gene	131590399	131658628	"ENSBTAG00000018538";
1		gene	131669531	131722942	"ENSBTAG00000008111";
1		gene	131765943	131834001	"ENSBTAG00000001497";
1		gene	131854386	131876744	"ENSBTAG00000012850";
1	Chr1_131989350			131989350
1		gene	131883675	131990621	"ENSBTAG00000019952";
1		gene	132002921	132014620	"ENSBTAG00000019949";
1		gene	132063622	132068263	"ENSBTAG00000001451";
1		gene	132103024	132129289	"ENSBTAG00000015198";
1		gene	132174474	132191685	"ENSBTAG00000014589";
1		gene	132449822	132451035	"ENSBTAG00000019535";
1	Chr1_132468265			132468265
1	Chr1_132720320			132720320
1	Chr1_132720320			132720320
1	Chr1_133189599			133189599
1		gene	133222534	133222640	"ENSBTAG00000043591";
1		gene	133269547	133269943	"ENSBTAG00000046781";
1		gene	133269145	133310063	"ENSBTAG00000008299";
1		gene	133319427	133395740	"ENSBTAG00000018427";
1		gene	133427063	133427245	"ENSBTAG00000048305";
1		gene	133401649	133439465	"ENSBTAG00000003833";
1		gene	133654482	133655032	"ENSBTAG00000016306";
1		gene	133678526	134028760	"ENSBTAG00000035437";
1		gene	134035256	134130529	"ENSBTAG00000015221";
1		gene	134190685	134220225	"ENSBTAG00000000750";
1		gene	134223427	134394973	"ENSBTAG00000023416";
1		gene	134556609	134556678	"ENSBTAG00000045461";
1		gene	134948227	134948330	"ENSBTAG00000042460";
1	Chr1_135048945			135048945
1		gene	135191077	135518801	"ENSBTAG00000015377";
1		gene	135871800	135935191	"ENSBTAG00000007014";
1		gene	135945605	135951507	"ENSBTAG00000014461";
1		gene	136053624	136071002	"ENSBTAG00000000742";
1		gene	136207773	136291018	"ENSBTAG00000016999";
1		gene	136435602	136528516	"ENSBTAG00000001324";
1	Chr1_136562989			136562989
1		gene	136573249	136630809	"ENSBTAG00000000905";
1		gene	136636526	136676796	"ENSBTAG00000044075";
1		gene	136683311	136722309	"ENSBTAG00000007273";
1		gene	136747035	136790649	"ENSBTAG00000023411";
1		gene	136833122	136903149	"ENSBTAG00000000526";
1		gene	136947203	136961387	"ENSBTAG00000035556";
1		gene	136990203	136990338	"ENSBTAG00000043328";
1		gene	137030485	137107221	"ENSBTAG00000017659";
1		gene	137111101	137126880	"ENSBTAG00000018508";
1		gene	137147859	137148728	"ENSBTAG00000046329";
1		gene	137783195	137783923	"ENSBTAG00000035654";
1		gene	137789065	137789318	"ENSBTAG00000045260";
1		gene	137902568	137957297	"ENSBTAG00000005769";
1		gene	137960492	137993315	"ENSBTAG00000004495";
1		gene	138069177	138071195	"ENSBTAG00000019577";
1		gene	137993897	138111878	"ENSBTAG00000031010";
1		gene	138151818	138151889	"ENSBTAG00000048110";
1		gene	138139496	138305752	"ENSBTAG00000002966";
1		gene	138348896	138384864	"ENSBTAG00000011634";
1		gene	138455304	138676649	"ENSBTAG00000012798";
1	Chr1_138921012			138921012
1		gene	139678041	139842029	"ENSBTAG00000010448";
1		gene	139880639	139937339	"ENSBTAG00000030942";
1		gene	140044681	140046241	"ENSBTAG00000018749";
1		gene	140081313	140081419	"ENSBTAG00000045294";
1		gene	140061251	140332232	"ENSBTAG00000009258";
1		gene	140334903	140348547	"ENSBTAG00000007462";
1		gene	140442788	140444211	"ENSBTAG00000035701";
1		gene	140368053	140522639	"ENSBTAG00000011626";
1		gene	140578416	140578628	"ENSBTAG00000046620";
1		gene	140726628	140739236	"ENSBTAG00000013600";
1		gene	140741647	140863405	"ENSBTAG00000013602";
1		gene	140906955	140913324	"ENSBTAG00000018768";
1		gene	140923414	140933074	"ENSBTAG00000023106";
1		gene	140944009	140958949	"ENSBTAG00000013629";
1		gene	140992954	140993023	"ENSBTAG00000043046";
1		gene	140993153	140993232	"ENSBTAG00000042463";
1		gene	140971623	141013360	"ENSBTAG00000030993";
1		gene	141077217	141077323	"ENSBTAG00000043182";
1		gene	141029893	141100984	"ENSBTAG00000007068";
1		gene	141269173	141271197	"ENSBTAG00000023407";
1		gene	141349995	141401851	"ENSBTAG00000002029";
1	Chr1_141922603			141922603
1		gene	141658908	141994082	"ENSBTAG00000004754";
1		gene	142200181	142200287	"ENSBTAG00000042467";
1		gene	142497254	142497366	"ENSBTAG00000047593";
1		gene	142530266	142530573	"ENSBTAG00000043030";
1	Chr1_142778396			142778396
1		gene	142875109	142980623	"ENSBTAG00000000394";
1		gene	143048262	143115094	"ENSBTAG00000030921";
1		gene	143119272	143155057	"ENSBTAG00000008471";
1		gene	143176083	143204865	"ENSBTAG00000030913";
1		gene	143211539	143246217	"ENSBTAG00000009132";
1		gene	143368303	143368674	"ENSBTAG00000045771";
1		gene	143370686	143371060	"ENSBTAG00000046015";			-138172
1	Chr1_143401256			143401256
1	Chr1_143404545			143404545
1	Chr1_143404553			143404553
1	Chr1_143404619			143404619
1	Chr1_143404826			143404826
1	Chr1_143405122			143405122
1	Chr1_143405154			143405154
1	Chr1_143405167			143405167
1	Chr1_143405454			143405454
1	Chr1_143405522			143405522
1	Chr1_143405636			143405636
1	Chr1_143405721			143405721
1	Chr1_143405786			143405786
1	Chr1_143408459			143408459
1	Chr1_143408919			143408919
1	Chr1_143408975			143408975
1	Chr1_143409080			143409080
1	Chr1_143409203			143409203
1	Chr1_143409244			143409244
1	Chr1_143409254			143409254
1	Chr1_143412046			143412046
1	Chr1_143412120			143412120
1	Chr1_143412198			143412198
1	Chr1_143412214			143412214
1	Chr1_143412220			143412220
1	Chr1_143412244			143412244
1	Chr1_143412509			143412509
1	Chr1_143412525			143412525
1	Chr1_143412582			143412582
1	Chr1_143413206			143413206
1	Chr1_143413982			143413982
1	Chr1_143414441			143414441
1	Chr1_143416619			143416619
1	Chr1_143417365			143417365
1	Chr1_143417486			143417486
1	Chr1_143419496			143419496
1	Chr1_143420967			143420967
1	Chr1_143421101			143421101
1	Chr1_143423022			143423022
1	Chr1_143424997			143424997
1	Chr1_143425639			143425639
1	Chr1_143425979			143425979
1	Chr1_143425983			143425983
1	Chr1_143426697			143426697
1	Chr1_143427344			143427344
1	Chr1_143428035			143428035
1	Chr1_143430991			143430991
1	Chr1_143431359			143431359
1	Chr1_143432406			143432406
1	Chr1_143438227			143438227
1	Chr1_143447818			143447818
1	Chr1_143449185			143449185
1	Chr1_143451416			143451416
1	Chr1_143451575			143451575
1	Chr1_143453163			143453163
1	Chr1_143455057			143455057
1	Chr1_143455180			143455180
1	Chr1_143455339			143455339
1	Chr1_143455386			143455386
1	Chr1_143455402			143455402
1	Chr1_143455481			143455481
1	Chr1_143455993			143455993
1	Chr1_143456011			143456011
1	Chr1_143456055			143456055
1	Chr1_143456307			143456307
1	Chr1_143456475			143456475
1	Chr1_143456583			143456583
1	Chr1_143456746			143456746
1	Chr1_143456858			143456858
1	Chr1_143456966			143456966
1	Chr1_143457089			143457089
1	Chr1_143457098			143457098
1	Chr1_143457169			143457169
1	Chr1_143457352			143457352
1	Chr1_143457677			143457677
1	Chr1_143457769			143457769
1	Chr1_143458114			143458114
1	Chr1_143458301			143458301
1	Chr1_143458348			143458348
1	Chr1_143458370			143458370
1	Chr1_143474473			143474473
1	Chr1_143476061			143476061
1	Chr1_143476340			143476340
1	Chr1_143477200			143477200
1	Chr1_143477244			143477244
1	Chr1_143477641			143477641
1	Chr1_143478747			143478747
1	Chr1_143478859			143478859
1	Chr1_143479179			143479179
1	Chr1_143479281			143479281
1	Chr1_143479425			143479425
1	Chr1_143479780			143479780
1	Chr1_143480424			143480424
1	Chr1_143480697			143480697
1	Chr1_143480824			143480824
1	Chr1_143480889			143480889
1	Chr1_143481215			143481215
1	Chr1_143481941			143481941
1	Chr1_143482236			143482236
1	Chr1_143482282			143482282
1	Chr1_143482360			143482360
1	Chr1_143482883			143482883
1	Chr1_143483599			143483599
1	Chr1_143483614			143483614
1	Chr1_143491070			143491070
1	Chr1_143496362			143496362
1	Chr1_143497198			143497198
1	Chr1_143497565			143497565
1	Chr1_143498081			143498081
1	Chr1_143498176			143498176
1	Chr1_143533218			143533218
1		gene	143509232	143535444	"ENSBTAG00000021251";
1		gene	143569076	143621182	"ENSBTAG00000021253";
1		gene	143645291	143706949	"ENSBTAG00000021259";
1		gene	143737582	143755849	"ENSBTAG00000030836";			-73823
1	Chr1_143851150			143851150
1	Chr1_143851941			143851941
1	Chr1_143852002			143852002
1	Chr1_143857073			143857073
1	Chr1_143857107			143857107
1	Chr1_143857431			143857431
1	Chr1_143857565			143857565
1	Chr1_143857576			143857576
1	Chr1_143857633			143857633
1	Chr1_143857694			143857694
1	Chr1_143857825			143857825
1	Chr1_143858776			143858776
1	Chr1_143863720			143863720
1	Chr1_143864593			143864593
1	Chr1_143864701			143864701
1	Chr1_143864721			143864721
1	Chr1_143864789			143864789
1	Chr1_143864860			143864860
1	Chr1_143864896			143864896
1	Chr1_143864921			143864921
1	Chr1_143865069			143865069
1	Chr1_143865283			143865283
1	Chr1_143865296			143865296
1	Chr1_143865495			143865495
1	Chr1_143865906			143865906
1	Chr1_143866142			143866142
1	Chr1_143866207			143866207
1	Chr1_143866439			143866439
1	Chr1_143871907			143871907
1	Chr1_143879420			143879420
1	Chr1_143879951			143879951
1		gene	143829672	143904907	"ENSBTAG00000021270";
1		gene	143990494	144053318	"ENSBTAG00000021272";
1		gene	144067291	144071071	"ENSBTAG00000021276";
1		gene	144176745	144180011	"ENSBTAG00000030814";
1		gene	144192083	144196576	"ENSBTAG00000048276";
1		gene	144222210	144243229	"ENSBTAG00000021280";
1		gene	144257035	144297415	"ENSBTAG00000023398";
1		gene	144320106	144333299	"ENSBTAG00000021284";
1		gene	144364346	144437225	"ENSBTAG00000021286";
1		gene	144493957	144603437	"ENSBTAG00000021899";
1		gene	144607395	144607589	"ENSBTAG00000046859";
1		gene	144656767	144676874	"ENSBTAG00000021490";
1		gene	144690277	144701618	"ENSBTAG00000021491";
1		gene	144752392	144773115	"ENSBTAG00000014153";
1	Chr1_144796460			144796460
1		gene	144790331	144812855	"ENSBTAG00000000160";
1		gene	144832445	144845410	"ENSBTAG00000011645";
1		gene	144887619	144890448	"ENSBTAG00000003134";
1	Chr1_144981545			144981545
1	Chr1_144982080			144982080
1		gene	145031789	145041320	"ENSBTAG00000017321";
1		gene	145057828	145075459	"ENSBTAG00000021771";
1	Chr1_145092758			145092758
1		gene	145104446	145133581	"ENSBTAG00000017060";
1		gene	145154624	145178772	"ENSBTAG00000017010";
1	Chr1_145260298			145260298
1		gene	145518051	145555780	"ENSBTAG00000017486";
1		gene	145596461	145610047	"ENSBTAG00000007818";
1		gene	145688433	145695944	"ENSBTAG00000014880";
1		gene	145703698	145718149	"ENSBTAG00000014882";
1		gene	145749451	145760199	"ENSBTAG00000023393";
1		gene	145770058	145797205	"ENSBTAG00000010658";
1		gene	145801880	145813313	"ENSBTAG00000019589";
1		gene	145869329	145869369	"ENSBTAG00000046909";
1		gene	145830610	145871792	"ENSBTAG00000021901";
1		gene	145885350	145887681	"ENSBTAG00000017882";
1		gene	145901591	145902232	"ENSBTAG00000037662";
1		gene	145933605	145934664	"ENSBTAG00000040291";
1		gene	145940972	145973811	"ENSBTAG00000018607";
1		gene	145996975	145997666	"ENSBTAG00000018610";
1		gene	146010006	146010491	"ENSBTAG00000030862";
1		gene	146028057	146029321	"ENSBTAG00000011012";
1		gene	146076330	146077070	"ENSBTAG00000000972";
1		gene	146114659	146120826	"ENSBTAG00000048090";
1		gene	146207250	146216697	"ENSBTAG00000011437";
1	Chr1_146428920			146428920
1	Chr1_146429678			146429678
1	Chr1_146430660			146430660
1	Chr1_146430907			146430907
1		gene	146345939	146436999	"ENSBTAG00000017407";
1		gene	146437114	146461658	"ENSBTAG00000017418";
1		gene	146490839	146516806	"ENSBTAG00000018186";
1		gene	146527931	146532166	"ENSBTAG00000018189";
1		gene	146555393	146558844	"ENSBTAG00000000524";
1		gene	146569084	146583242	"ENSBTAG00000003981";
1		gene	146705613	146735094	"ENSBTAG00000020456";
1		gene	146785260	146840277	"ENSBTAG00000007100";
1		gene	146844058	146857364	"ENSBTAG00000007105";
1		gene	146859201	146867963	"ENSBTAG00000007106";
1		gene	146903812	146903896	"ENSBTAG00000048134";
1		gene	146989244	147040968	"ENSBTAG00000023907";
1		gene	147044111	147067542	"ENSBTAG00000024162";
1	Chr1_147097664			147097664
1	Chr1_147114751			147114751
1		gene	147136868	147136983	"ENSBTAG00000030764";
1		gene	147132679	147359843	"ENSBTAG00000030775";
1		gene	147404396	147423644	"ENSBTAG00000011802";
1		gene	147542825	147572432	"ENSBTAG00000019269";
1		gene	147582685	147598147	"ENSBTAG00000020404";
1		gene	147600282	147615974	"ENSBTAG00000020409";
1		gene	147623691	147654154	"ENSBTAG00000018936";
1		gene	147665788	147706423	"ENSBTAG00000003148";
1		gene	147707850	147712115	"ENSBTAG00000003161";
1		gene	147717838	147728673	"ENSBTAG00000021984";
1		gene	147736441	147840896	"ENSBTAG00000030670";
1	Chr1_147855771			147855771
1	Chr1_147874980			147874980
1	Chr1_147879035			147879035
1		gene	147856757	147977430	"ENSBTAG00000011495";
1		gene	148009651	148016981	"ENSBTAG00000004777";
1		gene	148056941	148057014	"ENSBTAG00000044930";
1		gene	148057295	148082061	"ENSBTAG00000005503";
1		gene	148266955	148295000	"ENSBTAG00000007039";
1		gene	148301330	148303092	"ENSBTAG00000043957";
1		gene	148569292	148581291	"ENSBTAG00000046447";
1		gene	148678710	148773773	"ENSBTAG00000004742";
1		gene	148908099	148908170	"ENSBTAG00000044270";
1	Chr1_149052069			149052069
1		gene	149720302	149720392	"ENSBTAG00000030105";
1		gene	150025827	150048269	"ENSBTAG00000018682";
1		gene	150054221	150064636	"ENSBTAG00000023384";
1		gene	150108438	150110508	"ENSBTAG00000030629";
1		gene	150144149	150153934	"ENSBTAG00000018688";
1		gene	150169936	150293609	"ENSBTAG00000014306";
1		gene	150307555	150349311	"ENSBTAG00000011876";
1		gene	150360988	150386586	"ENSBTAG00000011880";
1		gene	150439867	150440580	"ENSBTAG00000030585";
1	Chr1_150558819			150558819
1		gene	150617257	150617374	"ENSBTAG00000037096";
1	Chr1_150724186			150724186
1		gene	150696150	150728567	"ENSBTAG00000021447";
1		gene	150732149	150901970	"ENSBTAG00000033679";
1		gene	150961578	150972224	"ENSBTAG00000036019";
1		gene	150977222	150977328	"ENSBTAG00000043298";
1		gene	151008563	151021272	"ENSBTAG00000011512";
1		gene	151034217	151141015	"ENSBTAG00000008167";
1		gene	151164860	151199134	"ENSBTAG00000004791";
1	Chr1_151262661			151262661
1		gene	151370526	151411483	"ENSBTAG00000001771";
1		gene	151610045	151610971	"ENSBTAG00000037616";
1	Chr1_151715322			151715322
1	Chr1_151797987			151797987
1		gene	152076536	152076667	"ENSBTAG00000042581";
1		gene	152111844	152111950	"ENSBTAG00000045272";
1		gene	152301468	152306134	"ENSBTAG00000000973";
1		gene	152379404	152515109	"ENSBTAG00000011001";
1		gene	152859144	152859270	"ENSBTAG00000043221";
1		gene	152880454	152890252	"ENSBTAG00000009214";
1		gene	153233567	153320510	"ENSBTAG00000020787";
1		gene	153323109	153438339	"ENSBTAG00000012837";
1		gene	153531717	153547327	"ENSBTAG00000021906";
1		gene	153795856	153799326	"ENSBTAG00000021139";
1		gene	153891169	153891255	"ENSBTAG00000044519";
1		gene	153971502	154021605	"ENSBTAG00000006479";
1		gene	154024457	154103515	"ENSBTAG00000023377";
1		gene	154150028	154150249	"ENSBTAG00000030592";
1		gene	154171377	154187728	"ENSBTAG00000023375";
1		gene	154187644	154200073	"ENSBTAG00000019202";
1		gene	154218714	154285721	"ENSBTAG00000040193";
1	Chr1_154310553			154310553
1		gene	154337506	154376271	"ENSBTAG00000003718";
1		gene	154375851	154416952	"ENSBTAG00000019129";
1		gene	154443133	154568336	"ENSBTAG00000024815";
1		gene	154682045	154682120	"ENSBTAG00000038697";
1	Chr1_154833760			154833760
1		gene	154923159	154967566	"ENSBTAG00000008240";
1		gene	155004507	155009732	"ENSBTAG00000003916";
1		gene	155017757	155158936	"ENSBTAG00000004891";
1		gene	155176264	155184715	"ENSBTAG00000030593";
1	Chr1_155334432			155334432
1		gene	155383458	155406442	"ENSBTAG00000000502";
1		gene	155691883	155691989	"ENSBTAG00000042360";
1		gene	155618262	155833445	"ENSBTAG00000009942";
1	Chr1_155884340			155884340
1	Chr1_156037896			156037896
1		gene	155833805	156185921	"ENSBTAG00000030581";
1	Chr1_156514844			156514844
1	Chr1_156743314			156743314
1		gene	157169740	157261755	"ENSBTAG00000021158";
1	Chr1_157775281			157775281
1	Chr1_157775593			157775593
1	Chr1_157775675			157775675
1	Chr1_157776169			157776169
1	Chr1_157776221			157776221
1	Chr1_157776505			157776505
1	Chr1_157776714			157776714
1	Chr1_157776737			157776737
1	Chr1_157776754			157776754
1	Chr1_157776822			157776822
1	Chr1_157776858			157776858
1	Chr1_157776871			157776871
1	Chr1_157777515			157777515
1	Chr1_157777535			157777535
1	Chr1_157777862			157777862
1	Chr1_157778031			157778031
1	Chr1_157778037			157778037
1	Chr1_157778128			157778128
1	Chr1_157778193			157778193
1	Chr1_157778246			157778246
1	Chr1_157778495			157778495
1	Chr1_157778534			157778534
1	Chr1_157778613			157778613
1	Chr1_157778722			157778722
1	Chr1_157778772			157778772
1	Chr1_157779099			157779099
1	Chr1_157975744			157975744
1	Chr1_158022829			158022829
1		gene	158298805	158299185	"ENSBTAG00000047978";
2	Chr2_13581			13581
2		gene	238093	305169	"ENSBTAG00000010051";
2		gene	366117	366674	"ENSBTAG00000040536";
2		gene	347042	598104	"ENSBTAG00000009831";
2		gene	632720	632828	"ENSBTAG00000043266";
2		gene	646582	878049	"ENSBTAG00000013916";
2		gene	916140	963744	"ENSBTAG00000002316";
2		gene	973927	994208	"ENSBTAG00000016895";
2		gene	996692	1104749	"ENSBTAG00000016894";
2		gene	1162441	1212931	"ENSBTAG00000014714";
2		gene	1243723	1247799	"ENSBTAG00000015841";
2		gene	1247984	1252957	"ENSBTAG00000003225";
2		gene	1263538	1282763	"ENSBTAG00000011658";
2		gene	1404184	1406607	"ENSBTAG00000038318";
2		gene	1609041	1792901	"ENSBTAG00000015834";
2		gene	1793433	1834568	"ENSBTAG00000034978";
2		gene	1850107	1899289	"ENSBTAG00000000941";
2		gene	2026957	2027063	"ENSBTAG00000047403";
2	Chr2_2046862			2046862
2		gene	2128014	2128126	"ENSBTAG00000043294";
2	Chr2_2576511			2576511
2	Chr2_2576511			2576511
2	Chr2_2854815			2854815
2		gene	2860087	2860216	"ENSBTAG00000042866";
2		gene	2893420	2893497	"ENSBTAG00000047034";
2	Chr2_3312725			3312725
2		gene	4111871	4149372	"ENSBTAG00000006157";
2		gene	4228137	4333329	"ENSBTAG00000005444";
2		gene	4383805	4461731	"ENSBTAG00000006003";
2	Chr2_4505875			4505875
2		gene	4541472	4548727	"ENSBTAG00000008089";
2		gene	4554334	4565801	"ENSBTAG00000010225";
2	Chr2_4686041			4686041
2		gene	4608435	4717334	"ENSBTAG00000005987";
2		gene	4722619	4723281	"ENSBTAG00000005986";
2		gene	4805767	4811802	"ENSBTAG00000006261";
2		gene	4780176	4819192	"ENSBTAG00000006262";
2		gene	4819957	4901074	"ENSBTAG00000039803";
2		gene	4945255	4991153	"ENSBTAG00000021172";
2		gene	5015011	5016211	"ENSBTAG00000018275";
2		gene	5034439	5044966	"ENSBTAG00000003950";
2		gene	5135174	5166290	"ENSBTAG00000004216";
2		gene	5181037	5211357	"ENSBTAG00000020777";
2		gene	5230173	5251068	"ENSBTAG00000038275";
2	Chr2_5318884			5318884
2		gene	5345306	5345741	"ENSBTAG00000034949";
2		gene	5398827	5398902	"ENSBTAG00000045010";
2		gene	5350654	5407851	"ENSBTAG00000019177";
2		gene	5512932	5514784	"ENSBTAG00000017214";
2		gene	5567018	5603683	"ENSBTAG00000000266";
2		gene	5719428	5744015	"ENSBTAG00000015678";
2	Chr2_5806656			5806656
2		gene	5752911	5814559	"ENSBTAG00000007719";
2		gene	5867812	5903148	"ENSBTAG00000007584";
2		gene	5934156	6032782	"ENSBTAG00000007787";
2		gene	6038403	6113008	"ENSBTAG00000026994";
2		gene	6213566	6220196	"ENSBTAG00000011808";
2		gene	6395005	6511175	"ENSBTAG00000018795";
2		gene	6511310	6523389	"ENSBTAG00000012561";
2		gene	6531525	6542021	"ENSBTAG00000012557";
2	Chr2_6551171			6551171
2		gene	6544589	6596238	"ENSBTAG00000012554";
2		gene	6605444	6616484	"ENSBTAG00000000492";
2	Chr2_6653237			6653237
2	Chr2_6659474			6659474
2	Chr2_6662448			6662448
2		gene	6716591	6740329	"ENSBTAG00000010498";
2	Chr2_6774197			6774197
2	Chr2_6774344			6774344
2		gene	6875268	6916093	"ENSBTAG00000003002";
2		gene	7214196	7214275	"ENSBTAG00000045103";
2	Chr2_7286966			7286966
2	Chr2_7292411			7292411
2		gene	7139738	7298551	"ENSBTAG00000027020";
2	Chr2_7311048			7311048
2		gene	7318227	7356937	"ENSBTAG00000021466";
2		gene	7782629	7907003	"ENSBTAG00000007141";
2		gene	8001400	8001504	"ENSBTAG00000042939";
2	Chr2_8254793			8254793
2	Chr2_8270704			8270704
2	Chr2_8497417			8497417
2	Chr2_8503960			8503960
2		gene	8844053	8844553	"ENSBTAG00000046000";
2		gene	8901432	9030989	"ENSBTAG00000008483";
2		gene	9502291	9523394	"ENSBTAG00000007580";
2		gene	9567191	9590374	"ENSBTAG00000001683";
2		gene	9684037	9685022	"ENSBTAG00000047275";
2		gene	9651631	9760100	"ENSBTAG00000019929";
2		gene	9849227	9870250	"ENSBTAG00000021762";
2	Chr2_10388827			10388827
2		gene	10581446	10725564	"ENSBTAG00000003645";
2		gene	10883787	10883950	"ENSBTAG00000048130";
2	Chr2_10888690			10888690
2	Chr2_10962693			10962693
2	Chr2_11402078			11402078
2		gene	11593230	11598298	"ENSBTAG00000026122";
2		gene	11700814	11701755	"ENSBTAG00000038064";
2	Chr2_12352498			12352498
2	Chr2_12353883			12353883
2	Chr2_12427848			12427848
2		gene	12832529	12832662	"ENSBTAG00000042196";
2		gene	13121229	13121356	"ENSBTAG00000045221";
2		gene	13455252	13487222	"ENSBTAG00000009777";
2		gene	13503490	13519946	"ENSBTAG00000020961";
2		gene	13575102	13664827	"ENSBTAG00000033662";
2		gene	13724668	13761787	"ENSBTAG00000010977";
2		gene	13767666	13767772	"ENSBTAG00000042402";
2		gene	13825855	13873784	"ENSBTAG00000008390";
2	Chr2_14437573			14437573
2		gene	14443706	14445836	"ENSBTAG00000033523";
2		gene	14087656	14483437	"ENSBTAG00000012100";
2		gene	14502890	14623643	"ENSBTAG00000044009";
2	Chr2_14739770			14739770
2		gene	14683868	14751322	"ENSBTAG00000000937";
2		gene	14953996	14956356	"ENSBTAG00000001755";
2		gene	15026225	15113323	"ENSBTAG00000009257";
2		gene	15115673	15207508	"ENSBTAG00000009256";
2		gene	15282526	15282618	"ENSBTAG00000037365";
2	Chr2_15341026			15341026
2	Chr2_15372202			15372202
2	Chr2_15730426			15730426
2	Chr2_15730911			15730911
2	Chr2_15731250			15731250
2	Chr2_15731305			15731305
2		gene	15671752	15761822	"ENSBTAG00000043956";
2		gene	15872136	15872832	"ENSBTAG00000045838";
2		gene	16247241	16247360	"ENSBTAG00000028219";
2	Chr2_16637238			16637238
2		gene	16820521	16882492	"ENSBTAG00000021726";
2		gene	16973494	16973557	"ENSBTAG00000045485";
2		gene	17385393	17385830	"ENSBTAG00000046904";
2		gene	17084655	17448607	"ENSBTAG00000003120";
2	Chr2_17604741			17604741
2		gene	17708890	17730680	"ENSBTAG00000001861";
2		gene	17791922	18010283	"ENSBTAG00000027875";
2		gene	18021757	18021860	"ENSBTAG00000042279";
2		gene	18054943	18329808	"ENSBTAG00000026986";
2		gene	18382408	18410532	"ENSBTAG00000001098";
2		gene	18413884	18421599	"ENSBTAG00000001097";
2		gene	18424773	18431102	"ENSBTAG00000033254";
2		gene	18433086	18449877	"ENSBTAG00000001096";
2		gene	18513103	18513245	"ENSBTAG00000042858";
2		gene	18476915	18564896	"ENSBTAG00000014405";
2		gene	18651776	18651847	"ENSBTAG00000044684";
2		gene	18759171	18776348	"ENSBTAG00000006168";
2		gene	18780936	18799857	"ENSBTAG00000039522";
2	Chr2_19000274			19000274
2	Chr2_19103546			19103546
2		gene	18823638	19247733	"ENSBTAG00000016396";
2		gene	19257062	19259992	"ENSBTAG00000027694";
2		gene	19323590	19326224	"ENSBTAG00000027696";
2		gene	19340960	19433177	"ENSBTAG00000009897";
2	Chr2_19624014			19624014
2		gene	19659540	19692048	"ENSBTAG00000019255";
2		gene	19700523	19705981	"ENSBTAG00000021580";
2		gene	19705982	19706055	"ENSBTAG00000045536";
2	Chr2_20069489			20069489
2		gene	20305577	20305683	"ENSBTAG00000043318";
2	Chr2_20527096			20527096
2		gene	20603385	20678885	"ENSBTAG00000006693";
2		gene	20759890	20761196	"ENSBTAG00000015840";
2		gene	20776408	20780505	"ENSBTAG00000004835";
2		gene	20794855	20797028	"ENSBTAG00000039581";
2		gene	20797606	20797704	"ENSBTAG00000029927";
2		gene	20824235	20825910	"ENSBTAG00000016033";
2		gene	20828934	20832040	"ENSBTAG00000016030";
2		gene	20839236	20841537	"ENSBTAG00000033330";
2		gene	20848044	20849010	"ENSBTAG00000004314";
2		gene	20854099	20856159	"ENSBTAG00000004313";
2		gene	20918860	20919297	"ENSBTAG00000002009";
2	Chr2_20968000			20968000
2		gene	20941574	21011178	"ENSBTAG00000018061";
2		gene	21060667	21061224	"ENSBTAG00000031711";
2		gene	21695248	21695354	"ENSBTAG00000043840";
2		gene	21702150	21705260	"ENSBTAG00000002944";
2		gene	21766612	21766718	"ENSBTAG00000045843";
2		gene	21725942	21830229	"ENSBTAG00000002295";
2		gene	21880323	22081286	"ENSBTAG00000008028";
2		gene	22120291	22139864	"ENSBTAG00000018253";
2		gene	22253662	22294719	"ENSBTAG00000001585";
2		gene	22303365	22303470	"ENSBTAG00000043001";
2		gene	22359363	22394217	"ENSBTAG00000021636";
2		gene	22400874	22432815	"ENSBTAG00000012966";
2		gene	22432846	22474248	"ENSBTAG00000038620";
2		gene	22485430	22487883	"ENSBTAG00000014949";
2		gene	22530276	22530407	"ENSBTAG00000043499";
2		gene	22564518	22728762	"ENSBTAG00000006970";
2	Chr2_22746306			22746306
2		gene	22841314	22888725	"ENSBTAG00000000176";
2		gene	23299147	23299368	"ENSBTAG00000040494";
2		gene	23377568	23390741	"ENSBTAG00000003458";
2		gene	23443013	23608298	"ENSBTAG00000001083";
2		gene	23620290	23620396	"ENSBTAG00000043175";
2		gene	23644876	23974945	"ENSBTAG00000020984";
2		gene	24001747	24001848	"ENSBTAG00000040105";
2		gene	24026141	24026247	"ENSBTAG00000043489";
2		gene	24067475	24107467	"ENSBTAG00000016836";
2		gene	24119471	24119577	"ENSBTAG00000042826";
2		gene	24194740	24194815	"ENSBTAG00000045375";
2	Chr2_24217483			24217483
2		gene	24131486	24217715	"ENSBTAG00000017266";
2		gene	24489074	24491347	"ENSBTAG00000005741";
2		gene	24502929	24506672	"ENSBTAG00000015217";
2		gene	24512078	24590687	"ENSBTAG00000019075";
2		gene	24606880	24646776	"ENSBTAG00000010118";
2		gene	24678582	24777204	"ENSBTAG00000016762";
2		gene	24807357	24860776	"ENSBTAG00000002646";
2	Chr2_24940550			24940550
2		gene	24956534	24987973	"ENSBTAG00000007898";
2		gene	25045500	25070380	"ENSBTAG00000007683";
2		gene	25070936	25154865	"ENSBTAG00000016430";
2	Chr2_25319460			25319460
2		gene	25382839	25493317	"ENSBTAG00000006918";
2		gene	25570737	25571355	"ENSBTAG00000036258";
2		gene	25566351	25599241	"ENSBTAG00000013218";
2		gene	25646775	25685832	"ENSBTAG00000007258";
2		gene	25705589	25720829	"ENSBTAG00000032846";
2		gene	25773543	25776191	"ENSBTAG00000003207";
2		gene	25920717	25920820	"ENSBTAG00000045962";
2		gene	25973378	26259891	"ENSBTAG00000003626";
2		gene	26334407	26334514	"ENSBTAG00000043675";
2		gene	26361548	26565226	"ENSBTAG00000020296";
2		gene	26582629	26592944	"ENSBTAG00000026008";
2		gene	26593529	26593635	"ENSBTAG00000042734";
2		gene	26591742	26599728	"ENSBTAG00000008716";
2		gene	26619585	26636478	"ENSBTAG00000001093";
2		gene	26660800	26665974	"ENSBTAG00000001092";
2		gene	26666110	26690420	"ENSBTAG00000001090";
2		gene	26695352	26736067	"ENSBTAG00000027789";
2		gene	26749067	26749423	"ENSBTAG00000046878";
2		gene	26760050	26760156	"ENSBTAG00000044248";
2		gene	26740843	26776374	"ENSBTAG00000010743";
2		gene	26780742	26798046	"ENSBTAG00000010741";
2		gene	26800661	26821659	"ENSBTAG00000010736";
2		gene	26936763	27078521	"ENSBTAG00000004555";
2		gene	27116745	27140610	"ENSBTAG00000004557";
2		gene	27176814	27258734	"ENSBTAG00000026885";
2		gene	27274585	27281293	"ENSBTAG00000004241";
2		gene	27306678	27306780	"ENSBTAG00000042879";
2		gene	27296841	27309226	"ENSBTAG00000010048";
2		gene	27317638	27380506	"ENSBTAG00000010362";
2		gene	27437824	27437934	"ENSBTAG00000043862";
2	Chr2_27488599			27488599
2		gene	27629813	27629887	"ENSBTAG00000044462";
2		gene	27407917	27758923	"ENSBTAG00000044179";
2	Chr2_27862880			27862880
2		gene	27924668	28017774	"ENSBTAG00000017162";
2		gene	28094270	28095174	"ENSBTAG00000021954";
2		gene	28141168	28141273	"ENSBTAG00000046605";
2		gene	28400755	28401735	"ENSBTAG00000003164";
2	Chr2_28789581			28789581
2		gene	29080500	29131828	"ENSBTAG00000017743";
2		gene	29428424	29428879	"ENSBTAG00000046347";
2		gene	29933317	29994583	"ENSBTAG00000019137";
2		gene	30091989	30092690	"ENSBTAG00000026882";
2		gene	30093697	30184706	"ENSBTAG00000002425";
2		gene	30272851	30272957	"ENSBTAG00000042597";
2		gene	30321635	30415283	"ENSBTAG00000018520";
2		gene	30433135	30531188	"ENSBTAG00000016512";
2		gene	30642215	30666124	"ENSBTAG00000013957";
2		gene	30748244	30748350	"ENSBTAG00000042315";
2		gene	30716354	30808741	"ENSBTAG00000039091";
2		gene	30981157	31119776	"ENSBTAG00000038180";
2		gene	31220645	31220751	"ENSBTAG00000042818";
2		gene	31196566	31283753	"ENSBTAG00000019385";
2		gene	31391774	31446946	"ENSBTAG00000007650";
2		gene	31520692	31520798	"ENSBTAG00000046685";
2		gene	31630686	31682792	"ENSBTAG00000005501";
2		gene	31688429	31699171	"ENSBTAG00000047880";
2		gene	31783357	31912200	"ENSBTAG00000019291";
2	Chr2_32146313			32146313
2	Chr2_32663824			32663824
2		gene	32850155	32852428	"ENSBTAG00000008704";
2		gene	33376331	33376527	"ENSBTAG00000045366";
2	Chr2_33545711			33545711
2	Chr2_33632859			33632859
2	Chr2_33902776			33902776
2		gene	33990543	33990621	"ENSBTAG00000047523";
2		gene	34156111	34156185	"ENSBTAG00000046572";
2		gene	34005801	34163051	"ENSBTAG00000001899";
2		gene	34184468	34184570	"ENSBTAG00000043713";
2		gene	34173878	34193022	"ENSBTAG00000018446";
2	Chr2_34249177			34249177
2		gene	34217173	34272473	"ENSBTAG00000008142";
2	Chr2_34350145			34350145
2		gene	34297726	34376828	"ENSBTAG00000008140";
2		gene	34398011	34408391	"ENSBTAG00000000730";
2		gene	34527583	34547390	"ENSBTAG00000048246";
2		gene	34487844	34571758	"ENSBTAG00000015330";
2		gene	34572522	34826834	"ENSBTAG00000015317";
2		gene	34923410	34923520	"ENSBTAG00000028572";
2	Chr2_34972277			34972277
2		gene	35003728	35003992	"ENSBTAG00000006294";
2		gene	35063834	35071532	"ENSBTAG00000021692";
2		gene	35078308	35078424	"ENSBTAG00000045139";
2		gene	35076260	35186366	"ENSBTAG00000021691";
2		gene	35247178	35342975	"ENSBTAG00000006654";
2	Chr2_35851278			35851278
2	Chr2_35856417			35856417
2	Chr2_35858469			35858469
2		gene	35960130	36178719	"ENSBTAG00000005180";
2		gene	36256325	36348759	"ENSBTAG00000009080";
2		gene	36501066	36501201	"ENSBTAG00000042933";
2		gene	36373939	36508295	"ENSBTAG00000032515";
2	Chr2_36610236			36610236
2		gene	36557431	36648018	"ENSBTAG00000017797";
2	Chr2_36675062			36675062
2		gene	36656333	36681937	"ENSBTAG00000038195";
2		gene	36682216	36729906	"ENSBTAG00000008755";
2		gene	36818173	37150720	"ENSBTAG00000020654";
2		gene	37167345	37235900	"ENSBTAG00000004184";
2		gene	37239777	37490228	"ENSBTAG00000004177";
2		gene	37593290	37620037	"ENSBTAG00000032481";
2		gene	37815459	37929695	"ENSBTAG00000013773";
2		gene	38004587	38112887	"ENSBTAG00000004267";
2		gene	38143425	38143572	"ENSBTAG00000036754";
2		gene	38326897	38363855	"ENSBTAG00000012801";
2		gene	38485128	38485234	"ENSBTAG00000043308";
2		gene	38549887	38599514	"ENSBTAG00000019337";
2		gene	38682030	38711144	"ENSBTAG00000008329";
2		gene	38731246	38731353	"ENSBTAG00000043593";
2		gene	38780333	38785787	"ENSBTAG00000012912";
2		gene	38796689	38838127	"ENSBTAG00000017376";
2		gene	39287889	39361498	"ENSBTAG00000011909";
2	Chr2_39456181			39456181
2	Chr2_39457239			39457239
2	Chr2_39457757			39457757
2	Chr2_39458831			39458831
2	Chr2_39460442			39460442
2	Chr2_39461255			39461255
2	Chr2_39461541			39461541
2	Chr2_39461703			39461703
2	Chr2_39461950			39461950
2	Chr2_39463341			39463341
2	Chr2_39463472			39463472
2	Chr2_39463559			39463559
2		gene	39571129	39572189	"ENSBTAG00000032405";
2		gene	39765206	39912916	"ENSBTAG00000009770";
2		gene	39999717	40017015	"ENSBTAG00000003650";
2		gene	40571290	40571396	"ENSBTAG00000043505";
2		gene	40593052	40593207	"ENSBTAG00000028119";
2	Chr2_40929797			40929797
2	Chr2_40929797			40929797
2	Chr2_40929797			40929797
2	Chr2_41169346			41169346
2		gene	41361137	41491255	"ENSBTAG00000006159";
2		gene	41791846	42371758	"ENSBTAG00000005562";
2	Chr2_42561699			42561699
2		gene	42762913	42764359	"ENSBTAG00000021526";
2	Chr2_42882124			42882124
2		gene	43381652	43382632	"ENSBTAG00000012816";
2	Chr2_43521854			43521854
2		gene	43529729	43530624	"ENSBTAG00000033143";
2		gene	43575860	43577277	"ENSBTAG00000047365";
2		gene	43578069	43578172	"ENSBTAG00000042278";
2		gene	43543016	43584232	"ENSBTAG00000001435";
2		gene	43585376	43643096	"ENSBTAG00000048151";
2	Chr2_43657160			43657160
2		gene	43678327	43678408	"ENSBTAG00000045119";
2		gene	43732220	43732799	"ENSBTAG00000034503";
2		gene	43652958	43979596	"ENSBTAG00000026851";
2		gene	44049602	44049693	"ENSBTAG00000044916";
2	Chr2_44051282			44051282
2		gene	44142619	44145088	"ENSBTAG00000048306";
2		gene	44146496	44166620	"ENSBTAG00000001887";
2		gene	44185984	44457832	"ENSBTAG00000002297";
2		gene	44468905	44491772	"ENSBTAG00000002293";
2		gene	44546002	44754701	"ENSBTAG00000006907";
2		gene	44763141	44818737	"ENSBTAG00000021020";
2		gene	44850892	44867293	"ENSBTAG00000007239";
2		gene	44930495	44950481	"ENSBTAG00000032369";
2		gene	44961707	44973211	"ENSBTAG00000016217";
2	Chr2_45637506			45637506
2		gene	45800466	45822011	"ENSBTAG00000039731";
2	Chr2_45990051			45990051
2		gene	46412021	46412626	"ENSBTAG00000045819";
2		gene	46645170	46645242	"ENSBTAG00000037325";
2		gene	46648517	46664675	"ENSBTAG00000015962";
2		gene	46723405	46759004	"ENSBTAG00000047426";
2		gene	47068951	47099371	"ENSBTAG00000019683";
2		gene	47315201	47472004	"ENSBTAG00000018125";
2		gene	47644965	47645071	"ENSBTAG00000042622";
2		gene	47524099	47651169	"ENSBTAG00000018581";
2	Chr2_47780247			47780247
2		gene	47800355	47858327	"ENSBTAG00000019592";
2		gene	47998614	47999416	"ENSBTAG00000016081";
2	Chr2_48021943			48021943
2	Chr2_48145966			48145966
2	Chr2_48145966			48145966
2		gene	48352291	48352468	"ENSBTAG00000036993";
2		gene	48282736	48377766	"ENSBTAG00000015291";
2		gene	48381791	48476764	"ENSBTAG00000018114";
2	Chr2_49221709			49221709
2		gene	49400488	49401260	"ENSBTAG00000046032";
2	Chr2_49564374			49564374
2		gene	49736040	49736399	"ENSBTAG00000012376";
2		gene	49852590	49852696	"ENSBTAG00000044491";
2	Chr2_51157166			51157166
2	Chr2_51458047			51458047
2		gene	52275074	52406207	"ENSBTAG00000012615";
2		gene	52584334	52897314	"ENSBTAG00000001132";
2		gene	53065587	53732838	"ENSBTAG00000032289";
2	Chr2_53746413			53746413
2	Chr2_53804242			53804242
2	Chr2_53805699			53805699
2	Chr2_53811400			53811400
2		gene	53844155	53964125	"ENSBTAG00000032277";
2		gene	54116505	54116624	"ENSBTAG00000047778";
2		gene	54543159	54543270	"ENSBTAG00000043666";
2		gene	54612881	54613000	"ENSBTAG00000047455";
2		gene	54615879	54615998	"ENSBTAG00000048039";
2	Chr2_54898220			54898220
2	Chr2_54902124			54902124
2	Chr2_54902536			54902536
2	Chr2_54902552			54902552
2	Chr2_54902645			54902645
2	Chr2_54903830			54903830
2	Chr2_54926322			54926322
2	Chr2_54927249			54927249
2	Chr2_54927366			54927366
2	Chr2_55226501			55226501
2		gene	55560967	55561101	"ENSBTAG00000032264";			-1150619
2	Chr2_55732284			55732284
2	Chr2_56124580			56124580
2	Chr2_56126635			56126635
2	Chr2_56346253			56346253
2	Chr2_56354858			56354858
2	Chr2_56356913			56356913
2	Chr2_56358625			56358625
2	Chr2_56358654			56358654
2	Chr2_56358714			56358714
2	Chr2_56359041			56359041
2	Chr2_56359109			56359109
2	Chr2_56359685			56359685
2	Chr2_56359767			56359767
2	Chr2_56359799			56359799
2	Chr2_56359895			56359895
2	Chr2_56359935			56359935
2	Chr2_56360016			56360016
2	Chr2_56360294			56360294
2	Chr2_56360305			56360305
2	Chr2_56360745			56360745
2	Chr2_56360753			56360753
2	Chr2_56361253			56361253
2	Chr2_56361335			56361335
2	Chr2_56361530			56361530
2	Chr2_56362301			56362301
2	Chr2_56362378			56362378
2	Chr2_56362436			56362436
2	Chr2_56363506			56363506
2	Chr2_56363571			56363571
2	Chr2_56363587			56363587
2	Chr2_56363645			56363645
2	Chr2_56363762			56363762
2	Chr2_56363792			56363792
2	Chr2_56363822			56363822
2	Chr2_56363852			56363852
2	Chr2_56363904			56363904
2	Chr2_56363944			56363944
2	Chr2_56364066			56364066
2	Chr2_56364097			56364097
2	Chr2_56364110			56364110
2	Chr2_56364149			56364149
2	Chr2_56364184			56364184
2	Chr2_56364187			56364187
2	Chr2_56364215			56364215
2	Chr2_56364262			56364262
2	Chr2_56364307			56364307
2	Chr2_56364345			56364345
2	Chr2_56364378			56364378
2	Chr2_56364403			56364403
2	Chr2_56364430			56364430
2	Chr2_56364450			56364450
2	Chr2_56364509			56364509
2	Chr2_56364516			56364516
2	Chr2_56364531			56364531
2	Chr2_56364590			56364590
2	Chr2_56364676			56364676
2	Chr2_56364772			56364772
2	Chr2_56364846			56364846
2	Chr2_56364863			56364863
2	Chr2_56364917			56364917
2	Chr2_56364950			56364950
2	Chr2_56364972			56364972
2	Chr2_56365047			56365047
2	Chr2_56365110			56365110
2	Chr2_56365121			56365121
2	Chr2_56365217			56365217
2	Chr2_56365254			56365254
2	Chr2_56365273			56365273
2	Chr2_56365335			56365335
2	Chr2_56365352			56365352
2	Chr2_56365365			56365365
2	Chr2_56365391			56365391
2	Chr2_56365507			56365507
2	Chr2_56365704			56365704
2	Chr2_56365774			56365774
2	Chr2_56365821			56365821
2	Chr2_56365826			56365826
2	Chr2_56365895			56365895
2	Chr2_56365976			56365976
2	Chr2_56366573			56366573
2	Chr2_56366695			56366695
2	Chr2_56366737			56366737
2	Chr2_56366837			56366837
2	Chr2_56367396			56367396
2	Chr2_56367620			56367620
2	Chr2_56367664			56367664
2	Chr2_56367773			56367773
2	Chr2_56367887			56367887
2	Chr2_56367951			56367951
2	Chr2_56367970			56367970
2	Chr2_56368010			56368010
2	Chr2_56368088			56368088
2	Chr2_56368237			56368237
2	Chr2_56368258			56368258
2	Chr2_56368273			56368273
2	Chr2_56368367			56368367
2	Chr2_56368419			56368419
2	Chr2_56368508			56368508
2	Chr2_56368571			56368571
2	Chr2_56368626			56368626
2	Chr2_56368727			56368727
2	Chr2_56368759			56368759
2	Chr2_56368783			56368783
2	Chr2_56368834			56368834
2	Chr2_56368852			56368852
2	Chr2_56368905			56368905
2	Chr2_56369327			56369327
2	Chr2_56369412			56369412
2	Chr2_56369420			56369420
2	Chr2_56370007			56370007
2	Chr2_56370026			56370026
2	Chr2_56370035			56370035
2	Chr2_56370043			56370043
2	Chr2_56370064			56370064
2	Chr2_56370085			56370085
2	Chr2_56370130			56370130
2	Chr2_56370260			56370260
2	Chr2_56370343			56370343
2	Chr2_56370527			56370527
2	Chr2_56370567			56370567
2	Chr2_56370604			56370604
2	Chr2_56370628			56370628
2	Chr2_56370730			56370730
2	Chr2_56370836			56370836
2	Chr2_56370914			56370914
2	Chr2_56371144			56371144
2	Chr2_56371195			56371195
2	Chr2_56371217			56371217
2	Chr2_56371229			56371229
2	Chr2_56371396			56371396
2	Chr2_56371499			56371499
2	Chr2_56371712			56371712
2	Chr2_56372084			56372084
2	Chr2_56372096			56372096
2	Chr2_56374099			56374099
2	Chr2_56374223			56374223
2	Chr2_56374247			56374247
2	Chr2_56374577			56374577
2	Chr2_56374656			56374656
2	Chr2_56374840			56374840
2	Chr2_56375150			56375150
2	Chr2_56375226			56375226
2	Chr2_56375276			56375276
2	Chr2_56375294			56375294
2	Chr2_56378611			56378611
2	Chr2_56381769			56381769
2	Chr2_56381829			56381829
2	Chr2_56382886			56382886
2	Chr2_56385313			56385313
2	Chr2_56553026			56553026
2	Chr2_56684008			56684008
2		gene	56711720	57011911	"ENSBTAG00000024632";
2	Chr2_57240549			57240549
2	Chr2_57983216			57983216
2	Chr2_57983216			57983216
2	Chr2_58466758			58466758
2		gene	58552537	58555808	"ENSBTAG00000017629";
2		gene	58619451	58619545	"ENSBTAG00000045146";
2		gene	58582461	58712391	"ENSBTAG00000018147";
2		gene	58798302	58846989	"ENSBTAG00000013455";
2	Chr2_58877610			58877610
2	Chr2_58926528			58926528
2		gene	59143225	59144149	"ENSBTAG00000001627";
2	Chr2_59378561			59378561
2		gene	59376269	59417330	"ENSBTAG00000014432";
2	Chr2_59614127			59614127
2		gene	59654284	59655602	"ENSBTAG00000039437";
2	Chr2_59673882			59673882
2		gene	60261793	60261899	"ENSBTAG00000043532";
2		gene	59750109	60547022	"ENSBTAG00000044055";
2		gene	60615828	60616790	"ENSBTAG00000021755";
2		gene	61582125	61585838	"ENSBTAG00000001060";
2		gene	61722452	61787886	"ENSBTAG00000009949";
2		gene	61821905	61852264	"ENSBTAG00000015172";
2		gene	61867080	61915814	"ENSBTAG00000015170";
2		gene	61919643	61949692	"ENSBTAG00000015169";
2		gene	62007752	62007833	"ENSBTAG00000029990";
2		gene	61969459	62130680	"ENSBTAG00000013302";
2		gene	62150386	62150492	"ENSBTAG00000043334";
2		gene	62291151	62433744	"ENSBTAG00000026842";
2		gene	62457398	62568130	"ENSBTAG00000013449";
2		gene	62637764	62637841	"ENSBTAG00000048182";
2		gene	62601167	62642560	"ENSBTAG00000014409";
2		gene	62649168	62681201	"ENSBTAG00000014158";
2		gene	62692769	62753692	"ENSBTAG00000008039";
2	Chr2_62877779			62877779
2		gene	62843283	63111812	"ENSBTAG00000018753";
2		gene	63118922	63362056	"ENSBTAG00000018744";
2		gene	63676665	63676771	"ENSBTAG00000042177";
2		gene	63812155	63812280	"ENSBTAG00000043111";
2		gene	65056070	65141738	"ENSBTAG00000005238";
2		gene	65277741	65278247	"ENSBTAG00000047466";
2		gene	65216983	65279808	"ENSBTAG00000005234";
2		gene	65526345	65527741	"ENSBTAG00000047036";
2		gene	65677515	65719366	"ENSBTAG00000021103";
2		gene	65892592	65912704	"ENSBTAG00000003401";
2		gene	66268594	66268685	"ENSBTAG00000046351";
2		gene	66269410	66269501	"ENSBTAG00000045710";
2		gene	66272514	66272580	"ENSBTAG00000047913";
2		gene	66272623	66272679	"ENSBTAG00000047445";
2		gene	66273058	66273127	"ENSBTAG00000047042";
2		gene	66273171	66273227	"ENSBTAG00000047790";
2		gene	66585181	66586232	"ENSBTAG00000002016";
2		gene	67201179	67201255	"ENSBTAG00000044578";
2	Chr2_67536733			67536733
2	Chr2_67708264			67708264
2		gene	67935914	68111066	"ENSBTAG00000005235";
2	Chr2_68366688			68366688
2		gene	68534302	68535069	"ENSBTAG00000046281";
2		gene	68791417	68791546	"ENSBTAG00000042773";
2		gene	69856395	69856501	"ENSBTAG00000042265";
2		gene	69859799	69874876	"ENSBTAG00000015077";
2		gene	69899473	69917270	"ENSBTAG00000016785";
2		gene	69928655	70029514	"ENSBTAG00000010221";
2		gene	70122000	70142602	"ENSBTAG00000002112";
2	Chr2_70512259			70512259
2	Chr2_70720137			70720137
2	Chr2_70906525			70906525
2		gene	70972738	70977033	"ENSBTAG00000021494";
2		gene	71099131	71134074	"ENSBTAG00000018473";
2	Chr2_71234196			71234196
2		gene	71283904	71285350	"ENSBTAG00000003771";
2		gene	71309224	71309861	"ENSBTAG00000020794";
2	Chr2_71410910			71410910
2		gene	71380830	71424474	"ENSBTAG00000007111";
2		gene	71473546	71561045	"ENSBTAG00000010599";
2		gene	71561192	71566372	"ENSBTAG00000009517";
2		gene	71607734	71613808	"ENSBTAG00000026825";
2		gene	71616192	71714943	"ENSBTAG00000013619";
2		gene	71767866	71882837	"ENSBTAG00000009057";
2		gene	71893618	71894865	"ENSBTAG00000009058";
2		gene	72106414	72107566	"ENSBTAG00000048209";
2		gene	72049607	72146322	"ENSBTAG00000020855";
2	Chr2_72147622			72147622
2		gene	72279635	72279772	"ENSBTAG00000043360";
2		gene	72166550	72332969	"ENSBTAG00000018236";
2		gene	72355937	72358049	"ENSBTAG00000026829";
2		gene	72358249	72430777	"ENSBTAG00000032021";
2		gene	72523471	72527172	"ENSBTAG00000032017";
2		gene	72589720	72592009	"ENSBTAG00000019464";
2	Chr2_72639215			72639215
2	Chr2_73001741			73001741
2		gene	72977209	73168370	"ENSBTAG00000011682";
2		gene	73424379	73424446	"ENSBTAG00000048035";
2		gene	73379885	73441557	"ENSBTAG00000007765";
2	Chr2_73470391			73470391
[truncated: 31,037 more rows]
